# Supplementary material for: Association of the Disheveled 2 ( DVL2 ) Gene c.2044delC Variant with Increased Risk of Canine Cleft Palate
Source: Anim Genet. 2026 Apr 27;57:e70101. doi: 10.1002/age.70101 (PMC13112132; doi:10.1002/age.70101)
Supplement: Supplementary file 1 — File S1: Full genetically determined breed ancestry of the cases and controls used in the GWAS. [file AGE-57-0-s001.xlsx]

## Sheet: GWAS 1 ALL
Wisdom SID	CaCo	Major breed	Proportion		Breed	Cases	Controls
00BAN_0047MARS000BB	case	chihuahua	0.643525		french-bulldog	79	16
00BAN_0081MARS000QE	case	chihuahua	0.627353		american-staffordshire-terrier	41	33
00BAN_0127MARS000Z4	case	cane-corso	0.533569		bulldog-standard	20	6
00BAN_0133MARS0010B	case	chihuahua	0.377632		chihuahua	15	37
00BAN_0144MARS000F3	case	cocker-spaniel	0.510369		shih-tzu	11	23
00BAN_0146MARS000MU	case	french-bulldog	0.93736		american-pit-bull-terrier	11	39
00BAN_0172MARS000KS	case	great-dane	1		boston-terrier	10	3
00BAN_0208MARS000UY	case	french-bulldog	0.902357		boxer	9	4
00BAN_0221MARS001AJ	case	pug	1		golden-retriever	8	24
00BAN_0221MARS001RP	case	french-bulldog	0.986622		poodle-miniature-toy	8	28
00BAN_0221MARS0024M	case	french-bulldog	0.916573		yorkshire-terrier	5	24
00BAN_0230MARS000LE	case	poodle-miniature-toy	0.680715		poodle-medium-standard	4	26
00BAN_0230MARS00109	case	staffordshire-bull-terrier	1		siberian-husky	4	18
00BAN_0245MARS000X4	case	french-bulldog	0.568653		dachshund	3	9
00BAN_0276MARS000ZI	case	labrador-retriever	0.5		schnauzer-miniature	3	15
00BAN_0281MARS000FU	case	american-staffordshire-terrier	0.638418		german-shepherd-dog	3	27
00BAN_0282MARS00102	case	american-staffordshire-terrier	0.564132		labrador-retriever	3	26
00BAN_0283MARS001TV	case	poodle-medium-standard	0.927586		maltese	2	6
00BAN_0286MARS000O9	case	american-staffordshire-terrier	0.821871		cavalier-king-charles-spaniel	2	8
00BAN_0311MARS001JZ	case	french-bulldog	1		bull-terrier	2	0
00BAN_0319MARS000DG	case	french-bulldog	0.950617		bichon-frise	2	1
00BAN_0319MARS000SK	case	boston-terrier	1		neapolitan-mastiff	2	1
00BAN_0339MARS000VB	case	french-bulldog	1		argentine-dogo	2	0
00BAN_0343MARS0012Q	case	french-bulldog	1		cocker-spaniel	2	4
00BAN_0343MARS0012R	case	french-bulldog	0.973034		pug	2	6
00BAN_0349MARS000PN	case	french-bulldog	1		staffordshire-bull-terrier	2	0
00BAN_0371MARS00186	case	boxer	1		australian-cattle-dog	1	8
00BAN_0378MARS000VR	case	french-bulldog	1		rottweiler	1	15
00BAN_0394MARS000L7	case	french-bulldog	0.987668		pembroke-welsh-corgi	1	5
00BAN_0394MARS000YE	case	yorkshire-terrier	0.400749		lhasa-apso	1	0
00BAN_0413MARS0017R	case	chihuahua	0.660848		presa-canario	1	1
00BAN_0417MARS001FU	case	french-bulldog	0.978818		chow-chow	1	4
00BAN_0418MARS000IZ	case	lhasa-apso	0.588978		weimaraner	1	2
00BAN_0432MARS0012T	case	french-bulldog	1		greyhound	1	0
00BAN_0436MARS000S6	case	french-bulldog	1		briard	1	0
00BAN_0461MARS0018I	case	american-staffordshire-terrier	0.668177		cane-corso	1	1
00BAN_0463MARS000UF	case	shih-tzu	0.928654		great-dane	1	5
00BAN_0463MARS0013H	case	french-bulldog	0.505178		plott	0	1
00BAN_0502MARS000OE	case	chihuahua	0.389286		border-collie	0	10
00BAN_0520MARS001Z1	case	rottweiler	0.364544		basset-hound	0	3
00BAN_0584MARS000PQ	case	bulldog-standard	0.67555		english-springer-spaniel	0	3
00BAN_0586MARS000XT	case	labrador-retriever	0.984597		beagle	0	6
00BAN_0589MARS0018R	case	french-bulldog	1		boerboel	0	1
00BAN_0590MARS000RW	case	french-bulldog	1		great-pyrenees	0	8
00BAN_0591MARS000YP	case	golden-retriever	0.237454		havanese	0	3
00BAN_0593MARS0017D	case	french-bulldog	0.948805		pomeranian	0	9
00BAN_0639MARS000NU	case	boston-terrier	1		miniature-american-shepherd	0	6
00BAN_0656MARS0011B	case	dachshund	1		australian-shepherd	0	8
00BAN_0667MARS001JX	case	american-staffordshire-terrier	0.960981		rhodesian-ridgeback	0	1
00BAN_0733MARS000KB	case	french-bulldog	0.617647		german-shorthaired-pointer	0	1
00BAN_1004MARS0018N	case	american-pit-bull-terrier	0.278912		belgian-malinois	0	2
00BAN_1033MARS000NO	case	boxer	1		saint-bernard	0	1
00BAN_1034MARS000W4	case	french-bulldog	1		parson-russell-terrier	0	2
00BAN_1065MARS0014Z	case	french-bulldog	0.778923		pointing-griffon-wire	0	1
00BAN_1073MARS000QK	case	shih-tzu	0.842404		bernese-mountain-dog	0	1
00BAN_1074MARS001GQ	case	chihuahua	0.59761		collie	0	1
00BAN_1076MARS0015A	case	yorkshire-terrier	0.870892		irish-setter	0	1
00BAN_1082MARS000MH	case	chihuahua	0.499361		schnauzer-giant	0	1
00BAN_1085MARS000H2	case	maltese	0.886234		american-eskimo-dog	0	2
00BAN_1095MARS000AO	case	bulldog-standard	0.575688		dalmatian	0	1
00BAN_1095MARS000GC	case	american-staffordshire-terrier	0.557692		italian-greyhound	0	1
00BAN_1095MARS000IR	case	american-staffordshire-terrier	0.861017		miniature-pinscher	0	2
00BAN_1121MARS001F5	case	american-staffordshire-terrier	0.736239		dobermann-pinscher	0	2
00BAN_1122MARS000QW	case	american-staffordshire-terrier	0.570136		blue-tick-coonhound	0	1
00BAN_1134MARS000O6	case	bull-terrier	1		brittany	0	1
00BAN_1179MARS000V8	case	pug	0.837714		leonberger	0	1
00BAN_1209MARS001L1	case	french-bulldog	0.92849
00BAN_1229MARS001FV	case	shih-tzu	0.731458
00BAN_1234MARS0018U	case	shih-tzu	0.972851
00BAN_1259MARS0011O	case	american-pit-bull-terrier	0.606481
00BAN_1266MARS000CA	case	bichon-frise	0.500585
00BAN_1266MARS000MQ	case	american-staffordshire-terrier	0.929293
00BAN_1270MARS000ME	case	french-bulldog	1
00BAN_1282MARS000OE	case	french-bulldog	0.940716
00BAN_1296MARS000ZK	case	american-staffordshire-terrier	0.981921
00BAN_1300MARS000ZG	case	poodle-medium-standard	0.531026
00BAN_1316MARS000FA	case	french-bulldog	1
00BAN_1374MARS000HI	case	bulldog-standard	1
00BAN_1381MARS000GB	case	french-bulldog	0.973274
00BAN_1381MARS000M9	case	american-staffordshire-terrier	0.510107
00BAN_1381MARS000O9	case	french-bulldog	1
00BAN_1381MARS000OP	case	dachshund	0.492025
00BAN_1385MARS000LX	case	shih-tzu	0.893836
00BAN_1395MARS001HR	case	french-bulldog	1
00BAN_1401MARS000FU	case	french-bulldog	0.97806
00BAN_1422MARS000UT	case	bulldog-standard	0.830823
00BAN_1433MARS000S2	case	french-bulldog	0.945885
00BAN_1510MARS0025T	case	american-staffordshire-terrier	0.476888
00BAN_1522MARS000QU	case	french-bulldog	1
00BAN_1529MARS000Y4	case	boston-terrier	0.699292
00BAN_1534MARS001AZ	case	french-bulldog	1
00BAN_1568MARS00146	case	american-staffordshire-terrier	0.864465
00BAN_1579MARS000RN	case	american-staffordshire-terrier	0.960674
00BAN_1619MARS000JU	case	american-staffordshire-terrier	0.664027
00BAN_1638MARS000DL	case	french-bulldog	0.983259
00BAN_1638MARS000UX	case	poodle-medium-standard	0.892938
00BAN_1638MARS000X7	case	french-bulldog	0.988827
00BAN_1639MARS000SD	case	american-pit-bull-terrier	0.461358
00BAN_1737MARS000ZV	case	french-bulldog	0.988726
00BAN_1742MARS000IC	case	french-bulldog	1
00BAN_1752MARS001AA	case	poodle-miniature-toy	0.683824
00BAN_1812MARS000EC	case	bulldog-standard	0.523702
00BAN_1814MARS000ZY	case	french-bulldog	1
00BAN_1834MARS0011Z	case	golden-retriever	0.986095
00BAN_1850MARS000GA	case	american-staffordshire-terrier	0.833333
00BAN_1854MARS000UE	case	neapolitan-mastiff	0.398093
00BAN_1866MARS001OW	case	bulldog-standard	0.548055
00BAN_1961MARS000OU	case	cavalier-king-charles-spaniel	0.636986
00BAN_2160MARS001KG	case	french-bulldog	0.985426
00BAN_2177MARS000M6	case	french-bulldog	1
00BAN_2216MARS00126	case	schnauzer-miniature	0.987542
00BAN_2236MARS000S6	case	bulldog-standard	0.438435
00BAN_2249MARS000GQ	case	french-bulldog	0.933638
00BAN_2358MARS000NA	case	french-bulldog	0.881166
00BAN_2422MARS000J3	case	american-staffordshire-terrier	0.589773
00BAN_2445MARS000Q8	case	american-staffordshire-terrier	0.809908
00BAN_2771MARS0009I	case	poodle-miniature-toy	0.872292
00BAN_3005MARS000LH	case	poodle-miniature-toy	1
00BAN_4015MARS000IR	case	french-bulldog	0.949381
00BAN_4020MARS000LV	case	bulldog-standard	0.498856
00BAN_4024MARS0005K	case	poodle-miniature-toy	0.567244
00BAN_4031MARS000O1	case	american-staffordshire-terrier	0.559055
00BAN_4031MARS000UJ	case	staffordshire-bull-terrier	1
00BAN_4046MARS000CM	case	american-staffordshire-terrier	0.553265
00BAN_5025MARS00162	case	french-bulldog	0.927438
00BAN_5030MARS000OB	case	cocker-spaniel	1
00BAN_5034MARS000HL	case	american-pit-bull-terrier	0.404282
00BAN_5041MARS000BT	case	bulldog-standard	0.979661
00BAN_5041MARS000J1	case	american-staffordshire-terrier	0.537514
00BAN_5050MARS000G2	case	chihuahua	0.480982
00BAN_5050MARS000LL	case	american-staffordshire-terrier	0.612903
00BAN_5050MARS000RZ	case	siberian-husky	0.584299
00BAN_5056MARS000GJ	case	yorkshire-terrier	0.917647
00BAN_5060MARS000BI	case	bulldog-standard	0.959414
00BAN_5069MARS000K6	case	french-bulldog	0.958002
00BAN_5097MARS000WZ	case	american-staffordshire-terrier	0.645012
00BAN_5102MARS000AD	case	siberian-husky	0.512996
00BAN_5118MARS000GG	case	american-staffordshire-terrier	0.517084
00BAN_5119MARS000BR	case	american-staffordshire-terrier	0.261745
00BAN_5128MARS000AL	case	french-bulldog	1
00BAN_5129MARS000FL	case	boxer	0.984036
00BAN_5132MARS000IT	case	french-bulldog	1
00BAN_5133MARS000ER	case	dachshund	0.555556
00BAN_5142MARS000ER	case	french-bulldog	0.866292
00BAN_5148MARS000JR	case	presa-canario	0.881119
00BAN_5154MARS000L4	case	shih-tzu	0.87067
00BAN_5154MARS000L5	case	shih-tzu	0.908544
00BAN_5167MARS000F0	case	french-bulldog	1
00BAN_5168MARS000EE	case	argentine-dogo	0.950506
00BAN_5171MARS000HQ	case	cavalier-king-charles-spaniel	1
00BAN_5177MARS00119	case	french-bulldog	0.986425
00BAN_5179MARS000C7	case	french-bulldog	0.98541
00BAN_5186MARS000F1	case	french-bulldog	1
00BAN_5189MARS000GC	case	chihuahua	0.392663
00BAN_5194MARS000LW	case	neapolitan-mastiff	0.359469
00BAN_5198MARS000NH	case	french-bulldog	0.982242
00BAN_5199MARS000GY	case	french-bulldog	1
00BAN_5216MARS000H9	case	french-bulldog	1
00BAN_5231MARS000H9	case	bulldog-standard	0.469178
00BAN_5240MARS000BD	case	shih-tzu	0.780976
00BAN_5249MARS000SP	case	american-staffordshire-terrier	0.596392
00BAN_5249MARS000U2	case	american-staffordshire-terrier	0.540724
00BAN_5252MARS000OO	case	american-staffordshire-terrier	0.444194
00BAN_5268MARS0009A	case	french-bulldog	0.835386
00BAN_5271MARS000MA	case	french-bulldog	0.988675
00BAN_5274MARS000CS	case	yorkshire-terrier	0.487613
00BAN_5275MARS000AW	case	chihuahua	0.35049
00BAN_5278MARS000LP	case	american-pit-bull-terrier	0.398172
0BAN_0318AMARS00007	case	french-bulldog	0.968109
0BAN_5287AMARS00043	case	french-bulldog	1
0BAN_5326AMARS0002S	case	german-shepherd-dog	0.969626
0BAN_5333AMARS0006L	case	american-staffordshire-terrier	0.983184
0BAN_5378AMARS0004V	case	boston-terrier	1
0BAN_5424AMARS00022	case	labrador-retriever	0.947434
ATAB26584853	case	bulldog-standard	0.586168
ATAB28515354	case	australian-cattle-dog	0.307692
ATAB32039874	case	boston-terrier	0.900118
ATAB32593910	case	chihuahua	0.355952
ATAB33806675	case	bulldog-standard	0.934537
ATAB35578121	case	american-staffordshire-terrier	0.632118
ATAB35925049	case	french-bulldog	0.97407
BF049970	case	boston-terrier	1
CHBD72411691	case	american-staffordshire-terrier	0.790487
CHBD72592621	case	french-bulldog	1
CHBD79188941	case	french-bulldog	1
CHBD82610198	case	german-shepherd-dog	0.980094
CHBD83248957	case	french-bulldog	1
CHBD89497717	case	american-staffordshire-terrier	0.907449
CHBD89582999	case	american-pit-bull-terrier	0.609005
CHBD91211989	case	golden-retriever	0.987429
DEBC50377360	case	boxer	1
DEBC52673849	case	schnauzer-miniature	0.97709
DEBC53298457	case	poodle-medium-standard	0.866359
DLBC79001640	case	bulldog-standard	0.986502
DLBC80839008	case	american-pit-bull-terrier	0.235443
DLBC83508831	case	greyhound	1
DLBC85870280	case	bulldog-standard	1
DLBC88117411	case	yorkshire-terrier	0.736277
DLBC90136244	case	bulldog-standard	0.974157
ENWPTKJ	case	boston-terrier	0.446452
EPYWBXC	case	chow-chow	0.268636
H031907	case	french-bulldog	1
H032098	case	siberian-husky	0.537517
IRBF02113273	case	shih-tzu	0.702381
IRBF03155330	case	chihuahua	0.495856
IRBF03766953	case	french-bulldog	1
IRBF04098828	case	german-shepherd-dog	0.196302
IRBF04731578	case	chihuahua	0.43832
IRBF04932398	case	french-bulldog	1
IRBF09709471	case	french-bulldog	1
IRBF13875942	case	french-bulldog	1
LVBC45740736	case	pembroke-welsh-corgi	1
MEEB19373911	case	poodle-miniature-toy	0.447005
MEEB20836434	case	weimaraner	1
MEEB21929832	case	american-pit-bull-terrier	0.242731
MEEB22309045	case	bulldog-standard	0.987571
MEEB23895662	case	american-staffordshire-terrier	0.756098
MEEB25020381	case	poodle-miniature-toy	0.505226
MEEB25633579	case	american-pit-bull-terrier	0.979775
MEEB26315597	case	boxer	0.96763
MEEB26315819	case	boxer	0.975945
MEEB27387170	case	boxer	0.981982
MNAA16076135	case	american-pit-bull-terrier	0.386805
NYAE94200657	case	briard	1
NYAE95207751	case	golden-retriever	0.164557
NYAE95911564	case	american-staffordshire-terrier	0.957062
NYAF01262395	case	maltese	0.926941
NYAF01710117	case	french-bulldog	1
NYAF03509885	case	american-pit-bull-terrier	0.273671
NYAF04440033	case	french-bulldog	1
NYAF05471606	case	chihuahua	0.772414
NYAF09949511	case	schnauzer-miniature	0.988453
NYAF11546346	case	american-staffordshire-terrier	0.607277
NYAF15191277	case	boston-terrier	0.557317
NYAF23825882	case	argentine-dogo	0.96767
NYAF24641914	case	french-bulldog	1
NYAF29130952	case	american-staffordshire-terrier	0.604571
NYAF30801684	case	bulldog-standard	0.961841
NYAF31360261	case	bulldog-standard	0.515222
NYCH01636252	case	boxer	1
ORAB22749679	case	chihuahua	0.541393
ORAB24879903	case	american-staffordshire-terrier	0.688344
ORAB25031698	case	boxer	0.968218
ORAB26555744	case	golden-retriever	0.520142
ORAB30110344	case	french-bulldog	1
ORAB30829193	case	french-bulldog	1
ORAB31064470	case	french-bulldog	1
ORAB31686166	case	american-staffordshire-terrier	0.577354
ORAB32117317	case	shih-tzu	0.616307
POBC55223179	case	golden-retriever	0.501131
POBC55597188	case	bichon-frise	0.437071
POBC57292273	case	french-bulldog	0.977604
POBC58556581	case	boston-terrier	1
POBC59771879	case	american-staffordshire-terrier	0.710012
POBC60300457	case	poodle-miniature-toy	0.514218
POBC60711274	case	shih-tzu	0.948658
PXBC50672646	case	bulldog-standard	0.9874
PXBC52294909	case	american-staffordshire-terrier	0.889143
SCBC73545519	case	french-bulldog	1
SCBC76215830	case	french-bulldog	1
SCBC76543920	case	siberian-husky	0.635922
SCBC77169885	case	bull-terrier	1
SGAA02874811	case	french-bulldog	0.987585
SLBC02030967	case	golden-retriever	0.502904
VBTCGQK	case	golden-retriever	0.250656
VGBC40834025	case	boston-terrier	0.573598
00BAN_0050MARS0015D	control	poodle-medium-standard	0.84027
00BAN_0060MARS000VV	control	french-bulldog	1
00BAN_0071MARS000DY	control	australian-cattle-dog	0.834899
00BAN_0073MARS000AN	control	siberian-husky	0.522968
00BAN_0081MARS000VK	control	american-staffordshire-terrier	0.441989
00BAN_0082MARS000V6	control	dachshund	0.880982
00BAN_0133MARS00115	control	chihuahua	0.596226
00BAN_0137MARS000L6	control	plott	0.68109
00BAN_0147MARS000DS	control	border-collie	0.249664
00BAN_0148MARS000GU	control	chihuahua	0.486658
00BAN_0154MARS000WS	control	shih-tzu	0.430769
00BAN_0179MARS00095	control	dachshund	0.781038
00BAN_0186MARS00142	control	schnauzer-miniature	0.92435
00BAN_0204MARS0014B	control	bulldog-standard	1
00BAN_0208MARS000JK	control	shih-tzu	0.875145
00BAN_0208MARS000Y4	control	american-staffordshire-terrier	0.592849
00BAN_0220MARS000KP	control	border-collie	0.796778
00BAN_0233MARS000TF	control	schnauzer-miniature	0.956372
00BAN_0237MARS000E3	control	pug	1
00BAN_0238MARS000LX	control	siberian-husky	0.35402
00BAN_0242MARS000V1	control	german-shepherd-dog	0.851091
00BAN_0251MARS000OF	control	rottweiler	0.221527
00BAN_0253MARS000Z3	control	great-dane	1
00BAN_0253MARS0016M	control	siberian-husky	0.824242
00BAN_0257MARS000UP	control	american-pit-bull-terrier	0.159061
00BAN_0260MARS000C1	control	poodle-medium-standard	0.500555
00BAN_0275MARS0015I	control	poodle-medium-standard	0.90378
00BAN_0282MARS001CD	control	poodle-medium-standard	0.744131
00BAN_0299MARS000MJ	control	basset-hound	0.537545
00BAN_0305MARS000OG	control	schnauzer-miniature	0.93662
00BAN_0309MARS0016Y	control	rottweiler	0.936451
00BAN_0318MARS000O1	control	boxer	1
00BAN_0319MARS000HI	control	golden-retriever	1
00BAN_0319MARS000UU	control	french-bulldog	0.979753
00BAN_0320MARS000ZR	control	german-shepherd-dog	0.516213
00BAN_0339MARS000HU	control	american-pit-bull-terrier	0.437229
00BAN_0357MARS001ST	control	american-pit-bull-terrier	0.589713
00BAN_0359MARS000MD	control	shih-tzu	0.797001
00BAN_0359MARS000UF	control	poodle-miniature-toy	0.84965
00BAN_0374MARS000PF	control	maltese	0.391463
00BAN_0392MARS0011L	control	golden-retriever	0.500581
00BAN_0395MARS000OL	control	chihuahua	0.941736
00BAN_0399MARS000TL	control	english-springer-spaniel	0.988649
00BAN_0399MARS00134	control	american-staffordshire-terrier	0.316748
00BAN_0409MARS001K6	control	labrador-retriever	1
00BAN_0413MARS000Q4	control	yorkshire-terrier	0.654618
00BAN_0414MARS000SN	control	golden-retriever	0.584323
00BAN_0416MARS00211	control	pembroke-welsh-corgi	0.813441
00BAN_0434MARS000CF	control	poodle-miniature-toy	0.525
00BAN_0436MARS000WZ	control	presa-canario	0.765461
00BAN_0442MARS001AC	control	german-shepherd-dog	1
00BAN_0444MARS000P5	control	siberian-husky	0.812256
00BAN_0446MARS000IQ	control	maltese	0.529206
00BAN_0458MARS000NS	control	poodle-medium-standard	0.529551
00BAN_0476MARS000NB	control	french-bulldog	1
00BAN_0502MARS000LA	control	labrador-retriever	0.966746
00BAN_0504MARS000R3	control	german-shepherd-dog	0.189723
00BAN_0519MARS00128	control	chihuahua	0.711401
00BAN_0520MARS001RG	control	beagle	0.466746
00BAN_0539MARS000SY	control	poodle-medium-standard	0.500573
00BAN_0550MARS000S1	control	pug	1
00BAN_0584MARS001BN	control	american-pit-bull-terrier	0.413253
00BAN_0598MARS001DM	control	yorkshire-terrier	0.489486
00BAN_0600MARS000PT	control	french-bulldog	1
00BAN_0619MARS000RF	control	american-staffordshire-terrier	0.169916
00BAN_0619MARS000YT	control	schnauzer-miniature	0.62819
00BAN_0628MARS001R4	control	poodle-medium-standard	0.796339
00BAN_0642MARS0015F	control	poodle-medium-standard	0.526439
00BAN_0667MARS001O1	control	rottweiler	0.98764
00BAN_0670MARS000YU	control	shih-tzu	0.372123
00BAN_0701MARS000TA	control	siberian-husky	0.523077
00BAN_0723MARS000GF	control	yorkshire-terrier	0.835838
00BAN_0729MARS000KS	control	pug	1
00BAN_0747MARS000OS	control	shih-tzu	0.635338
00BAN_0747MARS000QP	control	shih-tzu	0.498242
00BAN_0765MARS000Q3	control	shih-tzu	0.430788
00BAN_0785MARS000OL	control	boerboel	0.902326
00BAN_0792MARS000CR	control	yorkshire-terrier	0.837558
00BAN_1014MARS001BC	control	shih-tzu	0.431846
00BAN_1025MARS000I4	control	yorkshire-terrier	0.923888
00BAN_1034MARS001MR	control	french-bulldog	1
00BAN_1034MARS001R7	control	shih-tzu	0.721535
00BAN_1039MARS000JC	control	chihuahua	0.513089
00BAN_1041MARS000KF	control	chow-chow	0.145675
00BAN_1063MARS000KU	control	american-pit-bull-terrier	0.372005
00BAN_1063MARS000RN	control	shih-tzu	0.936047
00BAN_1066MARS000LA	control	american-staffordshire-terrier	0.570567
00BAN_1067MARS000OK	control	great-pyrenees	0.44114
00BAN_1067MARS000V4	control	shih-tzu	0.467685
00BAN_1073MARS000RZ	control	golden-retriever	1
00BAN_1079MARS000O2	control	havanese	0.425718
00BAN_1079MARS000Y8	control	german-shepherd-dog	0.437423
00BAN_1085MARS000HP	control	cavalier-king-charles-spaniel	0.510204
00BAN_1087MARS000R7	control	american-staffordshire-terrier	0.362832
00BAN_1100MARS001FA	control	golden-retriever	1
00BAN_1101MARS001AT	control	weimaraner	0.899038
00BAN_1103MARS000VQ	control	pomeranian	0.327366
00BAN_1110MARS000U6	control	bulldog-standard	1
00BAN_1117MARS000RT	control	poodle-medium-standard	0.912442
00BAN_1120MARS000YB	control	american-pit-bull-terrier	0.298883
00BAN_1122MARS000TP	control	great-pyrenees	0.715827
00BAN_1123MARS001EV	control	american-staffordshire-terrier	0.491525
00BAN_1124MARS001DT	control	bulldog-standard	0.968397
00BAN_1124MARS001IY	control	schnauzer-miniature	1
00BAN_1125MARS000J6	control	chihuahua	0.665317
00BAN_1125MARS000ON	control	chihuahua	0.654762
00BAN_1129MARS0019H	control	american-staffordshire-terrier	0.539016
00BAN_1140MARS000RM	control	american-pit-bull-terrier	0.501208
00BAN_1152MARS000L9	control	french-bulldog	0.983184
00BAN_1152MARS000WN	control	dachshund	0.400783
00BAN_1152MARS00117	control	poodle-miniature-toy	0.602339
00BAN_1163MARS000OW	control	golden-retriever	0.958621
00BAN_1168MARS0017B	control	labrador-retriever	0.970407
00BAN_1170MARS001FJ	control	rottweiler	1
00BAN_1170MARS001UY	control	shih-tzu	0.763403
00BAN_1174MARS000OF	control	schnauzer-miniature	0.920725
00BAN_1176MARS0014Q	control	american-staffordshire-terrier	0.493537
00BAN_1182MARS000LN	control	chihuahua	0.478049
00BAN_1187MARS000HZ	control	siberian-husky	0.505249
00BAN_1190MARS000ZN	control	american-staffordshire-terrier	0.142454
00BAN_1192MARS000V8	control	cavalier-king-charles-spaniel	0.510181
00BAN_1199MARS001J9	control	poodle-medium-standard	0.72
00BAN_1199MARS0017S	control	chihuahua	0.32327
00BAN_1208MARS000PX	control	german-shepherd-dog	1
00BAN_1209MARS0010E	control	german-shepherd-dog	0.850657
00BAN_1219MARS000RU	control	poodle-miniature-toy	0.457275
00BAN_1232MARS0014H	control	poodle-miniature-toy	0.526775
00BAN_1245MARS00082	control	poodle-miniature-toy	0.316736
00BAN_1250MARS000VN	control	miniature-american-shepherd	0.930475
00BAN_1251MARS002GD	control	chihuahua	0.509195
00BAN_1265MARS000GD	control	poodle-miniature-toy	0.673777
00BAN_1266MARS000HR	control	labrador-retriever	0.986618
00BAN_1269MARS00140	control	australian-shepherd	0.469895
00BAN_1274MARS000ZD	control	german-shepherd-dog	0.511565
00BAN_1278MARS000ND	control	yorkshire-terrier	0.598566
00BAN_1280MARS000Z5	control	great-dane	0.308627
00BAN_1296MARS000M1	control	american-pit-bull-terrier	0.802171
00BAN_1314MARS000D8	control	german-shepherd-dog	0.822647
00BAN_1320MARS000QJ	control	american-staffordshire-terrier	0.534545
00BAN_1330MARS0010J	control	maltese	0.288863
00BAN_1330MARS00190	control	chihuahua	0.375165
00BAN_1340MARS000E6	control	yorkshire-terrier	0.949267
00BAN_1341MARS000XW	control	poodle-miniature-toy	0.531131
00BAN_1344MARS00135	control	yorkshire-terrier	0.775148
00BAN_1353MARS00149	control	american-pit-bull-terrier	0.480392
00BAN_1395MARS001FJ	control	poodle-miniature-toy	0.362652
00BAN_1395MARS001ND	control	french-bulldog	0.988777
00BAN_1395MARS0016M	control	chihuahua	0.229901
00BAN_1396MARS001BG	control	boxer	1
00BAN_1396MARS0012S	control	australian-shepherd	0.476355
00BAN_1412MARS0012N	control	french-bulldog	0.957399
00BAN_1419MARS0014F	control	miniature-american-shepherd	0.584726
00BAN_1438MARS001D2	control	border-collie	0.436486
00BAN_1438MARS001J3	control	beagle	0.985194
00BAN_1438MARS001S2	control	border-collie	0.870773
00BAN_1438MARS001VB	control	chihuahua	0.624196
00BAN_1438MARS0026A	control	rottweiler	1
00BAN_1439MARS000OX	control	rottweiler	1
00BAN_1458MARS000P5	control	chihuahua	0.550512
00BAN_1509MARS001IU	control	pomeranian	0.964455
00BAN_1516MARS000JV	control	chihuahua	0.701149
00BAN_1522MARS000KF	control	american-staffordshire-terrier	0.77931
00BAN_1529MARS000D6	control	american-staffordshire-terrier	0.94814
00BAN_1541MARS000N2	control	rottweiler	1
00BAN_1568MARS000SQ	control	pug	1
00BAN_1590MARS000J3	control	great-pyrenees	0.161744
00BAN_1593MARS0014M	control	shih-tzu	0.969977
00BAN_1624MARS000M1	control	pomeranian	0.85782
00BAN_1627MARS000P7	control	shih-tzu	0.938497
00BAN_1627MARS000YQ	control	golden-retriever	0.459491
00BAN_1661MARS000WR	control	golden-retriever	1
00BAN_1747MARS000I9	control	german-shepherd-dog	0.925519
00BAN_1750MARS001DM	control	siberian-husky	0.312155
00BAN_1750MARS0015U	control	american-staffordshire-terrier	0.46789
00BAN_1751MARS000O4	control	poodle-miniature-toy	0.461717
00BAN_1752MARS0012C	control	poodle-medium-standard	1
00BAN_1759MARS000U5	control	american-pit-bull-terrier	0.293617
00BAN_1766MARS001AJ	control	schnauzer-miniature	0.910465
00BAN_1766MARS0017Q	control	poodle-medium-standard	0.540173
00BAN_1780MARS000Y7	control	american-staffordshire-terrier	0.564162
00BAN_1782MARS000O3	control	rottweiler	1
00BAN_1806MARS001NO	control	american-pit-bull-terrier	0.513479
00BAN_1814MARS000MB	control	golden-retriever	0.988532
00BAN_1846MARS000UL	control	american-pit-bull-terrier	0.480344
00BAN_1855MARS000U8	control	chihuahua	0.446043
00BAN_1878MARS000Z3	control	poodle-medium-standard	0.775842
00BAN_1896MARS000RS	control	bulldog-standard	0.970555
00BAN_1932MARS000QR	control	pomeranian	0.367734
00BAN_1932MARS000VD	control	american-staffordshire-terrier	0.383632
00BAN_1944MARS000ZJ	control	chihuahua	0.300802
00BAN_2110MARS000N0	control	german-shepherd-dog	0.902468
00BAN_2124MARS001MY	control	rhodesian-ridgeback	0.863861
00BAN_2144MARS000NS	control	golden-retriever	0.971942
00BAN_2144MARS001DX	control	cavalier-king-charles-spaniel	0.498829
00BAN_2147MARS000KS	control	yorkshire-terrier	0.724586
00BAN_2160MARS00123	control	american-pit-bull-terrier	0.368074
00BAN_2162MARS00136	control	poodle-miniature-toy	0.538462
00BAN_2188MARS0019Q	control	schnauzer-miniature	0.965802
00BAN_2237MARS000I7	control	australian-shepherd	0.499379
00BAN_2247MARS000LI	control	poodle-miniature-toy	0.576291
00BAN_2274MARS000SR	control	shih-tzu	0.819767
00BAN_2274MARS0014T	control	rottweiler	0.981524
00BAN_2291MARS000MF	control	french-bulldog	1
00BAN_2306MARS000OJ	control	chihuahua	0.405755
00BAN_2313MARS0011H	control	american-pit-bull-terrier	0.575472
00BAN_2317MARS000TP	control	cane-corso	0.593341
00BAN_2324MARS000JV	control	beagle	0.588406
00BAN_2344MARS000E5	control	pembroke-welsh-corgi	0.969595
00BAN_2353MARS000S1	control	poodle-miniature-toy	0.354667
00BAN_2493MARS000LF	control	yorkshire-terrier	0.869871
00BAN_2775MARS0000O	control	american-staffordshire-terrier	0.474443
00BAN_3020MARS000WG	control	pug	0.50348
00BAN_3028MARS000MF	control	cavalier-king-charles-spaniel	0.508532
00BAN_3050MARS000KN	control	dachshund	0.982935
00BAN_3133MARS000RH	control	pomeranian	0.271106
00BAN_4006MARS000M7	control	french-bulldog	0.985294
00BAN_4014MARS0007R	control	schnauzer-miniature	0.93915
00BAN_4028MARS000EZ	control	poodle-medium-standard	0.672748
00BAN_4031MARS000KZ	control	border-collie	0.513043
00BAN_4032MARS000EH	control	poodle-medium-standard	0.505682
00BAN_4034MARS0009N	control	boston-terrier	1
00BAN_4037MARS000FW	control	shih-tzu	0.440389
00BAN_4047MARS0000W	control	american-pit-bull-terrier	0.340938
00BAN_5013MARS000I4	control	chihuahua	0.38262
00BAN_5017MARS000BE	control	pembroke-welsh-corgi	0.962011
00BAN_5020MARS000K3	control	siberian-husky	0.981839
00BAN_5029MARS000RX	control	american-staffordshire-terrier	0.303548
00BAN_5034MARS000LH	control	poodle-miniature-toy	0.467857
00BAN_5038MARS000Q1	control	poodle-medium-standard	0.591837
00BAN_5038MARS000QY	control	poodle-medium-standard	0.762921
00BAN_5044MARS000BD	control	french-bulldog	0.979888
00BAN_5045MARS000PD	control	poodle-miniature-toy	0.684834
00BAN_5049MARS000WB	control	poodle-medium-standard	0.546416
00BAN_5050MARS000L2	control	labrador-retriever	0.953052
00BAN_5051MARS000AP	control	yorkshire-terrier	0.840666
00BAN_5060MARS000EP	control	american-staffordshire-terrier	0.681024
00BAN_5068MARS000I1	control	golden-retriever	0.988777
00BAN_5070MARS000JF	control	cavalier-king-charles-spaniel	0.532199
00BAN_5071MARS000V6	control	poodle-miniature-toy	0.674392
00BAN_5090MARS0009U	control	american-staffordshire-terrier	0.880137
00BAN_5097MARS0016F	control	boston-terrier	0.502268
00BAN_5098MARS000CV	control	labrador-retriever	0.955189
00BAN_5099MARS000A4	control	french-bulldog	1
00BAN_5099MARS000J5	control	siberian-husky	0.684663
00BAN_5105MARS000MZ	control	dachshund	1
00BAN_5108MARS000GN	control	siberian-husky	0.536524
00BAN_5111MARS000MR	control	chihuahua	0.523006
00BAN_5115MARS000A8	control	german-shorthaired-pointer	1
00BAN_5115MARS000BO	control	pomeranian	0.928738
00BAN_5122MARS000K0	control	poodle-medium-standard	0.50907
00BAN_5125MARS000T2	control	american-pit-bull-terrier	0.351064
00BAN_5134MARS000F4	control	great-pyrenees	0.958486
00BAN_5139MARS000ES	control	american-pit-bull-terrier	0.489144
00BAN_5141MARS000FV	control	poodle-medium-standard	0.987764
00BAN_5143MARS00167	control	yorkshire-terrier	1
00BAN_5143MARS00181	control	german-shepherd-dog	0.941312
00BAN_5146MARS000AM	control	miniature-american-shepherd	0.488834
00BAN_5160MARS000FO	control	dachshund	1
00BAN_5161MARS000MH	control	poodle-medium-standard	0.495991
00BAN_5162MARS000F2	control	golden-retriever	0.835138
00BAN_5162MARS000RD	control	labrador-retriever	0.981154
00BAN_5166MARS000IY	control	labrador-retriever	0.340287
00BAN_5167MARS000WE	control	labrador-retriever	0.985455
00BAN_5172MARS000KG	control	shih-tzu	0.465347
00BAN_5177MARS00179	control	golden-retriever	0.504084
00BAN_5184MARS000KP	control	poodle-medium-standard	0.685941
00BAN_5184MARS000U9	control	schnauzer-miniature	1
00BAN_5198MARS000CC	control	american-staffordshire-terrier	0.831981
00BAN_5202MARS000ED	control	chihuahua	0.331218
00BAN_5211MARS000B5	control	rottweiler	0.320721
00BAN_5214MARS00077	control	basset-hound	1
00BAN_5215MARS000EF	control	golden-retriever	1
00BAN_5231MARS000U2	control	yorkshire-terrier	0.930445
00BAN_5233MARS000M4	control	rottweiler	0.932854
00BAN_5235MARS00085	control	great-dane	1
00BAN_5235MARS000FK	control	american-staffordshire-terrier	0.508095
00BAN_5247MARS00058	control	labrador-retriever	0.911836
00BAN_5249MARS000PS	control	labrador-retriever	0.987239
00BAN_5249MARS00118	control	basset-hound	0.967598
00BAN_5252MARS000OW	control	poodle-miniature-toy	0.900718
00BAN_5258MARS0007N	control	cavalier-king-charles-spaniel	0.515012
00BAN_5258MARS0008F	control	poodle-miniature-toy	0.487909
00BAN_5262MARS00096	control	maltese	0.531212
00BAN_5263MARS000G4	control	chihuahua	0.648825
00BAN_5264MARS000E1	control	australian-cattle-dog	1
00BAN_5265MARS000GX	control	american-staffordshire-terrier	0.749137
00BAN_5274MARS0008I	control	american-pit-bull-terrier	0.36125
00BAN_5275MARS000GU	control	belgian-malinois	0.988493
00BAN_5278MARS000C7	control	american-pit-bull-terrier	0.414853
00BAN_5286MARS000N5	control	yorkshire-terrier	0.958716
00BAN_5314MARS0002Y	control	american-pit-bull-terrier	0.267663
00BAN_5315MARS000S9	control	poodle-miniature-toy	0.51146
0BAN_0304AMARS0002A	control	cavalier-king-charles-spaniel	0.501684
0BAN_1784AMARS0000W	control	dachshund	1
0BAN_1784AMARS0001K	control	poodle-miniature-toy	0.611177
0BAN_2104AMARS00009	control	shih-tzu	0.847285
0BAN_2326AMARS0003K	control	american-pit-bull-terrier	0.284416
0BAN_5280AMARS000ME	control	dachshund	1
0BAN_5297AMARS00014	control	schnauzer-miniature	0.750312
0BAN_5312AMARS000DI	control	yorkshire-terrier	0.487775
0BAN_5317AMARS000N3	control	schnauzer-miniature	0.935227
0BAN_5327AMARS0009Q	control	shih-tzu	0.466131
0BAN_5329AMARS0002Q	control	poodle-miniature-toy	0.897196
0BAN_5333AMARS000EH	control	german-shepherd-dog	0.926918
0BAN_5336AMARS0000S	control	labrador-retriever	0.49658
0BAN_5341AMARS0001X	control	saint-bernard	1
0BAN_5341AMARS0007O	control	yorkshire-terrier	0.806005
0BAN_5378AMARS00003	control	great-pyrenees	0.448635
0BAN_5401AMARS0000M	control	boxer	0.502331
6493038	control	chihuahua	0.776687
6554796	control	chihuahua	0.561043
6576707	control	parson-russell-terrier	0.297297
6613308	control	dachshund	0.508552
6637205	control	rottweiler	0.414804
6649054	control	golden-retriever	0.203552
6699506	control	chihuahua	0.537241
ATAB24569731	control	golden-retriever	1
ATAB24756841	control	australian-cattle-dog	0.35535
ATAB26158619	control	labrador-retriever	0.465409
ATAB26248430	control	american-staffordshire-terrier	0.381148
ATAB26651544	control	chihuahua	0.373006
ATAB27135145	control	golden-retriever	1
ATAB28289351	control	labrador-retriever	0.930468
ATAB28800321	control	american-staffordshire-terrier	0.765607
ATAB28812869	control	chow-chow	0.288538
ATAB28903453	control	great-pyrenees	0.4801
ATAB29249421	control	rottweiler	1
ATAB29350231	control	havanese	0.638107
ATAB29420710	control	australian-shepherd	0.798299
ATAB30091525	control	chihuahua	0.860636
ATAB30980871	control	american-pit-bull-terrier	0.349144
ATAB31924464	control	great-dane	1
ATAB31940655	control	chow-chow	1
ATAB32581703	control	american-pit-bull-terrier	0.487485
ATAB32655146	control	shih-tzu	0.965922
ATAB33140605	control	chihuahua	0.88404
ATAB34619210	control	siberian-husky	0.789988
ATAB35446103	control	american-pit-bull-terrier	0.483709
BNTCWSR	control	pug	0.465854
CHBD74629471	control	american-pit-bull-terrier	0.214993
CHBD76105201	control	cocker-spaniel	0.534091
CHBD77329611	control	yorkshire-terrier	0.851896
CHBD77459885	control	american-pit-bull-terrier	0.41226
CHBD78246129	control	pointing-griffon-wire	0.505695
CHBD79104226	control	pembroke-welsh-corgi	1
CHBD80685055	control	poodle-miniature-toy	0.484848
CHBD81299751	control	bernese-mountain-dog	0.525641
CHBD82887990	control	american-staffordshire-terrier	0.625143
CHBD85517419	control	golden-retriever	0.482122
CHBD85730752	control	great-pyrenees	0.891525
CHBD88369768	control	american-pit-bull-terrier	0.574519
CHBD90298707	control	poodle-miniature-toy	0.156919
CHBD96987324	control	german-shepherd-dog	0.841843
CLBC46408343	control	collie	0.948778
DEBC51127101	control	american-pit-bull-terrier	0.276316
DEBC51235968	control	australian-cattle-dog	0.359014
DEBC51265251	control	maltese	0.876975
DEBC51688121	control	irish-setter	0.278976
DEBC52692058	control	labrador-retriever	0.950178
DEBC52729078	control	german-shepherd-dog	0.251344
DEBC53461538	control	french-bulldog	0.988802
DEBC57068796	control	maltese	0.483755
DLBC76919041	control	havanese	0.750591
DLBC77406148	control	bulldog-standard	0.971719
DLBC78769265	control	schnauzer-miniature	0.986301
DLBC79998398	control	american-pit-bull-terrier	0.682045
DLBC79998431	control	american-pit-bull-terrier	0.246594
DLBC81275697	control	golden-retriever	0.981395
DLBC82817233	control	schnauzer-giant	0.957225
DLBC83094903	control	beagle	1
DLBC83146920	control	american-staffordshire-terrier	0.262112
DLBC83923769	control	yorkshire-terrier	0.744483
DLBC84254476	control	miniature-american-shepherd	0.680288
DLBC86086146	control	labrador-retriever	0.612162
DLBC86181299	control	german-shepherd-dog	0.774069
DLBC90161523	control	labrador-retriever	0.577424
DLBC95167726	control	german-shepherd-dog	0.81335
EBJXDZQ	control	great-dane	0.48977
ECFQBPN	control	german-shepherd-dog	0.694286
EDGRVPF	control	chihuahua	0.225108
EDRDGHR	control	american-pit-bull-terrier	0.224111
ELKNPHD	control	labrador-retriever	0.381895
ELMKPJK	control	american-eskimo-dog	0.877714
ERDGBRG	control	parson-russell-terrier	0.801212
ERQMGPS	control	chihuahua	0.321945
ESZXRPL	control	labrador-retriever	0.368345
EYKJGLN	control	great-pyrenees	0.137778
EYYDLBB	control	dalmatian	0.427828
EZDQKKD	control	border-collie	0.463131
EZHHLGJ	control	chihuahua	0.617076
EZQCDFQ	control	english-springer-spaniel	0.292047
GLAA00329032	control	poodle-miniature-toy	0.5
H030391	control	pomeranian	0.627586
H040651	control	american-pit-bull-terrier	0.223529
H043468	control	chihuahua	0.380208
IRBF00322102	control	siberian-husky	1
IRBF01090281	control	chihuahua	0.322239
IRBF01989332	control	american-staffordshire-terrier	0.694245
IRBF02787995	control	australian-shepherd	0.928406
IRBF03343142	control	miniature-american-shepherd	0.418872
IRBF03767146	control	australian-shepherd	0.931315
IRBF04391565	control	border-collie	0.436637
IRBF06017079	control	golden-retriever	0.706507
IRBF07366664	control	yorkshire-terrier	0.538269
IRBF08264275	control	border-collie	0.833333
IRBF08660474	control	poodle-medium-standard	0.672336
IRBF10629435	control	american-staffordshire-terrier	0.836493
IRBF11916189	control	poodle-miniature-toy	0.548306
IRBF13622797	control	german-shepherd-dog	0.445798
IRBF13623991	control	poodle-miniature-toy	0.434524
IRBF13663379	control	bulldog-standard	0.946652
IRPR02058592	control	pomeranian	0.972696
KCBC46145396	control	siberian-husky	0.470663
MEEB19194025	control	australian-cattle-dog	0.973039
MEEB19377811	control	italian-greyhound	1
MEEB20828361	control	labrador-retriever	0.971985
MEEB21517894	control	german-shepherd-dog	0.935142
MEEB22304693	control	pembroke-welsh-corgi	0.941793
MEEB23756168	control	border-collie	0.794964
MEEB23894861	control	american-pit-bull-terrier	0.724138
MEEB24376708	control	miniature-american-shepherd	0.868421
MEEB24732017	control	french-bulldog	1
MEEB24733382	control	poodle-miniature-toy	0.528324
MEEB25444778	control	chihuahua	0.197772
MEEB25634057	control	shih-tzu	0.171071
MEEB26546496	control	american-pit-bull-terrier	0.593325
MEEB30187161	control	siberian-husky	0.4083
MEEB38192838	control	bichon-frise	1
MNAA15934597	control	german-shepherd-dog	0.416366
NYAE90759869	control	golden-retriever	0.5
NYAE91647105	control	american-eskimo-dog	0.969027
NYAE96419588	control	golden-retriever	0.536465
NYAE97955058	control	miniature-pinscher	0.5275
NYAF01192085	control	beagle	0.54712
NYAF01785762	control	neapolitan-mastiff	0.425532
NYAF01865522	control	cocker-spaniel	0.507602
NYAF03102505	control	american-staffordshire-terrier	0.415385
NYAF03222245	control	golden-retriever	1
NYAF04881495	control	dobermann-pinscher	0.157525
NYAF07972691	control	shih-tzu	0.928733
NYAF10576298	control	chihuahua	0.436409
NYAF11002531	control	labrador-retriever	1
NYAF13070933	control	boxer	0.971815
NYAF13259472	control	australian-shepherd	0.511243
NYAF14067576	control	american-pit-bull-terrier	0.373902
NYAF20774725	control	american-staffordshire-terrier	0.286536
NYAF21843578	control	yorkshire-terrier	0.389595
NYAF22886687	control	australian-cattle-dog	0.984778
NYAF23010984	control	boston-terrier	1
NYAF24439719	control	poodle-medium-standard	0.542056
NYAF24813394	control	border-collie	0.228275
NYAF25720496	control	golden-retriever	0.986379
NYAF26928810	control	french-bulldog	1
NYAF27859566	control	french-bulldog	0.682759
NYAF28294389	control	yorkshire-terrier	0.953196
NYAF29258609	control	shih-tzu	0.719723
NYAF29353798	control	german-shepherd-dog	0.274431
NYAF29590101	control	yorkshire-terrier	0.478788
NYAF31916696	control	rottweiler	0.961054
NYAF31921551	control	siberian-husky	0.988675
NYAF38326421	control	german-shepherd-dog	0.44186
NYCH02299086	control	labrador-retriever	0.988038
NYMY03388663	control	cocker-spaniel	0.494292
ORAB23519637	control	american-staffordshire-terrier	0.857948
ORAB23686331	control	american-pit-bull-terrier	0.185915
ORAB23909178	control	siberian-husky	0.988584
ORAB24681633	control	belgian-malinois	0.830713
ORAB28779030	control	schnauzer-miniature	0.40732
ORAB28920991	control	german-shepherd-dog	0.51976
ORAB29277079	control	blue-tick-coonhound	1
ORAB29294150	control	schnauzer-miniature	0.971995
ORAB29355818	control	beagle	1
ORAB30165791	control	yorkshire-terrier	0.98188
ORAB30271981	control	yorkshire-terrier	0.43289
ORAB31737597	control	australian-cattle-dog	0.490385
ORAB33794879	control	german-shepherd-dog	1
ORAB37285502	control	american-pit-bull-terrier	0.247074
PDKWXSN	control	labrador-retriever	0.964064
PGXNFHZ	control	miniature-pinscher	0.822044
PJMLQBH	control	chihuahua	0.336705
PLPRJLX	control	cocker-spaniel	0.986191
POBC55336593	control	english-springer-spaniel	0.190104
POBC56605631	control	poodle-miniature-toy	0.398625
POBC57072421	control	weimaraner	1
POBC57569253	control	poodle-medium-standard	0.50289
POBC58028141	control	brittany	0.378282
POBC58618460	control	pomeranian	0.914842
POBC58731592	control	labrador-retriever	0.985998
PXBC49994709	control	american-pit-bull-terrier	0.288703
PXBC50435786	control	cavalier-king-charles-spaniel	0.518605
PXBC50650916	control	poodle-medium-standard	0.505131
PXBC50703911	control	chow-chow	1
PXBC50744431	control	siberian-husky	0.461837
PXBC51292472	control	american-staffordshire-terrier	0.44692
PXBC51895600	control	australian-cattle-dog	0.426336
SCBC74047511	control	german-shepherd-dog	0.440428
SCBC75245718	control	siberian-husky	0.379808
SCBC75941628	control	dobermann-pinscher	1
SCBC76103172	control	german-shepherd-dog	0.611187
SCBC77658931	control	chihuahua	0.552326
SCBC77833441	control	australian-shepherd	0.428907
SGAA02759140	control	american-pit-bull-terrier	0.486792
STBC44606556	control	leonberger	0.984971
STBC44966004	control	rottweiler	0.974148
T300832	control	labrador-retriever	0.94012
WTBC00006612	control	labrador-retriever	0.931034

## Sheet: GWAS 2 MIXED 75
Wisdom SID	CaCo	Major breed	Proportion					Breed	Cases	Controls
00BAN_0047MARS000BB	case	chihuahua	0.643525					american-staffordshire-terrier	26	15
00BAN_0081MARS000QE	case	chihuahua	0.627353					chihuahua	15	24
00BAN_0127MARS000Z4	case	cane-corso	0.533569					american-pit-bull-terrier	10	24
00BAN_0133MARS0010B	case	chihuahua	0.377632					bulldog-standard	9	2
00BAN_0144MARS000F3	case	cocker-spaniel	0.510369					poodle-miniature-toy	6	25
00BAN_0230MARS000LE	case	poodle-miniature-toy	0.680715					golden-retriever	6	6
00BAN_0245MARS000X4	case	french-bulldog	0.568653					siberian-husky	4	9
00BAN_0276MARS000ZI	case	labrador-retriever	0.5					boston-terrier	4	0
00BAN_0281MARS000FU	case	american-staffordshire-terrier	0.638418					french-bulldog	3	2
00BAN_0282MARS00102	case	american-staffordshire-terrier	0.564132					shih-tzu	3	8
00BAN_0394MARS000YE	case	yorkshire-terrier	0.400749					yorkshire-terrier	2	11
00BAN_0413MARS0017R	case	chihuahua	0.660848					bichon-frise	2	0
00BAN_0418MARS000IZ	case	lhasa-apso	0.588978					dachshund	2	3
00BAN_0461MARS0018I	case	american-staffordshire-terrier	0.668177					cane-corso	1	3
00BAN_0463MARS0013H	case	french-bulldog	0.505178					australian-cattle-dog	1	5
00BAN_0502MARS000OE	case	chihuahua	0.389286					cocker-spaniel	1	3
00BAN_0520MARS001Z1	case	rottweiler	0.364544					german-shepherd-dog	1	7
00BAN_0584MARS000PQ	case	bulldog-standard	0.67555					labrador-retriever	1	6
00BAN_0591MARS000YP	case	golden-retriever	0.237454					rottweiler	1	3
00BAN_0733MARS000KB	case	french-bulldog	0.617647					poodle-medium-standard	1	11
00BAN_1004MARS0018N	case	american-pit-bull-terrier	0.278912					lhasa-apso	1	1
00BAN_1074MARS001GQ	case	chihuahua	0.59761					cavalier-king-charles-spaniel	1	2
00BAN_1082MARS000MH	case	chihuahua	0.499361					neapolitan-mastiff	1	0
00BAN_1095MARS000AO	case	bulldog-standard	0.575688					chow-chow	1	0
00BAN_1095MARS000GC	case	american-staffordshire-terrier	0.557692					schnauzer-miniature	0	3
00BAN_1121MARS001F5	case	american-staffordshire-terrier	0.736239					dobermann-pinscher	0	2
00BAN_1122MARS000QW	case	american-staffordshire-terrier	0.570136					rhodesian-ridgeback	0	1
00BAN_1229MARS001FV	case	shih-tzu	0.731458					border-collie	0	1
00BAN_1259MARS0011O	case	american-pit-bull-terrier	0.606481					boxer	0	1
00BAN_1266MARS000CA	case	bichon-frise	0.500585					beagle	0	1
00BAN_1300MARS000ZG	case	poodle-medium-standard	0.531026					pomeranian	0	5
00BAN_1381MARS000M9	case	american-staffordshire-terrier	0.510107					old-english-sheepdog	0	1
00BAN_1381MARS000OP	case	dachshund	0.492025					maltese	0	4
00BAN_1510MARS0025T	case	american-staffordshire-terrier	0.476888					bulldog-american	0	1
00BAN_1529MARS000Y4	case	boston-terrier	0.699292					american-eskimo-dog	0	1
00BAN_1619MARS000JU	case	american-staffordshire-terrier	0.664027					bernese-mountain-dog	0	2
00BAN_1639MARS000SD	case	american-pit-bull-terrier	0.461358					australian-shepherd	0	2
00BAN_1752MARS001AA	case	poodle-miniature-toy	0.683824					blue-tick-coonhound	0	1
00BAN_1812MARS000EC	case	bulldog-standard	0.523702					redbone-coonhound	0	1
00BAN_1866MARS001OW	case	bulldog-standard	0.548055					great-pyrenees	0	2
00BAN_1961MARS000OU	case	cavalier-king-charles-spaniel	0.636986					brittany	0	1
00BAN_2236MARS000S6	case	bulldog-standard	0.438435					great-dane	0	1
00BAN_2422MARS000J3	case	american-staffordshire-terrier	0.589773					miniature-american-shepherd	0	1
00BAN_4020MARS000LV	case	bulldog-standard	0.498856					plott	0	1
00BAN_4024MARS0005K	case	poodle-miniature-toy	0.567244					dalmatian	0	1
00BAN_4031MARS000O1	case	american-staffordshire-terrier	0.559055					belgian-malinois	0	1
00BAN_4046MARS000CM	case	american-staffordshire-terrier	0.553265
00BAN_5034MARS000HL	case	american-pit-bull-terrier	0.404282
00BAN_5041MARS000J1	case	american-staffordshire-terrier	0.537514
00BAN_5050MARS000G2	case	chihuahua	0.480982
00BAN_5050MARS000LL	case	american-staffordshire-terrier	0.612903
00BAN_5050MARS000RZ	case	siberian-husky	0.584299
00BAN_5097MARS000WZ	case	american-staffordshire-terrier	0.645012
00BAN_5102MARS000AD	case	siberian-husky	0.512996
00BAN_5118MARS000GG	case	american-staffordshire-terrier	0.517084
00BAN_5119MARS000BR	case	american-staffordshire-terrier	0.261745
00BAN_5133MARS000ER	case	dachshund	0.555556
00BAN_5189MARS000GC	case	chihuahua	0.392663
00BAN_5194MARS000LW	case	neapolitan-mastiff	0.359469
00BAN_5231MARS000H9	case	bulldog-standard	0.469178
00BAN_5249MARS000SP	case	american-staffordshire-terrier	0.596392
00BAN_5249MARS000U2	case	american-staffordshire-terrier	0.540724
00BAN_5252MARS000OO	case	american-staffordshire-terrier	0.444194
00BAN_5274MARS000CS	case	yorkshire-terrier	0.487613
00BAN_5275MARS000AW	case	chihuahua	0.35049
00BAN_5278MARS000LP	case	american-pit-bull-terrier	0.398172
ATAB26584853	case	bulldog-standard	0.586168
ATAB28515354	case	australian-cattle-dog	0.307692
ATAB32593910	case	chihuahua	0.355952
ATAB35578121	case	american-staffordshire-terrier	0.632118
CHBD89582999	case	american-pit-bull-terrier	0.609005
DLBC80839008	case	american-pit-bull-terrier	0.235443
ENWPTKJ	case	boston-terrier	0.446452
EPYWBXC	case	chow-chow	0.268636
H032098	case	siberian-husky	0.537517
IRBF02113273	case	shih-tzu	0.702381
IRBF03155330	case	chihuahua	0.495856
IRBF04098828	case	german-shepherd-dog	0.196302
IRBF04731578	case	chihuahua	0.43832
MEEB19373911	case	poodle-miniature-toy	0.447005
MEEB21929832	case	american-pit-bull-terrier	0.242731
MEEB25020381	case	poodle-miniature-toy	0.505226
MNAA16076135	case	american-pit-bull-terrier	0.386805
NYAE95207751	case	golden-retriever	0.164557
NYAF03509885	case	american-pit-bull-terrier	0.273671
NYAF05471606	case	chihuahua	0.772414
NYAF11546346	case	american-staffordshire-terrier	0.607277
NYAF15191277	case	boston-terrier	0.557317
NYAF29130952	case	american-staffordshire-terrier	0.604571
NYAF31360261	case	bulldog-standard	0.515222
ORAB22749679	case	chihuahua	0.541393
ORAB24879903	case	american-staffordshire-terrier	0.688344
ORAB26555744	case	golden-retriever	0.520142
ORAB31686166	case	american-staffordshire-terrier	0.577354
ORAB32117317	case	shih-tzu	0.616307
POBC55223179	case	golden-retriever	0.501131
POBC55597188	case	bichon-frise	0.437071
POBC59771879	case	american-staffordshire-terrier	0.710012
POBC60300457	case	poodle-miniature-toy	0.514218
SCBC76543920	case	siberian-husky	0.635922
SLBC02030967	case	golden-retriever	0.502904
VBTCGQK	case	golden-retriever	0.250656
VGBC40834025	case	boston-terrier	0.573598
00BAN_0060MARS001X3	control	french-bulldog	0.414634
00BAN_0083MARS0014B	control	cane-corso	0.489672
00BAN_0086MARS0015F	control	poodle-miniature-toy	0.386189
00BAN_0126MARS0010Q	control	australian-cattle-dog	0.311083
00BAN_0132MARS000M1	control	australian-cattle-dog	0.391796
00BAN_0132MARS000NB	control	schnauzer-miniature	0.432193
00BAN_0133MARS000QV	control	siberian-husky	0.421196
00BAN_0146MARS000NJ	control	poodle-miniature-toy	0.349398
00BAN_0150MARS0014M	control	chihuahua	0.517196
00BAN_0173MARS001BH	control	german-shepherd-dog	0.644909
00BAN_0212MARS000FO	control	chihuahua	0.627673
00BAN_0212MARS000TP	control	dobermann-pinscher	0.73456
00BAN_0219MARS000MB	control	yorkshire-terrier	0.279609
00BAN_0221MARS000ZL	control	chihuahua	0.548628
00BAN_0241MARS000UV	control	poodle-miniature-toy	0.529274
00BAN_0242MARS000IM	control	american-pit-bull-terrier	0.698679
00BAN_0243MARS000XD	control	cocker-spaniel	0.515187
00BAN_0260MARS000KP	control	poodle-miniature-toy	0.659722
00BAN_0309MARS000NM	control	chihuahua	0.604141
00BAN_0361MARS000UC	control	rhodesian-ridgeback	0.190405
00BAN_0378MARS000LC	control	yorkshire-terrier	0.265255
00BAN_0385MARS000PA	control	rottweiler	0.315051
00BAN_0390MARS000Q7	control	poodle-medium-standard	0.380488
00BAN_0392MARS000V0	control	chihuahua	0.331152
00BAN_0398MARS000R9	control	german-shepherd-dog	0.45953
00BAN_0401MARS001EI	control	german-shepherd-dog	0.547145
00BAN_0405MARS000LP	control	poodle-miniature-toy	0.623269
00BAN_0405MARS0010P	control	german-shepherd-dog	0.458678
00BAN_0425MARS000JV	control	border-collie	0.251429
00BAN_0427MARS0009V	control	boxer	0.409302
00BAN_0427MARS000HR	control	poodle-medium-standard	0.281022
00BAN_0432MARS000HB	control	yorkshire-terrier	0.50348
00BAN_0443MARS0018S	control	poodle-medium-standard	0.713143
00BAN_0455MARS00145	control	labrador-retriever	0.301075
00BAN_0456MARS0015C	control	american-pit-bull-terrier	0.422466
00BAN_0547MARS000QZ	control	beagle	0.577748
00BAN_0550MARS000YG	control	chihuahua	0.262755
00BAN_0560MARS000IH	control	labrador-retriever	0.200557
00BAN_0564MARS000EY	control	poodle-miniature-toy	0.485849
00BAN_0575MARS000I5	control	american-staffordshire-terrier	0.434783
00BAN_0584MARS000XV	control	golden-retriever	0.167382
00BAN_0598MARS001S0	control	pomeranian	0.722934
00BAN_0602MARS0016J	control	labrador-retriever	0.289222
00BAN_0620MARS000O0	control	yorkshire-terrier	0.616438
00BAN_0624MARS000U4	control	australian-cattle-dog	0.169444
00BAN_0632MARS000VV	control	siberian-husky	0.470097
00BAN_0637MARS0016W	control	shih-tzu	0.273484
00BAN_0639MARS000S5	control	chihuahua	0.444755
00BAN_0672MARS00144	control	chihuahua	0.23731
00BAN_0673MARS000P3	control	rottweiler	0.304598
00BAN_0675MARS001RO	control	poodle-miniature-toy	0.514742
00BAN_0675MARS0011V	control	poodle-miniature-toy	0.447277
00BAN_0700MARS000DS	control	labrador-retriever	0.373351
00BAN_0729MARS000TD	control	labrador-retriever	0.309192
00BAN_0765MARS000Z3	control	poodle-miniature-toy	0.61234
00BAN_1004MARS000UE	control	poodle-miniature-toy	0.627477
00BAN_1007MARS000L2	control	shih-tzu	0.413835
00BAN_1073MARS000GU	control	cavalier-king-charles-spaniel	0.516686
00BAN_1101MARS001IJ	control	american-pit-bull-terrier	0.511692
00BAN_1115MARS0015X	control	american-pit-bull-terrier	0.176862
00BAN_1127MARS0019B	control	chihuahua	0.434783
00BAN_1145MARS001KD	control	chihuahua	0.459119
00BAN_1167MARS000U6	control	american-pit-bull-terrier	0.526005
00BAN_1180MARS0015E	control	golden-retriever	0.275735
00BAN_1199MARS001GD	control	siberian-husky	0.497647
00BAN_1220MARS0015V	control	yorkshire-terrier	0.353151
00BAN_1232MARS000TQ	control	poodle-miniature-toy	0.485748
00BAN_1237MARS000JN	control	american-staffordshire-terrier	0.378378
00BAN_1237MARS000PW	control	yorkshire-terrier	0.415718
00BAN_1242MARS000JN	control	shih-tzu	0.488169
00BAN_1286MARS001JA	control	yorkshire-terrier	0.505275
00BAN_1316MARS000GZ	control	poodle-miniature-toy	0.518029
00BAN_1319MARS000SJ	control	shih-tzu	0.625724
00BAN_1329MARS000S5	control	old-english-sheepdog	0.498884
00BAN_1334MARS000IN	control	poodle-miniature-toy	0.281922
00BAN_1340MARS000IK	control	poodle-miniature-toy	0.498242
00BAN_1356MARS000IX	control	maltese	0.568235
00BAN_1357MARS000ON	control	american-pit-bull-terrier	0.298103
00BAN_1385MARS001D3	control	poodle-miniature-toy	0.209215
00BAN_1413MARS001UY	control	golden-retriever	0.616705
00BAN_1486MARS000WR	control	american-pit-bull-terrier	0.70744
00BAN_1541MARS000YC	control	french-bulldog	0.502278
00BAN_1545MARS000N7	control	chihuahua	0.261214
00BAN_1596MARS000VV	control	poodle-medium-standard	0.53222
00BAN_1747MARS000N2	control	american-pit-bull-terrier	0.623821
00BAN_1760MARS000WU	control	shih-tzu	0.427518
00BAN_1835MARS000IU	control	american-pit-bull-terrier	0.212205
00BAN_1848MARS000P6	control	pomeranian	0.497691
00BAN_1945MARS000MX	control	labrador-retriever	0.406369
00BAN_1953MARS000KS	control	cocker-spaniel	0.50654
00BAN_2162MARS0017A	control	cane-corso	0.656174
00BAN_2169MARS0017V	control	poodle-miniature-toy	0.505952
00BAN_2177MARS000LF	control	bulldog-american	0.243605
00BAN_2188MARS0019C	control	chihuahua	0.429319
00BAN_2322MARS001E1	control	german-shepherd-dog	0.612587
00BAN_2358MARS000OC	control	bulldog-standard	0.634961
00BAN_2415MARS000YO	control	american-eskimo-dog	0.485185
00BAN_2415MARS0010K	control	cavalier-king-charles-spaniel	0.580388
00BAN_2422MARS000ZU	control	shih-tzu	0.468639
00BAN_2487MARS000GY	control	poodle-miniature-toy	0.423448
00BAN_3050MARS000L7	control	siberian-husky	0.574497
00BAN_3050MARS000M4	control	schnauzer-miniature	0.309554
00BAN_3175MARS000HR	control	american-pit-bull-terrier	0.528395
00BAN_4008MARS0008Z	control	poodle-medium-standard	0.753689
00BAN_4046MARS000CZ	control	shih-tzu	0.661078
00BAN_4047MARS000EV	control	pomeranian	0.515228
00BAN_5022MARS000PE	control	bernese-mountain-dog	0.501114
00BAN_5048MARS000RF	control	dachshund	0.673052
00BAN_5049MARS000S5	control	australian-shepherd	0.747512
00BAN_5067MARS000J4	control	siberian-husky	0.354839
00BAN_5067MARS000S0	control	american-pit-bull-terrier	0.181009
00BAN_5076MARS000C5	control	chihuahua	0.577957
00BAN_5082MARS000MB	control	poodle-miniature-toy	0.503937
00BAN_5097MARS0016Q	control	american-pit-bull-terrier	0.382671
00BAN_5101MARS000SI	control	golden-retriever	0.505669
00BAN_5119MARS000HH	control	blue-tick-coonhound	0.36051
00BAN_5122MARS000I9	control	american-staffordshire-terrier	0.629147
00BAN_5130MARS000J5	control	maltese	0.424641
00BAN_5167MARS000NG	control	chihuahua	0.3429
00BAN_5170MARS000G0	control	pomeranian	0.501722
00BAN_5177MARS0019Z	control	german-shepherd-dog	0.486212
00BAN_5180MARS000I8	control	american-staffordshire-terrier	0.642608
00BAN_5212MARS0009L	control	chihuahua	0.375
00BAN_5212MARS000C4	control	american-staffordshire-terrier	0.423752
00BAN_5268MARS000C0	control	american-pit-bull-terrier	0.552404
00BAN_5270MARS00036	control	american-staffordshire-terrier	0.643468
00BAN_5271MARS00084	control	cane-corso	0.580723
00BAN_5275MARS000JE	control	bernese-mountain-dog	0.507328
00BAN_5283MARS0006J	control	american-staffordshire-terrier	0.296
00BAN_5289MARS000BR	control	poodle-miniature-toy	0.484958
00BAN_5315MARS000EX	control	golden-retriever	0.513609
0BAN_1228AMARS0000U	control	poodle-miniature-toy	0.23183
0BAN_5225AMARS00041	control	american-staffordshire-terrier	0.528628
0BAN_5291AMARS0002V	control	yorkshire-terrier	0.65771
0BAN_5304AMARS00134	control	american-pit-bull-terrier	0.64321
0BAN_5320AMARS0002T	control	poodle-medium-standard	0.733871
0BAN_5353AMARS00021	control	chihuahua	0.796178
0BAN_5399AMARS00028	control	australian-shepherd	0.328801
6444731	control	american-pit-bull-terrier	0.251701
6576757	control	american-pit-bull-terrier	0.246279
ATAB27108658	control	poodle-miniature-toy	0.595615
ATAB31279974	control	poodle-miniature-toy	0.519231
ATAB32441300	control	redbone-coonhound	0.278755
ATAB33418905	control	chihuahua	0.572959
ATAB34741271	control	american-pit-bull-terrier	0.273992
ATAB36426339	control	dachshund	0.478149
BVXRTBF	control	great-pyrenees	0.399723
CHBD73606491	control	maltese	0.457241
CHBD73645434	control	brittany	0.413965
CHBD73837872	control	poodle-medium-standard	0.504474
CHBD88219420	control	american-pit-bull-terrier	0.354196
CHBD91229212	control	lhasa-apso	0.75576
DEBC51111942	control	siberian-husky	0.743494
DLBC77251705	control	australian-cattle-dog	0.371212
DLBC78910699	control	great-dane	0.526316
DLBC79051561	control	chihuahua	0.527344
DLBC81351206	control	miniature-american-shepherd	0.457031
DLBC81605166	control	yorkshire-terrier	0.369325
DLBC83134455	control	australian-cattle-dog	0.247593
DLBC87258817	control	maltese	0.365912
DLBC88287733	control	rottweiler	0.457179
EJMMZZY	control	siberian-husky	0.433465
EVXHNMZ	control	schnauzer-miniature	0.531661
EWHZHTR	control	chihuahua	0.393671
EZFJMHT	control	american-pit-bull-terrier	0.343421
H030539	control	yorkshire-terrier	0.485172
IRBE98439614	control	golden-retriever	0.546485
IRBF13623856	control	american-staffordshire-terrier	0.437272
IRPR01852687	control	chihuahua	0.803385
IRPR01873776	control	poodle-miniature-toy	0.418354
IRPR02068534	control	american-staffordshire-terrier	0.618634
LVBC45971260	control	dobermann-pinscher	0.533493
MEEB20667055	control	siberian-husky	0.247423
MEEB20972169	control	great-pyrenees	0.31068
MEEB23024621	control	shih-tzu	0.633373
MEEB23132495	control	american-pit-bull-terrier	0.600967
MEEB25854275	control	chihuahua	0.660891
MEEB27601977	control	american-staffordshire-terrier	0.604859
MEEB27928449	control	american-pit-bull-terrier	0.434886
MEEB28315442	control	german-shepherd-dog	0.160954
NYAE90714796	control	american-staffordshire-terrier	0.374527
NYAE96193364	control	yorkshire-terrier	0.594238
NYAF04336545	control	pomeranian	0.593548
NYAF06654610	control	poodle-miniature-toy	0.517815
NYAF08247560	control	poodle-medium-standard	0.504464
NYAF13739655	control	american-staffordshire-terrier	0.646116
NYAF15190645	control	poodle-medium-standard	0.502268
NYAF19112638	control	american-pit-bull-terrier	0.454883
NYAF21633481	control	plott	0.190058
NYAF23560956	control	american-staffordshire-terrier	0.673888
NYAF42560055	control	poodle-medium-standard	0.515789
ORAB23270606	control	dachshund	0.502851
ORAB26903973	control	american-staffordshire-terrier	0.750861
ORAB28960502	control	poodle-medium-standard	0.512761
ORAB30680355	control	american-pit-bull-terrier	0.534462
POBC55420365	control	chihuahua	0.396226
POBC57825999	control	siberian-husky	0.555041
PXBC50668705	control	poodle-miniature-toy	0.576671
PXBC51140121	control	cocker-spaniel	0.517919
PXBC51924256	control	dalmatian	0.455729
PYPFKCB	control	american-pit-bull-terrier	0.736527
SFBC32591764	control	bulldog-standard	0.424675
SJBC47472705	control	chihuahua	0.365662
VGBC40733828	control	belgian-malinois	0.52267
VYBZCTM	control	chihuahua	0.633548

## Sheet: GWAS - Full breed ancestry
Wisdom SID	Breed	Proportion
6444731	collie	0.0136054
6444731	german-shepherd-dog	0.0544218
6444731	chow-chow	0.212245
6444731	american-pit-bull-terrier	0.251701
6444731	australian-cattle-dog	0.0952381
6444731	siberian-husky	0.0829932
6444731	samoyed	0.0136054
6444731	american-staffordshire-terrier	0.0326531
6444731	labrador-retriever	0.0285714
6444731	alaskan-malamute	0.062585
6444731	dobermann-pinscher	0.014966
6444731	boxer	0.047619
6444731	treeing-walker-coonhound	0.0136054
6444731	rottweiler	0.0190476
6444731	australian-shepherd	0.0136054
6444731	keeshond	0.0258503
6444731	chihuahua	0.0176871
6493038	chihuahua	0.776687
6493038	dachshund	0.0282209
6493038	pomeranian	0.153374
6493038	pekingese	0.0184049
6493038	japanese-chin	0.0233129
6554796	chihuahua	0.561043
6554796	australian-shepherd	0.0205761
6554796	pomeranian	0.079561
6554796	miniature-pinscher	0.0685871
6554796	poodle-miniature-toy	0.0932785
6554796	cocker-spaniel	0.0644719
6554796	shih-tzu	0.0205761
6554796	yorkshire-terrier	0.0164609
6554796	dachshund	0.0260631
6554796	pekingese	0.0493827
6576707	chow-chow	0.0345345
6576707	chihuahua	0.181682
6576707	parson-russell-terrier	0.297297
6576707	cocker-spaniel	0.0525526
6576707	russell-terrier	0.0975976
6576707	fox-terrier-wire	0.03003
6576707	fox-terrier-toy	0.0165165
6576707	sealyham-terrier	0.0165165
6576707	australian-cattle-dog	0.0945946
6576707	border-terrier	0.018018
6576707	welsh-terrier	0.015015
6576707	american-pit-bull-terrier	0.0690691
6576707	poodle-miniature-toy	0.0285285
6576707	french-bulldog	0.0165165
6576707	fox-terrier-smooth	0.0165165
6576707	boxer	0.015015
6576757	siberian-husky	0.0581867
6576757	chow-chow	0.102842
6576757	german-shepherd-dog	0.133965
6576757	labrador-retriever	0.0811908
6576757	american-pit-bull-terrier	0.246279
6576757	american-staffordshire-terrier	0.0960758
6576757	collie	0.052774
6576757	chihuahua	0.0311231
6576757	dalmatian	0.052774
6576757	boxer	0.0852503
6576757	shetland-sheepdog	0.0189445
6576757	alaskan-malamute	0.0257104
6576757	bulldog-american	0.014885
6613308	bulldog-american	0.0444698
6613308	dachshund	0.508552
6613308	american-pit-bull-terrier	0.259977
6613308	american-staffordshire-terrier	0.165336
6613308	boerboel	0.0216648
6637205	rottweiler	0.414804
6637205	german-shepherd-dog	0.108939
6637205	belgian-malinois	0.104749
6637205	dobermann-pinscher	0.128492
6637205	labrador-retriever	0.0768156
6637205	boxer	0.0293296
6637205	chow-chow	0.0405028
6637205	white-swiss-shepherd	0.0167598
6637205	siberian-husky	0.0153631
6637205	chihuahua	0.0209497
6637205	belgian-sheepdog	0.0139665
6637205	collie	0.0293296
6649054	bull-terrier	0.132514
6649054	chow-chow	0.0382514
6649054	golden-retriever	0.203552
6649054	australian-cattle-dog	0.0163934
6649054	german-shepherd-dog	0.068306
6649054	american-staffordshire-terrier	0.0997268
6649054	cocker-spaniel	0.034153
6649054	chihuahua	0.0560109
6649054	poodle-miniature-toy	0.023224
6649054	siberian-husky	0.0245902
6649054	american-pit-bull-terrier	0.161202
6649054	boxer	0.0724044
6649054	labrador-retriever	0.0464481
6649054	dalmatian	0.023224
6699506	chihuahua	0.537241
6699506	shih-tzu	0.140415
6699506	lhasa-apso	0.014652
6699506	dachshund	0.037851
6699506	poodle-miniature-toy	0.03663
6699506	yorkshire-terrier	0.0659341
6699506	west-highland-white-terrier	0.031746
6699506	american-hairless-rat-terrier	0.019536
6699506	maltese	0.01221
6699506	cocker-spaniel	0.043956
6699506	pekingese	0.029304
6699506	schnauzer-miniature	0.030525
00BAN_0047MARS000BB	pomeranian	0.058745
00BAN_0047MARS000BB	poodle-miniature-toy	0.162884
00BAN_0047MARS000BB	chihuahua	0.643525
00BAN_0047MARS000BB	schipperke	0.0640854
00BAN_0047MARS000BB	dachshund	0.0267023
00BAN_0047MARS000BB	pekingese	0.0280374
00BAN_0047MARS000BB	american-eskimo-dog	0.0160214
00BAN_0050MARS0015D	poodle-medium-standard	0.84027
00BAN_0050MARS0015D	bernese-mountain-dog	0.121485
00BAN_0050MARS0015D	poodle-miniature-toy	0.0382452
00BAN_0060MARS000VV	french-bulldog	1
00BAN_0060MARS001X3	american-pit-bull-terrier	0.341463
00BAN_0060MARS001X3	french-bulldog	0.414634
00BAN_0060MARS001X3	boxer	0.05
00BAN_0060MARS001X3	american-staffordshire-terrier	0.193902
00BAN_0071MARS000DY	australian-cattle-dog	0.834899
00BAN_0071MARS000DY	border-collie	0.033557
00BAN_0071MARS000DY	mcnab	0.0228188
00BAN_0071MARS000DY	german-shepherd-dog	0.0187919
00BAN_0071MARS000DY	chihuahua	0.0147651
00BAN_0071MARS000DY	miniature-american-shepherd	0.0147651
00BAN_0071MARS000DY	american-eskimo-dog	0.0228188
00BAN_0071MARS000DY	australian-shepherd	0.0375839
00BAN_0073MARS000AN	siberian-husky	0.522968
00BAN_0073MARS000AN	pomeranian	0.243816
00BAN_0073MARS000AN	american-eskimo-dog	0.204947
00BAN_0073MARS000AN	alaskan-malamute	0.0117786
00BAN_0073MARS000AN	chihuahua	0.01649
00BAN_0081MARS000QE	chihuahua	0.627353
00BAN_0081MARS000QE	miniature-pinscher	0.0752823
00BAN_0081MARS000QE	poodle-miniature-toy	0.115433
00BAN_0081MARS000QE	silky-terrier	0.0138018
00BAN_0081MARS000QE	dachshund	0.0777917
00BAN_0081MARS000QE	yorkshire-terrier	0.0163112
00BAN_0081MARS000QE	pekingese	0.0125471
00BAN_0081MARS000QE	shih-tzu	0.0175659
00BAN_0081MARS000QE	cocker-spaniel	0.0188206
00BAN_0081MARS000QE	australian-shepherd	0.0125471
00BAN_0081MARS000QE	leonberger	0.0125471
00BAN_0081MARS000VK	american-staffordshire-terrier	0.441989
00BAN_0081MARS000VK	american-pit-bull-terrier	0.266575
00BAN_0081MARS000VK	bulldog-standard	0.0220994
00BAN_0081MARS000VK	chihuahua	0.0359116
00BAN_0081MARS000VK	akita	0.0234807
00BAN_0081MARS000VK	chow-chow	0.0359116
00BAN_0081MARS000VK	boxer	0.0732044
00BAN_0081MARS000VK	great-dane	0.0745856
00BAN_0081MARS000VK	bulldog-american	0.0262431
00BAN_0082MARS000V6	dachshund	0.880982
00BAN_0082MARS000V6	poodle-miniature-toy	0.0441718
00BAN_0082MARS000V6	chihuahua	0.0503067
00BAN_0082MARS000V6	basset-hound	0.0122699
00BAN_0082MARS000V6	azawakh	0.0122699
00BAN_0083MARS0014B	neapolitan-mastiff	0.363305
00BAN_0083MARS0014B	cane-corso	0.489672
00BAN_0083MARS0014B	boxer	0.0643985
00BAN_0083MARS0014B	rottweiler	0.0388821
00BAN_0083MARS0014B	presa-canario	0.018226
00BAN_0083MARS0014B	mastiff	0.0133657
00BAN_0083MARS0014B	bullmastiff	0.0121507
00BAN_0086MARS0015F	chihuahua	0.355499
00BAN_0086MARS0015F	poodle-miniature-toy	0.386189
00BAN_0086MARS0015F	dachshund	0.0242967
00BAN_0086MARS0015F	cocker-spaniel	0.134271
00BAN_0086MARS0015F	schnauzer-miniature	0.0179028
00BAN_0086MARS0015F	bichon-frise	0.0127877
00BAN_0086MARS0015F	pomeranian	0.0383632
00BAN_0086MARS0015F	poodle-medium-standard	0.0140665
00BAN_0086MARS0015F	boykin-spaniel	0.016624
00BAN_0126MARS0010Q	bulldog-standard	0.206549
00BAN_0126MARS0010Q	bulldog-american	0.0428212
00BAN_0126MARS0010Q	boxer	0.02267
00BAN_0126MARS0010Q	german-shepherd-dog	0.0806045
00BAN_0126MARS0010Q	american-pit-bull-terrier	0.0680101
00BAN_0126MARS0010Q	american-staffordshire-terrier	0.254408
00BAN_0126MARS0010Q	australian-cattle-dog	0.311083
00BAN_0126MARS0010Q	bull-terrier	0.0138539
00BAN_0127MARS000Z4	cane-corso	0.533569
00BAN_0127MARS000Z4	boxer	0.0753828
00BAN_0127MARS000Z4	neapolitan-mastiff	0.268551
00BAN_0127MARS000Z4	bulldog-standard	0.0141343
00BAN_0127MARS000Z4	bullmastiff	0.0447585
00BAN_0127MARS000Z4	rottweiler	0.0282686
00BAN_0127MARS000Z4	mastiff	0.0117786
00BAN_0127MARS000Z4	american-pit-bull-terrier	0.0235571
00BAN_0132MARS000M1	american-staffordshire-terrier	0.0933522
00BAN_0132MARS000M1	border-collie	0.0212164
00BAN_0132MARS000M1	australian-cattle-dog	0.391796
00BAN_0132MARS000M1	chow-chow	0.0749646
00BAN_0132MARS000M1	boxer	0.0367751
00BAN_0132MARS000M1	bloodhound	0.0466761
00BAN_0132MARS000M1	samoyed	0.0254597
00BAN_0132MARS000M1	german-shepherd-dog	0.0282885
00BAN_0132MARS000M1	american-pit-bull-terrier	0.152758
00BAN_0132MARS000M1	saint-bernard	0.0311174
00BAN_0132MARS000M1	rottweiler	0.0169731
00BAN_0132MARS000M1	chihuahua	0.0268741
00BAN_0132MARS000M1	australian-shepherd	0.0183876
00BAN_0132MARS000M1	akita	0.019802
00BAN_0132MARS000M1	beagle	0.0155587
00BAN_0132MARS000NB	schnauzer-miniature	0.432193
00BAN_0132MARS000NB	chihuahua	0.263625
00BAN_0132MARS000NB	pekingese	0.0164766
00BAN_0132MARS000NB	poodle-miniature-toy	0.0709759
00BAN_0132MARS000NB	schnauzer-standard	0.0646388
00BAN_0132MARS000NB	pug	0.0152091
00BAN_0132MARS000NB	pomeranian	0.136882
00BAN_0133MARS000QV	border-collie	0.0883152
00BAN_0133MARS000QV	siberian-husky	0.421196
00BAN_0133MARS000QV	american-pit-bull-terrier	0.0706522
00BAN_0133MARS000QV	alaskan-malamute	0.0611413
00BAN_0133MARS000QV	poodle-miniature-toy	0.013587
00BAN_0133MARS000QV	australian-cattle-dog	0.103261
00BAN_0133MARS000QV	american-staffordshire-terrier	0.0407609
00BAN_0133MARS000QV	golden-retriever	0.0190217
00BAN_0133MARS000QV	samoyed	0.0611413
00BAN_0133MARS000QV	german-shepherd-dog	0.0638587
00BAN_0133MARS000QV	boxer	0.013587
00BAN_0133MARS000QV	chow-chow	0.0271739
00BAN_0133MARS000QV	greenland-dog	0.0163043
00BAN_0133MARS0010B	poodle-miniature-toy	0.289474
00BAN_0133MARS0010B	chihuahua	0.377632
00BAN_0133MARS0010B	shih-tzu	0.0697368
00BAN_0133MARS0010B	lhasa-apso	0.0157895
00BAN_0133MARS0010B	cocker-spaniel	0.0223684
00BAN_0133MARS0010B	pomeranian	0.0434211
00BAN_0133MARS0010B	bichon-frise	0.0315789
00BAN_0133MARS0010B	pekingese	0.0171053
00BAN_0133MARS0010B	miniature-pinscher	0.0644737
00BAN_0133MARS0010B	american-eskimo-dog	0.0131579
00BAN_0133MARS0010B	dachshund	0.0552632
00BAN_0133MARS00115	chihuahua	0.596226
00BAN_0133MARS00115	poodle-miniature-toy	0.208805
00BAN_0133MARS00115	shih-tzu	0.0465409
00BAN_0133MARS00115	pomeranian	0.0553459
00BAN_0133MARS00115	dachshund	0.0352201
00BAN_0133MARS00115	cocker-spaniel	0.0213836
00BAN_0133MARS00115	miniature-pinscher	0.036478
00BAN_0137MARS000L6	plott	0.68109
00BAN_0137MARS000L6	treeing-walker-coonhound	0.0352564
00BAN_0137MARS000L6	american-foxhound	0.0240385
00BAN_0137MARS000L6	catahoula-leopard-dog	0.0416667
00BAN_0137MARS000L6	chihuahua	0.0977564
00BAN_0137MARS000L6	beagle	0.0304487
00BAN_0137MARS000L6	english-setter	0.025641
00BAN_0137MARS000L6	german-spaniel	0.0160256
00BAN_0137MARS000L6	collie	0.0160256
00BAN_0137MARS000L6	hovawart	0.0160256
00BAN_0137MARS000L6	boston-terrier	0.0160256
00BAN_0144MARS000F3	poodle-miniature-toy	0.418203
00BAN_0144MARS000F3	cocker-spaniel	0.510369
00BAN_0144MARS000F3	chihuahua	0.0483871
00BAN_0144MARS000F3	bichon-frise	0.0115207
00BAN_0144MARS000F3	poodle-medium-standard	0.0115207
00BAN_0146MARS000MU	french-bulldog	0.93736
00BAN_0146MARS000MU	pug	0.0626398
00BAN_0146MARS000NJ	cocker-spaniel	0.207229
00BAN_0146MARS000NJ	maltese	0.154217
00BAN_0146MARS000NJ	havanese	0.0301205
00BAN_0146MARS000NJ	cavalier-king-charles-spaniel	0.16747
00BAN_0146MARS000NJ	poodle-miniature-toy	0.349398
00BAN_0146MARS000NJ	poodle-medium-standard	0.0915663
00BAN_0147MARS000DS	siberian-husky	0.0872483
00BAN_0147MARS000DS	australian-shepherd	0.144966
00BAN_0147MARS000DS	australian-cattle-dog	0.103356
00BAN_0147MARS000DS	border-collie	0.249664
00BAN_0147MARS000DS	labrador-retriever	0.0818792
00BAN_0147MARS000DS	blue-tick-coonhound	0.0630872
00BAN_0147MARS000DS	rottweiler	0.0442953
00BAN_0147MARS000DS	miniature-american-shepherd	0.103356
00BAN_0147MARS000DS	boxer	0.0134228
00BAN_0147MARS000DS	american-pit-bull-terrier	0.0201342
00BAN_0147MARS000DS	samoyed	0.0134228
00BAN_0147MARS000DS	chow-chow	0.0228188
00BAN_0147MARS000DS	german-shepherd-dog	0.0161074
00BAN_0147MARS000DS	chihuahua	0.0228188
00BAN_0147MARS000DS	alaskan-malamute	0.0134228
00BAN_0148MARS000GU	chihuahua	0.486658
00BAN_0148MARS000GU	poodle-miniature-toy	0.385006
00BAN_0148MARS000GU	shih-tzu	0.0381194
00BAN_0148MARS000GU	pekingese	0.0241423
00BAN_0148MARS000GU	pomeranian	0.0203304
00BAN_0148MARS000GU	poodle-medium-standard	0.0279543
00BAN_0148MARS000GU	maltese	0.0177891
00BAN_0150MARS0014M	miniature-pinscher	0.205026
00BAN_0150MARS0014M	pomeranian	0.0582011
00BAN_0150MARS0014M	chihuahua	0.517196
00BAN_0150MARS0014M	dachshund	0.0462963
00BAN_0150MARS0014M	poodle-miniature-toy	0.0846561
00BAN_0150MARS0014M	maltese	0.0277778
00BAN_0150MARS0014M	shih-tzu	0.0145503
00BAN_0150MARS0014M	australian-cattle-dog	0.0132275
00BAN_0150MARS0014M	pekingese	0.0171958
00BAN_0150MARS0014M	yorkshire-terrier	0.015873
00BAN_0154MARS000WS	shih-tzu	0.430769
00BAN_0154MARS000WS	poodle-miniature-toy	0.310256
00BAN_0154MARS000WS	chihuahua	0.126923
00BAN_0154MARS000WS	cocker-spaniel	0.0576923
00BAN_0154MARS000WS	pekingese	0.0282051
00BAN_0154MARS000WS	pug	0.0307692
00BAN_0154MARS000WS	maltese	0.0153846
00BAN_0172MARS000KS	great-dane	1
00BAN_0173MARS001BH	german-shepherd-dog	0.644909
00BAN_0173MARS001BH	belgian-malinois	0.262402
00BAN_0173MARS001BH	white-swiss-shepherd	0.0169713
00BAN_0173MARS001BH	collie	0.0143603
00BAN_0173MARS001BH	shiloh-shepherd	0.0169713
00BAN_0173MARS001BH	saarloos-wolfdog	0.0156658
00BAN_0173MARS001BH	street-dog-french-polynesia	0.0130548
00BAN_0173MARS001BH	border-collie	0.0156658
00BAN_0179MARS00095	dachshund	0.781038
00BAN_0179MARS00095	chihuahua	0.218962
00BAN_0186MARS00142	schnauzer-miniature	0.92435
00BAN_0186MARS00142	poodle-miniature-toy	0.0567376
00BAN_0186MARS00142	chihuahua	0.0189125
00BAN_0204MARS0014B	bulldog-standard	1
00BAN_0208MARS000JK	shih-tzu	0.875145
00BAN_0208MARS000JK	lhasa-apso	0.0323699
00BAN_0208MARS000JK	pekingese	0.0647399
00BAN_0208MARS000JK	yorkshire-terrier	0.0277457
00BAN_0208MARS000UY	french-bulldog	0.902357
00BAN_0208MARS000UY	bulldog-american	0.0291807
00BAN_0208MARS000UY	bulldog-standard	0.0572391
00BAN_0208MARS000UY	chihuahua	0.0112233
00BAN_0208MARS000Y4	american-pit-bull-terrier	0.394464
00BAN_0208MARS000Y4	american-staffordshire-terrier	0.592849
00BAN_0208MARS000Y4	boxer	0.0126874
00BAN_0212MARS000FO	chihuahua	0.627673
00BAN_0212MARS000FO	pomeranian	0.0440252
00BAN_0212MARS000FO	cocker-spaniel	0.0188679
00BAN_0212MARS000FO	poodle-miniature-toy	0.230189
00BAN_0212MARS000FO	dachshund	0.0289308
00BAN_0212MARS000FO	shih-tzu	0.0339623
00BAN_0212MARS000FO	bichon-frise	0.0163522
00BAN_0212MARS000TP	dobermann-pinscher	0.73456
00BAN_0212MARS000TP	dogue-de-bordeaux	0.0341656
00BAN_0212MARS000TP	dalmatian	0.0157687
00BAN_0212MARS000TP	boxer	0.0131406
00BAN_0212MARS000TP	american-pit-bull-terrier	0.0604468
00BAN_0212MARS000TP	american-staffordshire-terrier	0.0170828
00BAN_0212MARS000TP	rottweiler	0.0302234
00BAN_0212MARS000TP	labrador-retriever	0.0170828
00BAN_0212MARS000TP	weimaraner	0.0170828
00BAN_0212MARS000TP	german-shepherd-dog	0.0289093
00BAN_0212MARS000TP	siberian-husky	0.0315375
00BAN_0219MARS000MB	yorkshire-terrier	0.279609
00BAN_0219MARS000MB	chihuahua	0.222222
00BAN_0219MARS000MB	maltese	0.0744811
00BAN_0219MARS000MB	miniature-pinscher	0.0708181
00BAN_0219MARS000MB	biewer-terrier	0.013431
00BAN_0219MARS000MB	pomeranian	0.125763
00BAN_0219MARS000MB	poodle-miniature-toy	0.145299
00BAN_0219MARS000MB	havanese	0.01221
00BAN_0219MARS000MB	shih-tzu	0.040293
00BAN_0219MARS000MB	schnauzer-miniature	0.015873
00BAN_0220MARS000KP	border-collie	0.796778
00BAN_0220MARS000KP	koolie	0.0644362
00BAN_0220MARS000KP	australian-kelpie	0.070632
00BAN_0220MARS000KP	american-indian-dog	0.016109
00BAN_0220MARS000KP	mcnab	0.0198265
00BAN_0220MARS000KP	chihuahua	0.0136307
00BAN_0220MARS000KP	bearded-collie	0.0185874
00BAN_0221MARS000ZL	pomeranian	0.285536
00BAN_0221MARS000ZL	chihuahua	0.548628
00BAN_0221MARS000ZL	cocker-spaniel	0.032419
00BAN_0221MARS000ZL	poodle-miniature-toy	0.0236908
00BAN_0221MARS000ZL	miniature-pinscher	0.0187032
00BAN_0221MARS000ZL	dachshund	0.0299252
00BAN_0221MARS000ZL	chow-chow	0.0124688
00BAN_0221MARS000ZL	pekingese	0.0299252
00BAN_0221MARS000ZL	shih-tzu	0.0187032
00BAN_0221MARS001AJ	pug	1
00BAN_0221MARS001RP	french-bulldog	0.986622
00BAN_0221MARS001RP	boston-terrier	0.0133779
00BAN_0221MARS0024M	french-bulldog	0.916573
00BAN_0221MARS0024M	bulldog-standard	0.0834273
00BAN_0230MARS000LE	poodle-miniature-toy	0.680715
00BAN_0230MARS000LE	maltese	0.037037
00BAN_0230MARS000LE	bichon-frise	0.0446999
00BAN_0230MARS000LE	chihuahua	0.164751
00BAN_0230MARS000LE	cocker-spaniel	0.0178799
00BAN_0230MARS000LE	shih-tzu	0.054917
00BAN_0230MARS00109	staffordshire-bull-terrier	1
00BAN_0233MARS000TF	schnauzer-miniature	0.956372
00BAN_0233MARS000TF	cocker-spaniel	0.0241102
00BAN_0233MARS000TF	poodle-miniature-toy	0.0195178
00BAN_0237MARS000E3	pug	1
00BAN_0238MARS000LX	siberian-husky	0.35402
00BAN_0238MARS000LX	beagle	0.045134
00BAN_0238MARS000LX	chow-chow	0.0691114
00BAN_0238MARS000LX	japanese-chin	0.0380818
00BAN_0238MARS000LX	australian-shepherd	0.118477
00BAN_0238MARS000LX	american-pit-bull-terrier	0.0761636
00BAN_0238MARS000LX	miniature-american-shepherd	0.0169252
00BAN_0238MARS000LX	chihuahua	0.0719323
00BAN_0238MARS000LX	labrador-retriever	0.090268
00BAN_0238MARS000LX	keeshond	0.0479549
00BAN_0238MARS000LX	american-staffordshire-terrier	0.0169252
00BAN_0238MARS000LX	brittany	0.0155148
00BAN_0238MARS000LX	border-collie	0.022567
00BAN_0238MARS000LX	cocker-spaniel	0.0169252
00BAN_0241MARS000UV	poodle-medium-standard	0.236534
00BAN_0241MARS000UV	poodle-miniature-toy	0.529274
00BAN_0241MARS000UV	bernese-mountain-dog	0.234192
00BAN_0242MARS000IM	american-pit-bull-terrier	0.698679
00BAN_0242MARS000IM	american-staffordshire-terrier	0.17407
00BAN_0242MARS000IM	bulldog-standard	0.0396158
00BAN_0242MARS000IM	boxer	0.0492197
00BAN_0242MARS000IM	chow-chow	0.0192077
00BAN_0242MARS000IM	labrador-retriever	0.0192077
00BAN_0242MARS000V1	german-shepherd-dog	0.851091
00BAN_0242MARS000V1	white-swiss-shepherd	0.0680359
00BAN_0242MARS000V1	chow-chow	0.0410783
00BAN_0242MARS000V1	australian-cattle-dog	0.0141207
00BAN_0242MARS000V1	saarloos-wolfdog	0.012837
00BAN_0242MARS000V1	belgian-malinois	0.012837
00BAN_0243MARS000XD	poodle-miniature-toy	0.448598
00BAN_0243MARS000XD	cocker-spaniel	0.515187
00BAN_0243MARS000XD	poodle-medium-standard	0.0198598
00BAN_0243MARS000XD	maltese	0.0163551
00BAN_0245MARS000X4	french-bulldog	0.568653
00BAN_0245MARS000X4	pomeranian	0.0233161
00BAN_0245MARS000X4	pekingese	0.0168394
00BAN_0245MARS000X4	miniature-pinscher	0.106218
00BAN_0245MARS000X4	schnauzer-miniature	0.0556995
00BAN_0245MARS000X4	chihuahua	0.138601
00BAN_0245MARS000X4	dachshund	0.0414508
00BAN_0245MARS000X4	maltese	0.015544
00BAN_0245MARS000X4	shih-tzu	0.0181347
00BAN_0245MARS000X4	american-staffordshire-terrier	0.015544
00BAN_0251MARS000OF	rottweiler	0.221527
00BAN_0251MARS000OF	miniature-american-shepherd	0.115144
00BAN_0251MARS000OF	boxer	0.0700876
00BAN_0251MARS000OF	american-pit-bull-terrier	0.0926158
00BAN_0251MARS000OF	australian-shepherd	0.172716
00BAN_0251MARS000OF	australian-cattle-dog	0.205257
00BAN_0251MARS000OF	american-staffordshire-terrier	0.0162703
00BAN_0251MARS000OF	labrador-retriever	0.0913642
00BAN_0251MARS000OF	border-collie	0.0150188
00BAN_0253MARS000Z3	great-dane	1
00BAN_0253MARS0016M	siberian-husky	0.824242
00BAN_0253MARS0016M	alaskan-malamute	0.0993939
00BAN_0253MARS0016M	german-shepherd-dog	0.0763636
00BAN_0257MARS000UP	german-shepherd-dog	0.149935
00BAN_0257MARS000UP	bulldog-american	0.0664928
00BAN_0257MARS000UP	labrador-retriever	0.0743155
00BAN_0257MARS000UP	beagle	0.0130378
00BAN_0257MARS000UP	collie	0.0273794
00BAN_0257MARS000UP	american-pit-bull-terrier	0.159061
00BAN_0257MARS000UP	great-pyrenees	0.114733
00BAN_0257MARS000UP	siberian-husky	0.10691
00BAN_0257MARS000UP	rottweiler	0.0378096
00BAN_0257MARS000UP	boxer	0.071708
00BAN_0257MARS000UP	american-staffordshire-terrier	0.147327
00BAN_0257MARS000UP	alaskan-husky	0.0182529
00BAN_0257MARS000UP	brittany	0.0130378
00BAN_0260MARS000C1	bernese-mountain-dog	0.499445
00BAN_0260MARS000C1	poodle-medium-standard	0.500555
00BAN_0260MARS000KP	poodle-miniature-toy	0.659722
00BAN_0260MARS000KP	cavalier-king-charles-spaniel	0.293981
00BAN_0260MARS000KP	chihuahua	0.0243056
00BAN_0260MARS000KP	bichon-frise	0.0219907
00BAN_0275MARS0015I	poodle-medium-standard	0.90378
00BAN_0275MARS0015I	golden-retriever	0.0962199
00BAN_0276MARS000ZI	golden-retriever	0.275862
00BAN_0276MARS000ZI	labrador-retriever	0.5
00BAN_0276MARS000ZI	boxer	0.023399
00BAN_0276MARS000ZI	saint-bernard	0.0320197
00BAN_0276MARS000ZI	american-pit-bull-terrier	0.140394
00BAN_0276MARS000ZI	newfoundland	0.0147783
00BAN_0276MARS000ZI	american-staffordshire-terrier	0.0135468
00BAN_0281MARS000FU	american-staffordshire-terrier	0.638418
00BAN_0281MARS000FU	bulldog-standard	0.277966
00BAN_0281MARS000FU	american-pit-bull-terrier	0.0248588
00BAN_0281MARS000FU	french-bulldog	0.0372881
00BAN_0281MARS000FU	staffordshire-bull-terrier	0.0214689
00BAN_0282MARS00102	american-staffordshire-terrier	0.564132
00BAN_0282MARS00102	bulldog-standard	0.351873
00BAN_0282MARS00102	neapolitan-mastiff	0.0113507
00BAN_0282MARS00102	american-pit-bull-terrier	0.0227015
00BAN_0282MARS00102	french-bulldog	0.0385925
00BAN_0282MARS00102	bulldog-american	0.0113507
00BAN_0282MARS001CD	poodle-medium-standard	0.744131
00BAN_0282MARS001CD	labrador-retriever	0.24061
00BAN_0282MARS001CD	golden-retriever	0.0152582
00BAN_0283MARS001TV	poodle-medium-standard	0.927586
00BAN_0283MARS001TV	schnauzer-standard	0.0505747
00BAN_0283MARS001TV	labrador-retriever	0.0218391
00BAN_0286MARS000O9	american-staffordshire-terrier	0.821871
00BAN_0286MARS000O9	american-pit-bull-terrier	0.0777903
00BAN_0286MARS000O9	neapolitan-mastiff	0.0259301
00BAN_0286MARS000O9	bulldog-standard	0.054115
00BAN_0286MARS000O9	bulldog-american	0.0202931
00BAN_0299MARS000MJ	beagle	0.147795
00BAN_0299MARS000MJ	basset-hound	0.537545
00BAN_0299MARS000MJ	chihuahua	0.296782
00BAN_0299MARS000MJ	shih-tzu	0.0178784
00BAN_0305MARS000OG	schnauzer-miniature	0.93662
00BAN_0305MARS000OG	american-pit-bull-terrier	0.0117371
00BAN_0305MARS000OG	schnauzer-standard	0.0187793
00BAN_0305MARS000OG	shih-tzu	0.0328638
00BAN_0309MARS000NM	dachshund	0.0341048
00BAN_0309MARS000NM	chihuahua	0.604141
00BAN_0309MARS000NM	poodle-miniature-toy	0.0280146
00BAN_0309MARS000NM	miniature-pinscher	0.293544
00BAN_0309MARS000NM	maltese	0.0280146
00BAN_0309MARS000NM	fox-terrier-toy	0.0121803
00BAN_0309MARS0016Y	rottweiler	0.936451
00BAN_0309MARS0016Y	chow-chow	0.0215827
00BAN_0309MARS0016Y	mastiff	0.0263789
00BAN_0309MARS0016Y	dobermann-pinscher	0.0155875
00BAN_0311MARS001JZ	french-bulldog	1
00BAN_0318MARS000O1	boxer	1
00BAN_0319MARS000DG	bulldog-standard	0.0493827
00BAN_0319MARS000DG	french-bulldog	0.950617
00BAN_0319MARS000HI	golden-retriever	1
00BAN_0319MARS000SK	boston-terrier	1
00BAN_0319MARS000UU	french-bulldog	0.979753
00BAN_0319MARS000UU	boston-terrier	0.0202475
00BAN_0320MARS000ZR	belgian-malinois	0.351492
00BAN_0320MARS000ZR	german-shepherd-dog	0.516213
00BAN_0320MARS000ZR	bulldog-standard	0.0155642
00BAN_0320MARS000ZR	rottweiler	0.0194553
00BAN_0320MARS000ZR	bulldog-american	0.0246433
00BAN_0320MARS000ZR	chow-chow	0.0324254
00BAN_0320MARS000ZR	american-pit-bull-terrier	0.0402075
00BAN_0339MARS000HU	american-pit-bull-terrier	0.437229
00BAN_0339MARS000HU	collie	0.01443
00BAN_0339MARS000HU	bulldog-standard	0.017316
00BAN_0339MARS000HU	bulldog-american	0.0634921
00BAN_0339MARS000HU	chow-chow	0.030303
00BAN_0339MARS000HU	american-staffordshire-terrier	0.122655
00BAN_0339MARS000HU	beagle	0.033189
00BAN_0339MARS000HU	miniature-american-shepherd	0.017316
00BAN_0339MARS000HU	border-collie	0.038961
00BAN_0339MARS000HU	american-foxhound	0.037518
00BAN_0339MARS000HU	labrador-retriever	0.10101
00BAN_0339MARS000HU	australian-shepherd	0.024531
00BAN_0339MARS000HU	chihuahua	0.030303
00BAN_0339MARS000HU	treeing-walker-coonhound	0.01443
00BAN_0339MARS000HU	german-shepherd-dog	0.017316
00BAN_0339MARS000VB	french-bulldog	1
00BAN_0343MARS0012Q	french-bulldog	1
00BAN_0343MARS0012R	french-bulldog	0.973034
00BAN_0343MARS0012R	american-staffordshire-terrier	0.011236
00BAN_0343MARS0012R	boston-terrier	0.0157303
00BAN_0349MARS000PN	french-bulldog	1
00BAN_0357MARS001ST	belgian-malinois	0.386364
00BAN_0357MARS001ST	american-pit-bull-terrier	0.589713
00BAN_0357MARS001ST	german-shepherd-dog	0.0239234
00BAN_0359MARS000MD	shih-tzu	0.797001
00BAN_0359MARS000MD	pekingese	0.0138408
00BAN_0359MARS000MD	lhasa-apso	0.0161476
00BAN_0359MARS000MD	chihuahua	0.0576701
00BAN_0359MARS000MD	yorkshire-terrier	0.0530565
00BAN_0359MARS000MD	poodle-miniature-toy	0.0334487
00BAN_0359MARS000MD	bichon-frise	0.0138408
00BAN_0359MARS000MD	pomeranian	0.0149942
00BAN_0359MARS000UF	poodle-miniature-toy	0.84965
00BAN_0359MARS000UF	golden-retriever	0.107226
00BAN_0359MARS000UF	chihuahua	0.0198135
00BAN_0359MARS000UF	bichon-frise	0.02331
00BAN_0361MARS000UC	rhodesian-ridgeback	0.190405
00BAN_0361MARS000UC	boston-terrier	0.029985
00BAN_0361MARS000UC	boxer	0.023988
00BAN_0361MARS000UC	blue-tick-coonhound	0.161919
00BAN_0361MARS000UC	dobermann-pinscher	0.0254873
00BAN_0361MARS000UC	chow-chow	0.0974513
00BAN_0361MARS000UC	collie	0.0164918
00BAN_0361MARS000UC	shetland-sheepdog	0.0329835
00BAN_0361MARS000UC	chihuahua	0.053973
00BAN_0361MARS000UC	australian-shepherd	0.0734633
00BAN_0361MARS000UC	australian-cattle-dog	0.106447
00BAN_0361MARS000UC	plott	0.035982
00BAN_0361MARS000UC	american-foxhound	0.0194903
00BAN_0361MARS000UC	miniature-american-shepherd	0.017991
00BAN_0361MARS000UC	treeing-walker-coonhound	0.029985
00BAN_0361MARS000UC	american-pit-bull-terrier	0.0224888
00BAN_0361MARS000UC	english-springer-spaniel	0.0164918
00BAN_0361MARS000UC	dalmatian	0.0209895
00BAN_0361MARS000UC	american-eskimo-dog	0.023988
00BAN_0371MARS00186	boxer	1
00BAN_0374MARS000PF	shih-tzu	0.178049
00BAN_0374MARS000PF	maltese	0.391463
00BAN_0374MARS000PF	havanese	0.0268293
00BAN_0374MARS000PF	pekingese	0.0182927
00BAN_0374MARS000PF	chihuahua	0.140244
00BAN_0374MARS000PF	pomeranian	0.0304878
00BAN_0374MARS000PF	cocker-spaniel	0.0414634
00BAN_0374MARS000PF	poodle-miniature-toy	0.117073
00BAN_0374MARS000PF	english-springer-spaniel	0.0121951
00BAN_0374MARS000PF	lhasa-apso	0.0195122
00BAN_0374MARS000PF	bichon-frise	0.0243902
00BAN_0378MARS000LC	biewer-terrier	0.014944
00BAN_0378MARS000LC	poodle-miniature-toy	0.247821
00BAN_0378MARS000LC	chihuahua	0.0933998
00BAN_0378MARS000LC	papillon	0.145704
00BAN_0378MARS000LC	maltese	0.0709838
00BAN_0378MARS000LC	havanese	0.01868
00BAN_0378MARS000LC	pekingese	0.0124533
00BAN_0378MARS000LC	yorkshire-terrier	0.265255
00BAN_0378MARS000LC	shih-tzu	0.0336239
00BAN_0378MARS000LC	cocker-spaniel	0.0846824
00BAN_0378MARS000LC	pomeranian	0.0124533
00BAN_0378MARS000VR	french-bulldog	1
00BAN_0385MARS000PA	beagle	0.0127551
00BAN_0385MARS000PA	rottweiler	0.315051
00BAN_0385MARS000PA	german-shepherd-dog	0.276786
00BAN_0385MARS000PA	siberian-husky	0.168367
00BAN_0385MARS000PA	labrador-retriever	0.0612245
00BAN_0385MARS000PA	american-pit-bull-terrier	0.0395408
00BAN_0385MARS000PA	golden-retriever	0.0178571
00BAN_0385MARS000PA	cocker-spaniel	0.0331633
00BAN_0385MARS000PA	chow-chow	0.0204082
00BAN_0385MARS000PA	samoyed	0.0229592
00BAN_0385MARS000PA	alaskan-malamute	0.0178571
00BAN_0385MARS000PA	norwegian-elkhound	0.0140306
00BAN_0390MARS000Q7	poodle-medium-standard	0.380488
00BAN_0390MARS000Q7	poodle-miniature-toy	0.268293
00BAN_0390MARS000Q7	pomeranian	0.0487805
00BAN_0390MARS000Q7	chihuahua	0.15
00BAN_0390MARS000Q7	soft-coated-wheaten-terrier	0.152439
00BAN_0392MARS000V0	miniature-american-shepherd	0.27356
00BAN_0392MARS000V0	parson-russell-terrier	0.0994764
00BAN_0392MARS000V0	poodle-miniature-toy	0.0222513
00BAN_0392MARS000V0	chihuahua	0.331152
00BAN_0392MARS000V0	australian-shepherd	0.0248691
00BAN_0392MARS000V0	pug	0.187173
00BAN_0392MARS000V0	fox-terrier-wire	0.013089
00BAN_0392MARS000V0	miniature-pinscher	0.0157068
00BAN_0392MARS000V0	chinese-crested	0.0327225
00BAN_0392MARS0011L	golden-retriever	0.500581
00BAN_0392MARS0011L	poodle-medium-standard	0.253194
00BAN_0392MARS0011L	poodle-miniature-toy	0.246225
00BAN_0394MARS000L7	french-bulldog	0.987668
00BAN_0394MARS000L7	bulldog-standard	0.0123318
00BAN_0394MARS000YE	yorkshire-terrier	0.400749
00BAN_0394MARS000YE	miniature-american-shepherd	0.0262172
00BAN_0394MARS000YE	pug	0.307116
00BAN_0394MARS000YE	american-staffordshire-terrier	0.0162297
00BAN_0394MARS000YE	chihuahua	0.0461923
00BAN_0394MARS000YE	border-collie	0.0362047
00BAN_0394MARS000YE	boston-terrier	0.0524345
00BAN_0394MARS000YE	pomeranian	0.0499376
00BAN_0394MARS000YE	poodle-miniature-toy	0.0387016
00BAN_0394MARS000YE	italian-greyhound	0.0262172
00BAN_0395MARS000OL	pekingese	0.058264
00BAN_0395MARS000OL	chihuahua	0.941736
00BAN_0398MARS000R9	australian-cattle-dog	0.451697
00BAN_0398MARS000R9	german-shepherd-dog	0.45953
00BAN_0398MARS000R9	border-collie	0.0887728
00BAN_0399MARS000TL	english-springer-spaniel	0.988649
00BAN_0399MARS000TL	field-spaniel	0.0113507
00BAN_0399MARS00134	bulldog-standard	0.0254854
00BAN_0399MARS00134	siberian-husky	0.145631
00BAN_0399MARS00134	bulldog-american	0.0351942
00BAN_0399MARS00134	australian-cattle-dog	0.0509709
00BAN_0399MARS00134	american-staffordshire-terrier	0.316748
00BAN_0399MARS00134	american-eskimo-dog	0.0133495
00BAN_0399MARS00134	american-pit-bull-terrier	0.304612
00BAN_0399MARS00134	boxer	0.0218447
00BAN_0399MARS00134	golden-retriever	0.0157767
00BAN_0399MARS00134	chow-chow	0.0121359
00BAN_0399MARS00134	labrador-retriever	0.0582524
00BAN_0401MARS001EI	german-shepherd-dog	0.547145
00BAN_0401MARS001EI	siberian-husky	0.151394
00BAN_0401MARS001EI	rottweiler	0.0996016
00BAN_0401MARS001EI	chow-chow	0.0557769
00BAN_0401MARS001EI	alaskan-malamute	0.0451527
00BAN_0401MARS001EI	american-staffordshire-terrier	0.0199203
00BAN_0401MARS001EI	chihuahua	0.0172643
00BAN_0401MARS001EI	american-pit-bull-terrier	0.063745
00BAN_0405MARS000LP	parson-russell-terrier	0.0595568
00BAN_0405MARS000LP	poodle-miniature-toy	0.623269
00BAN_0405MARS000LP	chihuahua	0.195291
00BAN_0405MARS000LP	russell-terrier	0.0443213
00BAN_0405MARS000LP	cocker-spaniel	0.0221607
00BAN_0405MARS000LP	fox-terrier-smooth	0.0138504
00BAN_0405MARS000LP	beagle	0.0263158
00BAN_0405MARS000LP	fox-terrier-toy	0.0152355
00BAN_0405MARS0010P	boxer	0.0426997
00BAN_0405MARS0010P	chow-chow	0.115702
00BAN_0405MARS0010P	white-swiss-shepherd	0.0482094
00BAN_0405MARS0010P	bohemian-shepherd	0.0220386
00BAN_0405MARS0010P	german-shepherd-dog	0.458678
00BAN_0405MARS0010P	american-pit-bull-terrier	0.151515
00BAN_0405MARS0010P	american-staffordshire-terrier	0.0853994
00BAN_0405MARS0010P	keeshond	0.0151515
00BAN_0405MARS0010P	beagle	0.0165289
00BAN_0405MARS0010P	labrador-retriever	0.030303
00BAN_0405MARS0010P	flat-coated-retriever	0.0137741
00BAN_0409MARS001K6	labrador-retriever	1
00BAN_0413MARS000Q4	biewer-terrier	0.0562249
00BAN_0413MARS000Q4	yorkshire-terrier	0.654618
00BAN_0413MARS000Q4	german-shepherd-dog	0.0481928
00BAN_0413MARS000Q4	chihuahua	0.107095
00BAN_0413MARS000Q4	cocker-spaniel	0.0187416
00BAN_0413MARS000Q4	schnauzer-miniature	0.0468541
00BAN_0413MARS000Q4	chow-chow	0.0147256
00BAN_0413MARS000Q4	silky-terrier	0.0254351
00BAN_0413MARS000Q4	shih-tzu	0.0133869
00BAN_0413MARS000Q4	beagle	0.0147256
00BAN_0413MARS0017R	chihuahua	0.660848
00BAN_0413MARS0017R	miniature-pinscher	0.138404
00BAN_0413MARS0017R	fox-terrier-toy	0.0236908
00BAN_0413MARS0017R	dachshund	0.120948
00BAN_0413MARS0017R	pomeranian	0.0561097
00BAN_0414MARS000SN	golden-retriever	0.584323
00BAN_0414MARS000SN	american-pit-bull-terrier	0.0961995
00BAN_0414MARS000SN	american-staffordshire-terrier	0.0261283
00BAN_0414MARS000SN	cocker-spaniel	0.0308789
00BAN_0414MARS000SN	chihuahua	0.0213777
00BAN_0414MARS000SN	australian-cattle-dog	0.0997625
00BAN_0414MARS000SN	miniature-american-shepherd	0.0178147
00BAN_0414MARS000SN	australian-shepherd	0.0213777
00BAN_0414MARS000SN	boxer	0.0225653
00BAN_0414MARS000SN	labrador-retriever	0.02019
00BAN_0414MARS000SN	border-collie	0.0166271
00BAN_0414MARS000SN	german-shepherd-dog	0.0142518
00BAN_0414MARS000SN	beagle	0.0285036
00BAN_0416MARS00211	pembroke-welsh-corgi	0.813441
00BAN_0416MARS00211	miniature-american-shepherd	0.165701
00BAN_0416MARS00211	australian-shepherd	0.0208575
00BAN_0417MARS001FU	french-bulldog	0.978818
00BAN_0417MARS001FU	bulldog-standard	0.0211817
00BAN_0418MARS000IZ	lhasa-apso	0.588978
00BAN_0418MARS000IZ	pekingese	0.0528129
00BAN_0418MARS000IZ	shih-tzu	0.32721
00BAN_0418MARS000IZ	poodle-miniature-toy	0.0172216
00BAN_0418MARS000IZ	chihuahua	0.0137773
00BAN_0425MARS000JV	english-shepherd	0.104286
00BAN_0425MARS000JV	chow-chow	0.03
00BAN_0425MARS000JV	border-collie	0.251429
00BAN_0425MARS000JV	collie	0.134286
00BAN_0425MARS000JV	german-shepherd-dog	0.0257143
00BAN_0425MARS000JV	shetland-sheepdog	0.0428571
00BAN_0425MARS000JV	chihuahua	0.0257143
00BAN_0425MARS000JV	australian-cattle-dog	0.125714
00BAN_0425MARS000JV	beagle	0.0214286
00BAN_0425MARS000JV	cocker-spaniel	0.0242857
00BAN_0425MARS000JV	koolie	0.0214286
00BAN_0425MARS000JV	american-pit-bull-terrier	0.0271429
00BAN_0425MARS000JV	street-dog-fiji	0.0214286
00BAN_0425MARS000JV	australian-shepherd	0.0442857
00BAN_0425MARS000JV	nova-scotia-duck-tolling-retriever	0.0142857
00BAN_0425MARS000JV	norwegian-elkhound	0.0228571
00BAN_0425MARS000JV	catahoula-leopard-dog	0.0142857
00BAN_0425MARS000JV	miniature-american-shepherd	0.0342857
00BAN_0425MARS000JV	labrador-retriever	0.0142857
00BAN_0427MARS0009V	boxer	0.409302
00BAN_0427MARS0009V	boston-terrier	0.0197674
00BAN_0427MARS0009V	american-pit-bull-terrier	0.124419
00BAN_0427MARS0009V	bulldog-standard	0.29186
00BAN_0427MARS0009V	american-staffordshire-terrier	0.0523256
00BAN_0427MARS0009V	bulldog-american	0.0674419
00BAN_0427MARS0009V	beagle	0.0348837
00BAN_0427MARS000HR	lacy-dog	0.273723
00BAN_0427MARS000HR	poodle-medium-standard	0.281022
00BAN_0427MARS000HR	golden-retriever	0.253041
00BAN_0427MARS000HR	american-pit-bull-terrier	0.0486618
00BAN_0427MARS000HR	great-pyrenees	0.119221
00BAN_0427MARS000HR	american-staffordshire-terrier	0.0243309
00BAN_0432MARS000HB	yorkshire-terrier	0.50348
00BAN_0432MARS000HB	poodle-miniature-toy	0.440835
00BAN_0432MARS000HB	biewer-terrier	0.0324826
00BAN_0432MARS000HB	bichon-frise	0.0116009
00BAN_0432MARS000HB	chihuahua	0.0116009
00BAN_0432MARS0012T	french-bulldog	1
00BAN_0434MARS000CF	poodle-miniature-toy	0.525
00BAN_0434MARS000CF	havanese	0.23
00BAN_0434MARS000CF	maltese	0.0875
00BAN_0434MARS000CF	russian-tsvetnaya-bolonka	0.06125
00BAN_0434MARS000CF	yorkshire-terrier	0.045
00BAN_0434MARS000CF	bichon-frise	0.0225
00BAN_0434MARS000CF	dachshund	0.0125
00BAN_0434MARS000CF	chihuahua	0.01625
00BAN_0436MARS000S6	french-bulldog	1
00BAN_0436MARS000WZ	presa-canario	0.765461
00BAN_0436MARS000WZ	boxer	0.0280047
00BAN_0436MARS000WZ	neapolitan-mastiff	0.0373396
00BAN_0436MARS000WZ	bulldog-standard	0.0198366
00BAN_0436MARS000WZ	mastiff	0.10035
00BAN_0436MARS000WZ	bullmastiff	0.0490082
00BAN_0442MARS001AC	german-shepherd-dog	1
00BAN_0443MARS0018S	poodle-medium-standard	0.713143
00BAN_0443MARS0018S	old-english-sheepdog	0.225143
00BAN_0443MARS0018S	poodle-miniature-toy	0.0617143
00BAN_0444MARS000P5	siberian-husky	0.812256
00BAN_0444MARS000P5	american-pit-bull-terrier	0.0482399
00BAN_0444MARS000P5	alaskan-malamute	0.0404172
00BAN_0444MARS000P5	chow-chow	0.0130378
00BAN_0444MARS000P5	american-staffordshire-terrier	0.0130378
00BAN_0444MARS000P5	australian-cattle-dog	0.0260756
00BAN_0444MARS000P5	german-shepherd-dog	0.0247718
00BAN_0444MARS000P5	american-eskimo-dog	0.0221643
00BAN_0446MARS000IQ	havanese	0.264019
00BAN_0446MARS000IQ	maltese	0.529206
00BAN_0446MARS000IQ	bichon-frise	0.163551
00BAN_0446MARS000IQ	bolognese	0.0116822
00BAN_0446MARS000IQ	poodle-miniature-toy	0.0186916
00BAN_0446MARS000IQ	mi-ki	0.0128505
00BAN_0455MARS00145	american-eskimo-dog	0.0245776
00BAN_0455MARS00145	labrador-retriever	0.301075
00BAN_0455MARS00145	chow-chow	0.0430108
00BAN_0455MARS00145	german-shepherd-dog	0.047619
00BAN_0455MARS00145	chinook	0.0168971
00BAN_0455MARS00145	australian-cattle-dog	0.129032
00BAN_0455MARS00145	chihuahua	0.156682
00BAN_0455MARS00145	beagle	0.0337942
00BAN_0455MARS00145	american-pit-bull-terrier	0.0414747
00BAN_0455MARS00145	american-staffordshire-terrier	0.0276498
00BAN_0455MARS00145	treeing-walker-coonhound	0.015361
00BAN_0455MARS00145	plott	0.0184332
00BAN_0455MARS00145	great-pyrenees	0.0337942
00BAN_0455MARS00145	golden-retriever	0.0199693
00BAN_0455MARS00145	parson-russell-terrier	0.0168971
00BAN_0455MARS00145	rat-terrier	0.0291859
00BAN_0455MARS00145	fox-terrier-toy	0.0245776
00BAN_0455MARS00145	peruvian-inca-orchid	0.0199693
00BAN_0456MARS0015C	bulldog-standard	0.147741
00BAN_0456MARS0015C	mastiff	0.01221
00BAN_0456MARS0015C	american-staffordshire-terrier	0.279609
00BAN_0456MARS0015C	american-pit-bull-terrier	0.422466
00BAN_0456MARS0015C	german-shepherd-dog	0.01221
00BAN_0456MARS0015C	bullmastiff	0.028083
00BAN_0456MARS0015C	bulldog-american	0.0586081
00BAN_0456MARS0015C	boxer	0.017094
00BAN_0456MARS0015C	neapolitan-mastiff	0.021978
00BAN_0458MARS000NS	australian-shepherd	0.115839
00BAN_0458MARS000NS	poodle-medium-standard	0.529551
00BAN_0458MARS000NS	miniature-american-shepherd	0.35461
00BAN_0461MARS0018I	american-staffordshire-terrier	0.668177
00BAN_0461MARS0018I	american-pit-bull-terrier	0.01812
00BAN_0461MARS0018I	french-bulldog	0.0577576
00BAN_0461MARS0018I	bulldog-standard	0.237826
00BAN_0461MARS0018I	bulldog-american	0.01812
00BAN_0463MARS000UF	shih-tzu	0.928654
00BAN_0463MARS000UF	pekingese	0.0207135
00BAN_0463MARS000UF	bichon-frise	0.0356732
00BAN_0463MARS000UF	lhasa-apso	0.0149597
00BAN_0463MARS0013H	bulldog-standard	0.494822
00BAN_0463MARS0013H	french-bulldog	0.505178
00BAN_0476MARS000NB	french-bulldog	1
00BAN_0502MARS000LA	labrador-retriever	0.966746
00BAN_0502MARS000LA	flat-coated-retriever	0.0130641
00BAN_0502MARS000LA	golden-retriever	0.02019
00BAN_0502MARS000OE	shih-tzu	0.333333
00BAN_0502MARS000OE	dachshund	0.215476
00BAN_0502MARS000OE	chihuahua	0.389286
00BAN_0502MARS000OE	pekingese	0.0202381
00BAN_0502MARS000OE	tibetan-spaniel	0.0119048
00BAN_0502MARS000OE	beagle	0.0297619
00BAN_0504MARS000R3	american-staffordshire-terrier	0.134387
00BAN_0504MARS000R3	weimaraner	0.0935441
00BAN_0504MARS000R3	golden-retriever	0.0395257
00BAN_0504MARS000R3	german-shepherd-dog	0.189723
00BAN_0504MARS000R3	american-pit-bull-terrier	0.167325
00BAN_0504MARS000R3	chow-chow	0.0645586
00BAN_0504MARS000R3	boxer	0.104084
00BAN_0504MARS000R3	great-pyrenees	0.0948617
00BAN_0504MARS000R3	bulldog-american	0.0184453
00BAN_0504MARS000R3	boston-terrier	0.0289855
00BAN_0504MARS000R3	german-shorthaired-pointer	0.0223979
00BAN_0504MARS000R3	american-eskimo-dog	0.0223979
00BAN_0504MARS000R3	bulldog-standard	0.0197628
00BAN_0519MARS00128	chihuahua	0.711401
00BAN_0519MARS00128	miniature-pinscher	0.226841
00BAN_0519MARS00128	pomeranian	0.0617577
00BAN_0520MARS001RG	miniature-american-shepherd	0.457245
00BAN_0520MARS001RG	beagle	0.466746
00BAN_0520MARS001RG	american-foxhound	0.0130641
00BAN_0520MARS001RG	australian-shepherd	0.0510689
00BAN_0520MARS001RG	chow-chow	0.0118765
00BAN_0520MARS001Z1	american-pit-bull-terrier	0.243446
00BAN_0520MARS001Z1	rottweiler	0.364544
00BAN_0520MARS001Z1	american-staffordshire-terrier	0.131086
00BAN_0520MARS001Z1	mastiff	0.107366
00BAN_0520MARS001Z1	siberian-husky	0.0124844
00BAN_0520MARS001Z1	american-eskimo-dog	0.019975
00BAN_0520MARS001Z1	neapolitan-mastiff	0.0349563
00BAN_0520MARS001Z1	bulldog-standard	0.0162297
00BAN_0520MARS001Z1	presa-canario	0.0162297
00BAN_0520MARS001Z1	brittany	0.0324594
00BAN_0520MARS001Z1	chow-chow	0.0212235
00BAN_0539MARS000SY	golden-retriever	0.499427
00BAN_0539MARS000SY	poodle-medium-standard	0.500573
00BAN_0547MARS000QZ	beagle	0.577748
00BAN_0547MARS000QZ	chihuahua	0.0857909
00BAN_0547MARS000QZ	collie	0.0174263
00BAN_0547MARS000QZ	german-shepherd-dog	0.0187668
00BAN_0547MARS000QZ	boxer	0.0536193
00BAN_0547MARS000QZ	siberian-husky	0.0281501
00BAN_0547MARS000QZ	yorkshire-terrier	0.0442359
00BAN_0547MARS000QZ	australian-shepherd	0.117962
00BAN_0547MARS000QZ	miniature-american-shepherd	0.0241287
00BAN_0547MARS000QZ	lancashire-heeler	0.0147453
00BAN_0547MARS000QZ	blue-tick-coonhound	0.0174263
00BAN_0550MARS000S1	pug	1
00BAN_0550MARS000YG	lhasa-apso	0.0140306
00BAN_0550MARS000YG	pomeranian	0.205357
00BAN_0550MARS000YG	american-pit-bull-terrier	0.0280612
00BAN_0550MARS000YG	boxer	0.0267857
00BAN_0550MARS000YG	miniature-pinscher	0.0191327
00BAN_0550MARS000YG	chihuahua	0.262755
00BAN_0550MARS000YG	maltese	0.128827
00BAN_0550MARS000YG	shih-tzu	0.121173
00BAN_0550MARS000YG	poodle-miniature-toy	0.0318878
00BAN_0550MARS000YG	american-eskimo-dog	0.0178571
00BAN_0550MARS000YG	beagle	0.0395408
00BAN_0550MARS000YG	basset-hound	0.0140306
00BAN_0550MARS000YG	havanese	0.0229592
00BAN_0550MARS000YG	dachshund	0.0306122
00BAN_0550MARS000YG	pekingese	0.0165816
00BAN_0550MARS000YG	bichon-frise	0.0204082
00BAN_0560MARS000IH	bulldog-american	0.0292479
00BAN_0560MARS000IH	border-collie	0.0487465
00BAN_0560MARS000IH	chihuahua	0.0543175
00BAN_0560MARS000IH	rottweiler	0.0752089
00BAN_0560MARS000IH	treeing-walker-coonhound	0.0724234
00BAN_0560MARS000IH	australian-cattle-dog	0.111421
00BAN_0560MARS000IH	labrador-retriever	0.200557
00BAN_0560MARS000IH	chow-chow	0.0264624
00BAN_0560MARS000IH	bloodhound	0.14624
00BAN_0560MARS000IH	plott	0.0139276
00BAN_0560MARS000IH	golden-retriever	0.0208914
00BAN_0560MARS000IH	siberian-husky	0.0167131
00BAN_0560MARS000IH	blue-tick-coonhound	0.0417827
00BAN_0560MARS000IH	dobermann-pinscher	0.0208914
00BAN_0560MARS000IH	german-shepherd-dog	0.0584958
00BAN_0560MARS000IH	beagle	0.0153203
00BAN_0560MARS000IH	american-pit-bull-terrier	0.0181058
00BAN_0560MARS000IH	nova-scotia-duck-tolling-retriever	0.0292479
00BAN_0564MARS000EY	maltese	0.385613
00BAN_0564MARS000EY	poodle-miniature-toy	0.485849
00BAN_0564MARS000EY	chihuahua	0.0188679
00BAN_0564MARS000EY	mi-ki	0.0153302
00BAN_0564MARS000EY	havanese	0.0825472
00BAN_0564MARS000EY	poodle-medium-standard	0.0117925
00BAN_0575MARS000I5	american-staffordshire-terrier	0.434783
00BAN_0575MARS000I5	cane-corso	0.142186
00BAN_0575MARS000I5	rottweiler	0.117509
00BAN_0575MARS000I5	neapolitan-mastiff	0.179788
00BAN_0575MARS000I5	american-pit-bull-terrier	0.0998825
00BAN_0575MARS000I5	boxer	0.0258519
00BAN_0584MARS000PQ	bulldog-standard	0.67555
00BAN_0584MARS000PQ	mastiff	0.0115875
00BAN_0584MARS000PQ	bulldog-american	0.195829
00BAN_0584MARS000PQ	american-staffordshire-terrier	0.0266512
00BAN_0584MARS000PQ	neapolitan-mastiff	0.0336037
00BAN_0584MARS000PQ	american-pit-bull-terrier	0.0312862
00BAN_0584MARS000PQ	boxer	0.0254925
00BAN_0584MARS000XV	pug	0.0686695
00BAN_0584MARS000XV	golden-retriever	0.167382
00BAN_0584MARS000XV	collie	0.0157368
00BAN_0584MARS000XV	labrador-retriever	0.114449
00BAN_0584MARS000XV	australian-cattle-dog	0.151645
00BAN_0584MARS000XV	beagle	0.0214592
00BAN_0584MARS000XV	dachshund	0.0257511
00BAN_0584MARS000XV	chow-chow	0.018598
00BAN_0584MARS000XV	chihuahua	0.09299
00BAN_0584MARS000XV	german-shorthaired-pointer	0.0271817
00BAN_0584MARS000XV	rottweiler	0.0214592
00BAN_0584MARS000XV	boston-terrier	0.0686695
00BAN_0584MARS000XV	american-pit-bull-terrier	0.0143062
00BAN_0584MARS000XV	cocker-spaniel	0.0143062
00BAN_0584MARS000XV	rat-terrier	0.0243205
00BAN_0584MARS000XV	english-springer-spaniel	0.0157368
00BAN_0584MARS000XV	american-eskimo-dog	0.0143062
00BAN_0584MARS000XV	segugio-italiano	0.0329041
00BAN_0584MARS000XV	treeing-walker-coonhound	0.0271817
00BAN_0584MARS000XV	american-hairless-rat-terrier	0.018598
00BAN_0584MARS000XV	poodle-miniature-toy	0.0271817
00BAN_0584MARS000XV	fox-terrier-toy	0.0171674
00BAN_0584MARS001BN	american-pit-bull-terrier	0.413253
00BAN_0584MARS001BN	american-staffordshire-terrier	0.350602
00BAN_0584MARS001BN	bulldog-american	0.013253
00BAN_0584MARS001BN	australian-shepherd	0.139759
00BAN_0584MARS001BN	labrador-retriever	0.0168675
00BAN_0584MARS001BN	chow-chow	0.0204819
00BAN_0584MARS001BN	miniature-american-shepherd	0.0216867
00BAN_0584MARS001BN	bulldog-standard	0.0240964
00BAN_0586MARS000XT	labrador-retriever	0.984597
00BAN_0586MARS000XT	street-dog-honduras	0.0154028
00BAN_0589MARS0018R	french-bulldog	1
00BAN_0590MARS000RW	french-bulldog	1
00BAN_0591MARS000YP	american-pit-bull-terrier	0.135863
00BAN_0591MARS000YP	chow-chow	0.0122399
00BAN_0591MARS000YP	bulldog-standard	0.0122399
00BAN_0591MARS000YP	american-staffordshire-terrier	0.195838
00BAN_0591MARS000YP	poodle-miniature-toy	0.113831
00BAN_0591MARS000YP	golden-retriever	0.237454
00BAN_0591MARS000YP	boxer	0.0685435
00BAN_0591MARS000YP	poodle-medium-standard	0.198286
00BAN_0591MARS000YP	beagle	0.0122399
00BAN_0591MARS000YP	labrador-retriever	0.0134639
00BAN_0593MARS0017D	french-bulldog	0.948805
00BAN_0593MARS0017D	beagle	0.0511945
00BAN_0598MARS001DM	yorkshire-terrier	0.489486
00BAN_0598MARS001DM	bichon-frise	0.121495
00BAN_0598MARS001DM	poodle-miniature-toy	0.363318
00BAN_0598MARS001DM	poodle-medium-standard	0.0140187
00BAN_0598MARS001DM	biewer-terrier	0.0116822
00BAN_0598MARS001S0	pomeranian	0.722934
00BAN_0598MARS001S0	shih-tzu	0.150175
00BAN_0598MARS001S0	chihuahua	0.0512224
00BAN_0598MARS001S0	poodle-miniature-toy	0.0593714
00BAN_0598MARS001S0	maltese	0.016298
00BAN_0600MARS000PT	french-bulldog	1
00BAN_0602MARS0016J	boxer	0.21146
00BAN_0602MARS0016J	american-pit-bull-terrier	0.245566
00BAN_0602MARS0016J	chow-chow	0.107776
00BAN_0602MARS0016J	labrador-retriever	0.289222
00BAN_0602MARS0016J	dalmatian	0.0259209
00BAN_0602MARS0016J	rottweiler	0.0245566
00BAN_0602MARS0016J	australian-cattle-dog	0.0190996
00BAN_0602MARS0016J	american-staffordshire-terrier	0.0231924
00BAN_0602MARS0016J	bulldog-standard	0.0204638
00BAN_0602MARS0016J	golden-retriever	0.0177353
00BAN_0602MARS0016J	german-shepherd-dog	0.0150068
00BAN_0619MARS000RF	rottweiler	0.0208914
00BAN_0619MARS000RF	american-staffordshire-terrier	0.169916
00BAN_0619MARS000RF	boxer	0.0724234
00BAN_0619MARS000RF	bulldog-standard	0.0167131
00BAN_0619MARS000RF	australian-cattle-dog	0.135097
00BAN_0619MARS000RF	great-pyrenees	0.0738162
00BAN_0619MARS000RF	golden-retriever	0.0194986
00BAN_0619MARS000RF	labrador-retriever	0.0543175
00BAN_0619MARS000RF	beagle	0.0153203
00BAN_0619MARS000RF	treeing-walker-coonhound	0.0905292
00BAN_0619MARS000RF	australian-shepherd	0.0835655
00BAN_0619MARS000RF	redbone-coonhound	0.0696379
00BAN_0619MARS000RF	shetland-sheepdog	0.0167131
00BAN_0619MARS000RF	american-pit-bull-terrier	0.101671
00BAN_0619MARS000RF	dobermann-pinscher	0.0208914
00BAN_0619MARS000RF	chinese-shar-pei	0.0208914
00BAN_0619MARS000RF	dalmatian	0.0181058
00BAN_0619MARS000YT	shih-tzu	0.0340219
00BAN_0619MARS000YT	schnauzer-miniature	0.62819
00BAN_0619MARS000YT	gray-wolf	0.0145808
00BAN_0619MARS000YT	yorkshire-terrier	0.164034
00BAN_0619MARS000YT	biewer-terrier	0.0133657
00BAN_0619MARS000YT	pekingese	0.0279465
00BAN_0619MARS000YT	cocker-spaniel	0.0279465
00BAN_0619MARS000YT	chihuahua	0.0352369
00BAN_0619MARS000YT	poodle-miniature-toy	0.0315917
00BAN_0619MARS000YT	american-pit-bull-terrier	0.0230863
00BAN_0620MARS000O0	yorkshire-terrier	0.616438
00BAN_0620MARS000O0	havanese	0.0125571
00BAN_0620MARS000O0	maltese	0.0399543
00BAN_0620MARS000O0	biewer-terrier	0.232877
00BAN_0620MARS000O0	chihuahua	0.0673516
00BAN_0620MARS000O0	poodle-miniature-toy	0.0308219
00BAN_0624MARS000U4	australian-cattle-dog	0.169444
00BAN_0624MARS000U4	cocker-spaniel	0.147222
00BAN_0624MARS000U4	golden-retriever	0.0194444
00BAN_0624MARS000U4	labrador-retriever	0.118056
00BAN_0624MARS000U4	poodle-miniature-toy	0.152778
00BAN_0624MARS000U4	pomeranian	0.0611111
00BAN_0624MARS000U4	chihuahua	0.120833
00BAN_0624MARS000U4	chow-chow	0.0569444
00BAN_0624MARS000U4	american-pit-bull-terrier	0.0472222
00BAN_0624MARS000U4	maltese	0.0402778
00BAN_0624MARS000U4	boxer	0.0194444
00BAN_0624MARS000U4	bichon-frise	0.0472222
00BAN_0628MARS001R4	poodle-medium-standard	0.796339
00BAN_0628MARS001R4	golden-retriever	0.203661
00BAN_0632MARS000VV	australian-cattle-dog	0.0333797
00BAN_0632MARS000VV	chihuahua	0.0556328
00BAN_0632MARS000VV	siberian-husky	0.470097
00BAN_0632MARS000VV	american-pit-bull-terrier	0.0917942
00BAN_0632MARS000VV	poodle-miniature-toy	0.0139082
00BAN_0632MARS000VV	american-staffordshire-terrier	0.0319889
00BAN_0632MARS000VV	chow-chow	0.0611961
00BAN_0632MARS000VV	german-shepherd-dog	0.0584145
00BAN_0632MARS000VV	australian-shepherd	0.0222531
00BAN_0632MARS000VV	keeshond	0.0139082
00BAN_0632MARS000VV	english-springer-spaniel	0.0139082
00BAN_0632MARS000VV	boxer	0.0333797
00BAN_0632MARS000VV	samoyed	0.0139082
00BAN_0632MARS000VV	shih-tzu	0.0139082
00BAN_0632MARS000VV	miniature-pinscher	0.0139082
00BAN_0632MARS000VV	alaskan-malamute	0.0180807
00BAN_0632MARS000VV	labrador-retriever	0.0139082
00BAN_0632MARS000VV	american-eskimo-dog	0.0264256
00BAN_0637MARS0016W	shih-tzu	0.273484
00BAN_0637MARS0016W	bichon-frise	0.0642093
00BAN_0637MARS0016W	poodle-miniature-toy	0.11415
00BAN_0637MARS0016W	pekingese	0.0118906
00BAN_0637MARS0016W	maltese	0.263971
00BAN_0637MARS0016W	lhasa-apso	0.189061
00BAN_0637MARS0016W	havanese	0.0332937
00BAN_0637MARS0016W	chihuahua	0.0332937
00BAN_0637MARS0016W	mi-ki	0.0166468
00BAN_0639MARS000NU	boston-terrier	1
00BAN_0639MARS000S5	pomeranian	0.0265734
00BAN_0639MARS000S5	shih-tzu	0.0979021
00BAN_0639MARS000S5	chow-chow	0.0195804
00BAN_0639MARS000S5	dachshund	0.0657343
00BAN_0639MARS000S5	poodle-miniature-toy	0.0335664
00BAN_0639MARS000S5	chihuahua	0.444755
00BAN_0639MARS000S5	russell-terrier	0.0167832
00BAN_0639MARS000S5	german-shepherd-dog	0.0195804
00BAN_0639MARS000S5	boston-terrier	0.0153846
00BAN_0639MARS000S5	pekingese	0.0811189
00BAN_0639MARS000S5	papillon	0.0195804
00BAN_0639MARS000S5	cocker-spaniel	0.0461538
00BAN_0639MARS000S5	american-eskimo-dog	0.0321678
00BAN_0639MARS000S5	schnauzer-miniature	0.0153846
00BAN_0639MARS000S5	miniature-pinscher	0.0433566
00BAN_0639MARS000S5	poodle-medium-standard	0.0223776
00BAN_0642MARS0015F	poodle-medium-standard	0.526439
00BAN_0642MARS0015F	australian-shepherd	0.413631
00BAN_0642MARS0015F	miniature-american-shepherd	0.0599295
00BAN_0656MARS0011B	dachshund	1
00BAN_0667MARS001JX	american-staffordshire-terrier	0.960981
00BAN_0667MARS001JX	american-pit-bull-terrier	0.0211817
00BAN_0667MARS001JX	bulldog-standard	0.0178372
00BAN_0667MARS001O1	rottweiler	0.98764
00BAN_0667MARS001O1	labrador-retriever	0.0123596
00BAN_0670MARS000YU	lhasa-apso	0.0370844
00BAN_0670MARS000YU	shih-tzu	0.372123
00BAN_0670MARS000YU	yorkshire-terrier	0.253197
00BAN_0670MARS000YU	maltese	0.0230179
00BAN_0670MARS000YU	poodle-miniature-toy	0.209719
00BAN_0670MARS000YU	chihuahua	0.104859
00BAN_0672MARS00144	havanese	0.0989848
00BAN_0672MARS00144	lhasa-apso	0.187817
00BAN_0672MARS00144	chihuahua	0.23731
00BAN_0672MARS00144	miniature-pinscher	0.121827
00BAN_0672MARS00144	dachshund	0.0203046
00BAN_0672MARS00144	american-pit-bull-terrier	0.0152284
00BAN_0672MARS00144	pomeranian	0.0329949
00BAN_0672MARS00144	poodle-miniature-toy	0.0482234
00BAN_0672MARS00144	shih-tzu	0.0507614
00BAN_0672MARS00144	portuguese-podengo-pequenos	0.0126904
00BAN_0672MARS00144	maltese	0.0164975
00BAN_0672MARS00144	fox-terrier-wire	0.0228426
00BAN_0672MARS00144	parson-russell-terrier	0.0380711
00BAN_0672MARS00144	japanese-chin	0.0152284
00BAN_0672MARS00144	yorkshire-terrier	0.0139594
00BAN_0672MARS00144	russian-tsvetnaya-bolonka	0.0139594
00BAN_0672MARS00144	fox-terrier-toy	0.0139594
00BAN_0672MARS00144	bolognese	0.0215736
00BAN_0672MARS00144	chow-chow	0.0177665
00BAN_0673MARS000P3	akita	0.265517
00BAN_0673MARS000P3	rottweiler	0.304598
00BAN_0673MARS000P3	american-staffordshire-terrier	0.212644
00BAN_0673MARS000P3	soft-coated-wheaten-terrier	0.0471264
00BAN_0673MARS000P3	american-pit-bull-terrier	0.158621
00BAN_0673MARS000P3	bullmastiff	0.0114943
00BAN_0675MARS0011V	pekingese	0.0579374
00BAN_0675MARS0011V	shih-tzu	0.422943
00BAN_0675MARS0011V	bichon-frise	0.0173812
00BAN_0675MARS0011V	poodle-medium-standard	0.0127462
00BAN_0675MARS0011V	poodle-miniature-toy	0.447277
00BAN_0675MARS0011V	lhasa-apso	0.0127462
00BAN_0675MARS0011V	maltese	0.0289687
00BAN_0675MARS001RO	yorkshire-terrier	0.485258
00BAN_0675MARS001RO	poodle-miniature-toy	0.514742
00BAN_0700MARS000DS	german-shepherd-dog	0.030343
00BAN_0700MARS000DS	labrador-retriever	0.373351
00BAN_0700MARS000DS	chow-chow	0.114776
00BAN_0700MARS000DS	american-pit-bull-terrier	0.0435356
00BAN_0700MARS000DS	great-pyrenees	0.0725594
00BAN_0700MARS000DS	siberian-husky	0.0474934
00BAN_0700MARS000DS	australian-shepherd	0.0237467
00BAN_0700MARS000DS	miniature-american-shepherd	0.0211082
00BAN_0700MARS000DS	poodle-miniature-toy	0.0171504
00BAN_0700MARS000DS	golden-retriever	0.0422164
00BAN_0700MARS000DS	beagle	0.0620053
00BAN_0700MARS000DS	border-collie	0.0382586
00BAN_0700MARS000DS	english-springer-spaniel	0.0158311
00BAN_0700MARS000DS	australian-cattle-dog	0.0514512
00BAN_0700MARS000DS	cardigan-welsh-corgi	0.0131926
00BAN_0700MARS000DS	american-foxhound	0.0145119
00BAN_0700MARS000DS	rottweiler	0.0184697
00BAN_0701MARS000TA	siberian-husky	0.523077
00BAN_0701MARS000TA	pomeranian	0.455621
00BAN_0701MARS000TA	samoyed	0.0213018
00BAN_0723MARS000GF	yorkshire-terrier	0.835838
00BAN_0723MARS000GF	maltese	0.0531792
00BAN_0723MARS000GF	biewer-terrier	0.0982659
00BAN_0723MARS000GF	havanese	0.0127168
00BAN_0729MARS000KS	pug	1
00BAN_0729MARS000TD	american-pit-bull-terrier	0.204735
00BAN_0729MARS000TD	great-pyrenees	0.045961
00BAN_0729MARS000TD	german-shorthaired-pointer	0.0208914
00BAN_0729MARS000TD	catahoula-leopard-dog	0.0654596
00BAN_0729MARS000TD	golden-retriever	0.0264624
00BAN_0729MARS000TD	beagle	0.0167131
00BAN_0729MARS000TD	border-collie	0.104457
00BAN_0729MARS000TD	labrador-retriever	0.309192
00BAN_0729MARS000TD	blue-tick-coonhound	0.0153203
00BAN_0729MARS000TD	chow-chow	0.0431755
00BAN_0729MARS000TD	american-staffordshire-terrier	0.128134
00BAN_0729MARS000TD	rottweiler	0.0194986
00BAN_0733MARS000KB	french-bulldog	0.617647
00BAN_0733MARS000KB	boston-terrier	0.0938914
00BAN_0733MARS000KB	pug	0.288462
00BAN_0747MARS000OS	pekingese	0.0902256
00BAN_0747MARS000OS	lhasa-apso	0.0789474
00BAN_0747MARS000OS	shih-tzu	0.635338
00BAN_0747MARS000OS	poodle-miniature-toy	0.0137845
00BAN_0747MARS000OS	chow-chow	0.0263158
00BAN_0747MARS000OS	chihuahua	0.100251
00BAN_0747MARS000OS	havanese	0.0200501
00BAN_0747MARS000OS	maltese	0.0200501
00BAN_0747MARS000OS	cocker-spaniel	0.0150376
00BAN_0747MARS000QP	bichon-frise	0.288394
00BAN_0747MARS000QP	shih-tzu	0.498242
00BAN_0747MARS000QP	poodle-miniature-toy	0.066823
00BAN_0747MARS000QP	maltese	0.0293083
00BAN_0747MARS000QP	chihuahua	0.0504103
00BAN_0747MARS000QP	lhasa-apso	0.0328253
00BAN_0747MARS000QP	havanese	0.0152403
00BAN_0747MARS000QP	pekingese	0.0187573
00BAN_0765MARS000Q3	bichon-frise	0.0560859
00BAN_0765MARS000Q3	mi-ki	0.0143198
00BAN_0765MARS000Q3	pekingese	0.0584726
00BAN_0765MARS000Q3	lhasa-apso	0.0644391
00BAN_0765MARS000Q3	shih-tzu	0.430788
00BAN_0765MARS000Q3	poodle-miniature-toy	0.0644391
00BAN_0765MARS000Q3	maltese	0.247017
00BAN_0765MARS000Q3	havanese	0.0334129
00BAN_0765MARS000Q3	chihuahua	0.0310263
00BAN_0765MARS000Z3	poodle-medium-standard	0.152503
00BAN_0765MARS000Z3	poodle-miniature-toy	0.61234
00BAN_0765MARS000Z3	bernese-mountain-dog	0.142026
00BAN_0765MARS000Z3	bichon-frise	0.0605355
00BAN_0765MARS000Z3	maltese	0.032596
00BAN_0785MARS000OL	boerboel	0.902326
00BAN_0785MARS000OL	bullmastiff	0.044186
00BAN_0785MARS000OL	mastiff	0.022093
00BAN_0785MARS000OL	bulldog-standard	0.0151163
00BAN_0785MARS000OL	boxer	0.0162791
00BAN_0792MARS000CR	yorkshire-terrier	0.837558
00BAN_0792MARS000CR	australian-terrier	0.031106
00BAN_0792MARS000CR	silky-terrier	0.108295
00BAN_0792MARS000CR	biewer-terrier	0.0230415
00BAN_1004MARS000UE	poodle-miniature-toy	0.627477
00BAN_1004MARS000UE	yorkshire-terrier	0.26288
00BAN_1004MARS000UE	poodle-medium-standard	0.0211361
00BAN_1004MARS000UE	chihuahua	0.0568032
00BAN_1004MARS000UE	cocker-spaniel	0.014531
00BAN_1004MARS000UE	shih-tzu	0.0171731
00BAN_1004MARS0018N	american-pit-bull-terrier	0.278912
00BAN_1004MARS0018N	american-staffordshire-terrier	0.114286
00BAN_1004MARS0018N	chow-chow	0.172789
00BAN_1004MARS0018N	rottweiler	0.0340136
00BAN_1004MARS0018N	siberian-husky	0.077551
00BAN_1004MARS0018N	american-eskimo-dog	0.0163265
00BAN_1004MARS0018N	bulldog-standard	0.121088
00BAN_1004MARS0018N	dobermann-pinscher	0.0217687
00BAN_1004MARS0018N	boxer	0.044898
00BAN_1004MARS0018N	chinese-shar-pei	0.0421769
00BAN_1004MARS0018N	australian-cattle-dog	0.014966
00BAN_1004MARS0018N	chihuahua	0.0340136
00BAN_1004MARS0018N	german-shepherd-dog	0.0272109
00BAN_1007MARS000L2	pomeranian	0.133495
00BAN_1007MARS000L2	schnauzer-miniature	0.390777
00BAN_1007MARS000L2	shih-tzu	0.413835
00BAN_1007MARS000L2	pekingese	0.0279126
00BAN_1007MARS000L2	chihuahua	0.0339806
00BAN_1014MARS001BC	boston-terrier	0.107358
00BAN_1014MARS001BC	shih-tzu	0.431846
00BAN_1014MARS001BC	chihuahua	0.253317
00BAN_1014MARS001BC	pekingese	0.0205066
00BAN_1014MARS001BC	poodle-miniature-toy	0.0759952
00BAN_1014MARS001BC	pomeranian	0.013269
00BAN_1014MARS001BC	pug	0.0772014
00BAN_1014MARS001BC	yorkshire-terrier	0.0205066
00BAN_1025MARS000I4	yorkshire-terrier	0.923888
00BAN_1025MARS000I4	biewer-terrier	0.0398126
00BAN_1025MARS000I4	australian-terrier	0.0117096
00BAN_1025MARS000I4	shih-tzu	0.0128806
00BAN_1025MARS000I4	chihuahua	0.0117096
00BAN_1033MARS000NO	boxer	1
00BAN_1034MARS000W4	french-bulldog	1
00BAN_1034MARS001MR	french-bulldog	1
00BAN_1034MARS001R7	shih-tzu	0.721535
00BAN_1034MARS001R7	pekingese	0.0544554
00BAN_1034MARS001R7	chihuahua	0.138614
00BAN_1034MARS001R7	fox-terrier-toy	0.029703
00BAN_1034MARS001R7	poodle-miniature-toy	0.0173267
00BAN_1034MARS001R7	lhasa-apso	0.0235149
00BAN_1034MARS001R7	maltese	0.0148515
00BAN_1039MARS000JC	poodle-miniature-toy	0.11911
00BAN_1039MARS000JC	american-staffordshire-terrier	0.184555
00BAN_1039MARS000JC	chihuahua	0.513089
00BAN_1039MARS000JC	silky-terrier	0.0222513
00BAN_1039MARS000JC	american-pit-bull-terrier	0.0981675
00BAN_1039MARS000JC	yorkshire-terrier	0.0248691
00BAN_1039MARS000JC	dachshund	0.013089
00BAN_1039MARS000JC	pomeranian	0.0248691
00BAN_1041MARS000KF	australian-cattle-dog	0.0971168
00BAN_1041MARS000KF	american-staffordshire-terrier	0.0212443
00BAN_1041MARS000KF	german-shepherd-dog	0.115326
00BAN_1041MARS000KF	siberian-husky	0.0864947
00BAN_1041MARS000KF	australian-shepherd	0.030349
00BAN_1041MARS000KF	samoyed	0.0212443
00BAN_1041MARS000KF	rottweiler	0.141123
00BAN_1041MARS000KF	chihuahua	0.0789074
00BAN_1041MARS000KF	chow-chow	0.145675
00BAN_1041MARS000KF	labrador-retriever	0.0212443
00BAN_1041MARS000KF	alaskan-malamute	0.0318665
00BAN_1041MARS000KF	golden-retriever	0.0212443
00BAN_1041MARS000KF	american-pit-bull-terrier	0.0531108
00BAN_1041MARS000KF	street-dog-french-polynesia	0.0151745
00BAN_1041MARS000KF	peruvian-inca-orchid	0.0151745
00BAN_1041MARS000KF	collie	0.0197269
00BAN_1041MARS000KF	boxer	0.0151745
00BAN_1041MARS000KF	catahoula-leopard-dog	0.0394537
00BAN_1041MARS000KF	mcnab	0.0151745
00BAN_1041MARS000KF	xoloitzcuintli	0.0151745
00BAN_1063MARS000KU	boxer	0.218159
00BAN_1063MARS000KU	american-staffordshire-terrier	0.297604
00BAN_1063MARS000KU	american-pit-bull-terrier	0.372005
00BAN_1063MARS000KU	chow-chow	0.035309
00BAN_1063MARS000KU	bulldog-american	0.0592686
00BAN_1063MARS000KU	german-shepherd-dog	0.0176545
00BAN_1063MARS000RN	shih-tzu	0.936047
00BAN_1063MARS000RN	lhasa-apso	0.0255814
00BAN_1063MARS000RN	pekingese	0.0244186
00BAN_1063MARS000RN	pomeranian	0.0139535
00BAN_1065MARS0014Z	french-bulldog	0.778923
00BAN_1065MARS0014Z	bulldog-standard	0.182131
00BAN_1065MARS0014Z	beagle	0.0389462
00BAN_1066MARS000LA	american-staffordshire-terrier	0.570567
00BAN_1066MARS000LA	boxer	0.013269
00BAN_1066MARS000LA	bulldog-standard	0.0217129
00BAN_1066MARS000LA	american-pit-bull-terrier	0.3076
00BAN_1066MARS000LA	bulldog-american	0.0566948
00BAN_1066MARS000LA	chow-chow	0.0156815
00BAN_1066MARS000LA	australian-cattle-dog	0.0144753
00BAN_1067MARS000OK	american-pit-bull-terrier	0.204461
00BAN_1067MARS000OK	great-pyrenees	0.44114
00BAN_1067MARS000OK	australian-cattle-dog	0.0136307
00BAN_1067MARS000OK	boston-terrier	0.0185874
00BAN_1067MARS000OK	redbone-coonhound	0.0260223
00BAN_1067MARS000OK	blue-tick-coonhound	0.0223048
00BAN_1067MARS000OK	beagle	0.016109
00BAN_1067MARS000OK	rottweiler	0.0148699
00BAN_1067MARS000OK	american-staffordshire-terrier	0.039653
00BAN_1067MARS000OK	australian-shepherd	0.0136307
00BAN_1067MARS000OK	border-collie	0.0322181
00BAN_1067MARS000OK	anatolian-shepherd-dog	0.0173482
00BAN_1067MARS000OK	labrador-retriever	0.0718711
00BAN_1067MARS000OK	chow-chow	0.0198265
00BAN_1067MARS000OK	treeing-walker-coonhound	0.0123916
00BAN_1067MARS000OK	american-foxhound	0.0123916
00BAN_1067MARS000OK	bloodhound	0.023544
00BAN_1067MARS000V4	shih-tzu	0.467685
00BAN_1067MARS000V4	coton-de-tulear	0.259694
00BAN_1067MARS000V4	havanese	0.0223267
00BAN_1067MARS000V4	maltese	0.12926
00BAN_1067MARS000V4	bichon-frise	0.0470035
00BAN_1067MARS000V4	lhasa-apso	0.0305523
00BAN_1067MARS000V4	pekingese	0.0152761
00BAN_1067MARS000V4	russian-tsvetnaya-bolonka	0.0152761
00BAN_1067MARS000V4	chinese-crested	0.012926
00BAN_1073MARS000GU	cavalier-king-charles-spaniel	0.516686
00BAN_1073MARS000GU	bichon-frise	0.483314
00BAN_1073MARS000QK	shih-tzu	0.842404
00BAN_1073MARS000QK	maltese	0.0612245
00BAN_1073MARS000QK	poodle-miniature-toy	0.0238095
00BAN_1073MARS000QK	pekingese	0.0294785
00BAN_1073MARS000QK	lhasa-apso	0.0430839
00BAN_1073MARS000RZ	golden-retriever	1
00BAN_1074MARS001GQ	chihuahua	0.59761
00BAN_1074MARS001GQ	pekingese	0.119522
00BAN_1074MARS001GQ	shih-tzu	0.0956175
00BAN_1074MARS001GQ	poodle-miniature-toy	0.106242
00BAN_1074MARS001GQ	pomeranian	0.0278884
00BAN_1074MARS001GQ	cocker-spaniel	0.0239044
00BAN_1074MARS001GQ	dachshund	0.0292165
00BAN_1076MARS0015A	yorkshire-terrier	0.870892
00BAN_1076MARS0015A	poodle-miniature-toy	0.0751174
00BAN_1076MARS0015A	shih-tzu	0.0187793
00BAN_1076MARS0015A	biewer-terrier	0.0211268
00BAN_1076MARS0015A	lhasa-apso	0.0140845
00BAN_1079MARS000O2	havanese	0.425718
00BAN_1079MARS000O2	pomeranian	0.339576
00BAN_1079MARS000O2	japanese-chin	0.0149813
00BAN_1079MARS000O2	maltese	0.0886392
00BAN_1079MARS000O2	russian-tsvetnaya-bolonka	0.0424469
00BAN_1079MARS000O2	bichon-frise	0.0212235
00BAN_1079MARS000O2	chihuahua	0.0287141
00BAN_1079MARS000O2	bolognese	0.0124844
00BAN_1079MARS000O2	street-dog-fiji	0.0137328
00BAN_1079MARS000O2	portuguese-podengo-pequenos	0.0124844
00BAN_1079MARS000Y8	german-shepherd-dog	0.437423
00BAN_1079MARS000Y8	bulldog-american	0.258984
00BAN_1079MARS000Y8	bulldog-standard	0.0285006
00BAN_1079MARS000Y8	boston-terrier	0.0136307
00BAN_1079MARS000Y8	street-dog-french-polynesia	0.0136307
00BAN_1079MARS000Y8	boxer	0.0359356
00BAN_1079MARS000Y8	american-pit-bull-terrier	0.126394
00BAN_1079MARS000Y8	great-dane	0.0198265
00BAN_1079MARS000Y8	american-staffordshire-terrier	0.0656753
00BAN_1082MARS000MH	chihuahua	0.499361
00BAN_1082MARS000MH	bichon-frise	0.0996169
00BAN_1082MARS000MH	schnauzer-miniature	0.0383142
00BAN_1082MARS000MH	fox-terrier-toy	0.0255428
00BAN_1082MARS000MH	poodle-miniature-toy	0.224777
00BAN_1082MARS000MH	cocker-spaniel	0.0153257
00BAN_1082MARS000MH	chinese-crested	0.0127714
00BAN_1082MARS000MH	pomeranian	0.0178799
00BAN_1082MARS000MH	shih-tzu	0.0395913
00BAN_1082MARS000MH	chow-chow	0.0140485
00BAN_1082MARS000MH	russian-toy	0.0127714
00BAN_1085MARS000H2	maltese	0.886234
00BAN_1085MARS000H2	bichon-frise	0.0284414
00BAN_1085MARS000H2	havanese	0.0853242
00BAN_1085MARS000HP	poodle-miniature-toy	0.407029
00BAN_1085MARS000HP	cavalier-king-charles-spaniel	0.510204
00BAN_1085MARS000HP	poodle-medium-standard	0.0827664
00BAN_1087MARS000R7	american-pit-bull-terrier	0.209861
00BAN_1087MARS000R7	australian-shepherd	0.045512
00BAN_1087MARS000R7	american-staffordshire-terrier	0.362832
00BAN_1087MARS000R7	chow-chow	0.0518331
00BAN_1087MARS000R7	border-collie	0.0480405
00BAN_1087MARS000R7	chinese-shar-pei	0.0214918
00BAN_1087MARS000R7	australian-cattle-dog	0.068268
00BAN_1087MARS000R7	basset-hound	0.0151707
00BAN_1087MARS000R7	rottweiler	0.034134
00BAN_1087MARS000R7	beagle	0.0366625
00BAN_1087MARS000R7	miniature-american-shepherd	0.0176991
00BAN_1087MARS000R7	boxer	0.0379267
00BAN_1087MARS000R7	neapolitan-mastiff	0.0126422
00BAN_1087MARS000R7	siberian-husky	0.0214918
00BAN_1087MARS000R7	german-shepherd-dog	0.0164349
00BAN_1095MARS000AO	american-staffordshire-terrier	0.365826
00BAN_1095MARS000AO	bulldog-standard	0.575688
00BAN_1095MARS000AO	american-pit-bull-terrier	0.0298165
00BAN_1095MARS000AO	bulldog-american	0.0286697
00BAN_1095MARS000GC	bulldog-standard	0.366516
00BAN_1095MARS000GC	bulldog-american	0.0158371
00BAN_1095MARS000GC	american-staffordshire-terrier	0.557692
00BAN_1095MARS000GC	french-bulldog	0.0237557
00BAN_1095MARS000GC	american-pit-bull-terrier	0.0361991
00BAN_1095MARS000IR	american-staffordshire-terrier	0.861017
00BAN_1095MARS000IR	american-pit-bull-terrier	0.106215
00BAN_1095MARS000IR	dogue-de-bordeaux	0.0214689
00BAN_1095MARS000IR	neapolitan-mastiff	0.0112994
00BAN_1100MARS001FA	golden-retriever	1
00BAN_1101MARS001AT	weimaraner	0.899038
00BAN_1101MARS001AT	german-shepherd-dog	0.0132212
00BAN_1101MARS001AT	german-shorthaired-pointer	0.0216346
00BAN_1101MARS001AT	dobermann-pinscher	0.0492788
00BAN_1101MARS001AT	great-dane	0.0168269
00BAN_1101MARS001IJ	american-pit-bull-terrier	0.511692
00BAN_1101MARS001IJ	american-staffordshire-terrier	0.210454
00BAN_1101MARS001IJ	dalmatian	0.0137552
00BAN_1101MARS001IJ	australian-shepherd	0.0412655
00BAN_1101MARS001IJ	labrador-retriever	0.0302613
00BAN_1101MARS001IJ	siberian-husky	0.0165062
00BAN_1101MARS001IJ	chihuahua	0.0233838
00BAN_1101MARS001IJ	shetland-sheepdog	0.042641
00BAN_1101MARS001IJ	collie	0.0151307
00BAN_1101MARS001IJ	australian-cattle-dog	0.0467675
00BAN_1101MARS001IJ	weimaraner	0.0151307
00BAN_1101MARS001IJ	border-collie	0.0151307
00BAN_1101MARS001IJ	chow-chow	0.0178817
00BAN_1103MARS000VQ	pomeranian	0.327366
00BAN_1103MARS000VQ	poodle-miniature-toy	0.0485934
00BAN_1103MARS000VQ	chihuahua	0.167519
00BAN_1103MARS000VQ	cocker-spaniel	0.0345269
00BAN_1103MARS000VQ	shih-tzu	0.0997442
00BAN_1103MARS000VQ	russell-terrier	0.0140665
00BAN_1103MARS000VQ	miniature-pinscher	0.0460358
00BAN_1103MARS000VQ	rat-terrier	0.0217391
00BAN_1103MARS000VQ	lhasa-apso	0.0127877
00BAN_1103MARS000VQ	lancashire-heeler	0.0153453
00BAN_1103MARS000VQ	yorkshire-terrier	0.0741688
00BAN_1103MARS000VQ	pug	0.0946292
00BAN_1103MARS000VQ	maltese	0.0242967
00BAN_1103MARS000VQ	parson-russell-terrier	0.0191816
00BAN_1110MARS000U6	bulldog-standard	1
00BAN_1115MARS0015X	treeing-walker-coonhound	0.119681
00BAN_1115MARS0015X	shih-tzu	0.0904255
00BAN_1115MARS0015X	american-pit-bull-terrier	0.176862
00BAN_1115MARS0015X	west-highland-white-terrier	0.172872
00BAN_1115MARS0015X	american-foxhound	0.0146277
00BAN_1115MARS0015X	redbone-coonhound	0.154255
00BAN_1115MARS0015X	pekingese	0.0239362
00BAN_1115MARS0015X	american-staffordshire-terrier	0.101064
00BAN_1115MARS0015X	chow-chow	0.0691489
00BAN_1115MARS0015X	labrador-retriever	0.025266
00BAN_1115MARS0015X	chihuahua	0.0292553
00BAN_1115MARS0015X	siberian-husky	0.0226064
00BAN_1117MARS000RT	poodle-medium-standard	0.912442
00BAN_1117MARS000RT	poodle-miniature-toy	0.0691244
00BAN_1117MARS000RT	barbet	0.0184332
00BAN_1120MARS000YB	siberian-husky	0.0977654
00BAN_1120MARS000YB	boxer	0.0460894
00BAN_1120MARS000YB	german-shepherd-dog	0.136872
00BAN_1120MARS000YB	australian-cattle-dog	0.127095
00BAN_1120MARS000YB	chow-chow	0.0335196
00BAN_1120MARS000YB	alaskan-malamute	0.0223464
00BAN_1120MARS000YB	american-pit-bull-terrier	0.298883
00BAN_1120MARS000YB	american-staffordshire-terrier	0.205307
00BAN_1120MARS000YB	labrador-retriever	0.0181564
00BAN_1120MARS000YB	samoyed	0.0139665
00BAN_1121MARS001F5	american-staffordshire-terrier	0.736239
00BAN_1121MARS001F5	french-bulldog	0.0951835
00BAN_1121MARS001F5	bulldog-standard	0.12156
00BAN_1121MARS001F5	american-pit-bull-terrier	0.0470183
00BAN_1122MARS000QW	american-staffordshire-terrier	0.570136
00BAN_1122MARS000QW	american-pit-bull-terrier	0.0339367
00BAN_1122MARS000QW	bulldog-standard	0.378959
00BAN_1122MARS000QW	french-bulldog	0.0169683
00BAN_1122MARS000TP	great-pyrenees	0.715827
00BAN_1122MARS000TP	australian-cattle-dog	0.0839329
00BAN_1122MARS000TP	anatolian-shepherd-dog	0.0839329
00BAN_1122MARS000TP	catahoula-leopard-dog	0.0899281
00BAN_1122MARS000TP	chow-chow	0.0263789
00BAN_1123MARS001EV	bulldog-standard	0.433898
00BAN_1123MARS001EV	american-staffordshire-terrier	0.491525
00BAN_1123MARS001EV	bulldog-american	0.0271186
00BAN_1123MARS001EV	american-pit-bull-terrier	0.0180791
00BAN_1123MARS001EV	french-bulldog	0.0293785
00BAN_1124MARS001DT	bulldog-standard	0.968397
00BAN_1124MARS001DT	bulldog-american	0.0316027
00BAN_1124MARS001IY	schnauzer-miniature	1
00BAN_1125MARS000J6	chihuahua	0.665317
00BAN_1125MARS000J6	cocker-spaniel	0.0418354
00BAN_1125MARS000J6	poodle-miniature-toy	0.132254
00BAN_1125MARS000J6	pekingese	0.0215924
00BAN_1125MARS000J6	pomeranian	0.0607287
00BAN_1125MARS000J6	miniature-pinscher	0.0296896
00BAN_1125MARS000J6	dachshund	0.025641
00BAN_1125MARS000J6	american-eskimo-dog	0.022942
00BAN_1125MARS000ON	chihuahua	0.654762
00BAN_1125MARS000ON	poodle-miniature-toy	0.201058
00BAN_1125MARS000ON	miniature-pinscher	0.0555556
00BAN_1125MARS000ON	shih-tzu	0.0357143
00BAN_1125MARS000ON	poodle-medium-standard	0.0171958
00BAN_1125MARS000ON	pomeranian	0.0357143
00BAN_1127MARS0019B	chihuahua	0.434783
00BAN_1127MARS0019B	labrador-retriever	0.0193237
00BAN_1127MARS0019B	shih-tzu	0.299517
00BAN_1127MARS0019B	pekingese	0.0555556
00BAN_1127MARS0019B	pomeranian	0.0942029
00BAN_1127MARS0019B	poodle-miniature-toy	0.0169082
00BAN_1127MARS0019B	schnauzer-miniature	0.013285
00BAN_1127MARS0019B	beagle	0.0289855
00BAN_1127MARS0019B	miniature-pinscher	0.0181159
00BAN_1127MARS0019B	american-eskimo-dog	0.0193237
00BAN_1129MARS0019H	american-pit-bull-terrier	0.439376
00BAN_1129MARS0019H	american-staffordshire-terrier	0.539016
00BAN_1129MARS0019H	boxer	0.0216086
00BAN_1134MARS000O6	bull-terrier	1
00BAN_1140MARS000RM	american-pit-bull-terrier	0.501208
00BAN_1140MARS000RM	american-staffordshire-terrier	0.427536
00BAN_1140MARS000RM	boxer	0.0229469
00BAN_1140MARS000RM	bulldog-standard	0.0338164
00BAN_1140MARS000RM	boston-terrier	0.0144928
00BAN_1145MARS001KD	chihuahua	0.459119
00BAN_1145MARS001KD	shih-tzu	0.109434
00BAN_1145MARS001KD	yorkshire-terrier	0.0125786
00BAN_1145MARS001KD	poodle-miniature-toy	0.0880503
00BAN_1145MARS001KD	cocker-spaniel	0.0893082
00BAN_1145MARS001KD	dachshund	0.0842767
00BAN_1145MARS001KD	maltese	0.0213836
00BAN_1145MARS001KD	pomeranian	0.0213836
00BAN_1145MARS001KD	pekingese	0.0666667
00BAN_1145MARS001KD	miniature-pinscher	0.0125786
00BAN_1145MARS001KD	canaan-dog	0.0226415
00BAN_1145MARS001KD	segugio-italiano	0.0125786
00BAN_1152MARS000L9	french-bulldog	0.983184
00BAN_1152MARS000L9	bulldog-standard	0.0168161
00BAN_1152MARS000WN	russell-terrier	0.0169713
00BAN_1152MARS000WN	dachshund	0.400783
00BAN_1152MARS000WN	chihuahua	0.22846
00BAN_1152MARS000WN	poodle-miniature-toy	0.0861619
00BAN_1152MARS000WN	shih-tzu	0.0130548
00BAN_1152MARS000WN	pomeranian	0.073107
00BAN_1152MARS000WN	maltese	0.0809399
00BAN_1152MARS000WN	fox-terrier-toy	0.0130548
00BAN_1152MARS000WN	pekingese	0.0143603
00BAN_1152MARS000WN	american-pit-bull-terrier	0.0221932
00BAN_1152MARS000WN	parson-russell-terrier	0.0509138
00BAN_1152MARS00117	poodle-miniature-toy	0.602339
00BAN_1152MARS00117	maltese	0.196491
00BAN_1152MARS00117	chihuahua	0.019883
00BAN_1152MARS00117	shih-tzu	0.019883
00BAN_1152MARS00117	havanese	0.0292398
00BAN_1152MARS00117	bichon-frise	0.0853801
00BAN_1152MARS00117	pekingese	0.0233918
00BAN_1152MARS00117	yorkshire-terrier	0.0233918
00BAN_1163MARS000OW	golden-retriever	0.958621
00BAN_1163MARS000OW	labrador-retriever	0.0126437
00BAN_1163MARS000OW	german-shepherd-dog	0.0149425
00BAN_1163MARS000OW	chow-chow	0.0137931
00BAN_1167MARS000U6	american-pit-bull-terrier	0.526005
00BAN_1167MARS000U6	american-staffordshire-terrier	0.429078
00BAN_1167MARS000U6	bulldog-american	0.0449173
00BAN_1168MARS0017B	labrador-retriever	0.970407
00BAN_1168MARS0017B	golden-retriever	0.0147965
00BAN_1168MARS0017B	flat-coated-retriever	0.0147965
00BAN_1170MARS001FJ	rottweiler	1
00BAN_1170MARS001UY	shih-tzu	0.763403
00BAN_1170MARS001UY	poodle-miniature-toy	0.134033
00BAN_1170MARS001UY	maltese	0.011655
00BAN_1170MARS001UY	lhasa-apso	0.048951
00BAN_1170MARS001UY	pekingese	0.041958
00BAN_1174MARS000OF	schnauzer-miniature	0.920725
00BAN_1174MARS000OF	poodle-miniature-toy	0.0792752
00BAN_1176MARS0014Q	american-staffordshire-terrier	0.493537
00BAN_1176MARS0014Q	bulldog-standard	0.388954
00BAN_1176MARS0014Q	bulldog-american	0.0329025
00BAN_1176MARS0014Q	french-bulldog	0.0423032
00BAN_1176MARS0014Q	american-pit-bull-terrier	0.0423032
00BAN_1179MARS000V8	pug	0.837714
00BAN_1179MARS000V8	pekingese	0.140571
00BAN_1179MARS000V8	shih-tzu	0.0217143
00BAN_1180MARS0015E	german-shepherd-dog	0.220588
00BAN_1180MARS0015E	labrador-retriever	0.198529
00BAN_1180MARS0015E	american-pit-bull-terrier	0.151961
00BAN_1180MARS0015E	rottweiler	0.105392
00BAN_1180MARS0015E	golden-retriever	0.275735
00BAN_1180MARS0015E	american-staffordshire-terrier	0.0343137
00BAN_1180MARS0015E	boxer	0.0134804
00BAN_1182MARS000LN	chihuahua	0.478049
00BAN_1182MARS000LN	american-eskimo-dog	0.0182927
00BAN_1182MARS000LN	miniature-pinscher	0.408537
00BAN_1182MARS000LN	shih-tzu	0.0621951
00BAN_1182MARS000LN	yorkshire-terrier	0.0207317
00BAN_1182MARS000LN	german-spaniel	0.0121951
00BAN_1187MARS000HZ	shih-tzu	0.167979
00BAN_1187MARS000HZ	maltese	0.0223097
00BAN_1187MARS000HZ	lhasa-apso	0.0472441
00BAN_1187MARS000HZ	dalmatian	0.0209974
00BAN_1187MARS000HZ	siberian-husky	0.505249
00BAN_1187MARS000HZ	poodle-miniature-toy	0.0577428
00BAN_1187MARS000HZ	german-shepherd-dog	0.0419948
00BAN_1187MARS000HZ	australian-cattle-dog	0.015748
00BAN_1187MARS000HZ	american-pit-bull-terrier	0.019685
00BAN_1187MARS000HZ	samoyed	0.0288714
00BAN_1187MARS000HZ	alaskan-malamute	0.0328084
00BAN_1187MARS000HZ	chow-chow	0.0144357
00BAN_1187MARS000HZ	chihuahua	0.0249344
00BAN_1190MARS000ZN	bulldog-american	0.0733427
00BAN_1190MARS000ZN	bullmastiff	0.0169252
00BAN_1190MARS000ZN	australian-shepherd	0.138223
00BAN_1190MARS000ZN	american-staffordshire-terrier	0.142454
00BAN_1190MARS000ZN	american-pit-bull-terrier	0.0973202
00BAN_1190MARS000ZN	chihuahua	0.090268
00BAN_1190MARS000ZN	chow-chow	0.0705219
00BAN_1190MARS000ZN	shih-tzu	0.0761636
00BAN_1190MARS000ZN	miniature-american-shepherd	0.0324401
00BAN_1190MARS000ZN	german-shepherd-dog	0.0282087
00BAN_1190MARS000ZN	australian-cattle-dog	0.121298
00BAN_1190MARS000ZN	bulldog-standard	0.0691114
00BAN_1190MARS000ZN	dobermann-pinscher	0.0169252
00BAN_1190MARS000ZN	poodle-miniature-toy	0.0267983
00BAN_1192MARS000V8	cavalier-king-charles-spaniel	0.510181
00BAN_1192MARS000V8	poodle-miniature-toy	0.489819
00BAN_1199MARS0017S	american-staffordshire-terrier	0.212579
00BAN_1199MARS0017S	chihuahua	0.32327
00BAN_1199MARS0017S	yorkshire-terrier	0.0314465
00BAN_1199MARS0017S	american-pit-bull-terrier	0.309434
00BAN_1199MARS0017S	pekingese	0.0138365
00BAN_1199MARS0017S	pug	0.0415094
00BAN_1199MARS0017S	schnauzer-miniature	0.0125786
00BAN_1199MARS0017S	pomeranian	0.0251572
00BAN_1199MARS0017S	american-hairless-rat-terrier	0.0163522
00BAN_1199MARS0017S	dachshund	0.0138365
00BAN_1199MARS001GD	dalmatian	0.301176
00BAN_1199MARS001GD	siberian-husky	0.497647
00BAN_1199MARS001GD	golden-retriever	0.201176
00BAN_1199MARS001J9	poodle-medium-standard	0.72
00BAN_1199MARS001J9	poodle-miniature-toy	0.0697143
00BAN_1199MARS001J9	cocker-spaniel	0.210286
00BAN_1208MARS000PX	german-shepherd-dog	1
00BAN_1209MARS0010E	german-shepherd-dog	0.850657
00BAN_1209MARS0010E	american-staffordshire-terrier	0.083632
00BAN_1209MARS0010E	shiloh-shepherd	0.0274791
00BAN_1209MARS0010E	white-swiss-shepherd	0.0167264
00BAN_1209MARS0010E	bulldog-standard	0.0215054
00BAN_1209MARS001L1	french-bulldog	0.92849
00BAN_1209MARS001L1	bulldog-standard	0.0715096
00BAN_1219MARS000RU	poodle-miniature-toy	0.457275
00BAN_1219MARS000RU	yorkshire-terrier	0.378753
00BAN_1219MARS000RU	cocker-spaniel	0.0115473
00BAN_1219MARS000RU	biewer-terrier	0.0404157
00BAN_1219MARS000RU	poodle-medium-standard	0.0750577
00BAN_1219MARS000RU	maltese	0.0369515
00BAN_1220MARS0015V	bichon-frise	0.211653
00BAN_1220MARS0015V	shih-tzu	0.108205
00BAN_1220MARS0015V	poodle-miniature-toy	0.0368609
00BAN_1220MARS0015V	cavalier-king-charles-spaniel	0.166468
00BAN_1220MARS0015V	yorkshire-terrier	0.353151
00BAN_1220MARS0015V	biewer-terrier	0.0118906
00BAN_1220MARS0015V	cocker-spaniel	0.0356718
00BAN_1220MARS0015V	chihuahua	0.0463734
00BAN_1220MARS0015V	pekingese	0.0178359
00BAN_1220MARS0015V	lhasa-apso	0.0118906
00BAN_1229MARS001FV	shih-tzu	0.731458
00BAN_1229MARS001FV	shetland-sheepdog	0.0242967
00BAN_1229MARS001FV	poodle-miniature-toy	0.0498721
00BAN_1229MARS001FV	pekingese	0.0294118
00BAN_1229MARS001FV	miniature-american-shepherd	0.0140665
00BAN_1229MARS001FV	lhasa-apso	0.0498721
00BAN_1229MARS001FV	pomeranian	0.0511509
00BAN_1229MARS001FV	chow-chow	0.0140665
00BAN_1229MARS001FV	cocker-spaniel	0.0358056
00BAN_1232MARS000TQ	poodle-miniature-toy	0.485748
00BAN_1232MARS000TQ	chihuahua	0.0190024
00BAN_1232MARS000TQ	cocker-spaniel	0.0118765
00BAN_1232MARS000TQ	maltese	0.210214
00BAN_1232MARS000TQ	yorkshire-terrier	0.22209
00BAN_1232MARS000TQ	havanese	0.0178147
00BAN_1232MARS000TQ	silky-terrier	0.0213777
00BAN_1232MARS000TQ	bolognese	0.0118765
00BAN_1232MARS0014H	chihuahua	0.242839
00BAN_1232MARS0014H	poodle-miniature-toy	0.526775
00BAN_1232MARS0014H	pekingese	0.0211706
00BAN_1232MARS0014H	poodle-medium-standard	0.014944
00BAN_1232MARS0014H	maltese	0.0722291
00BAN_1232MARS0014H	bichon-frise	0.0809465
00BAN_1232MARS0014H	xoloitzcuintli	0.0124533
00BAN_1232MARS0014H	american-eskimo-dog	0.0124533
00BAN_1232MARS0014H	lowchen	0.0161893
00BAN_1234MARS0018U	shih-tzu	0.972851
00BAN_1234MARS0018U	lhasa-apso	0.0113122
00BAN_1234MARS0018U	pekingese	0.0158371
00BAN_1237MARS000JN	american-staffordshire-terrier	0.378378
00BAN_1237MARS000JN	rottweiler	0.285012
00BAN_1237MARS000JN	american-pit-bull-terrier	0.223587
00BAN_1237MARS000JN	cane-corso	0.0159705
00BAN_1237MARS000JN	neapolitan-mastiff	0.031941
00BAN_1237MARS000JN	bulldog-american	0.02457
00BAN_1237MARS000JN	bullmastiff	0.0405405
00BAN_1237MARS000PW	yorkshire-terrier	0.415718
00BAN_1237MARS000PW	maltese	0.376993
00BAN_1237MARS000PW	havanese	0.0353075
00BAN_1237MARS000PW	bichon-frise	0.0911162
00BAN_1237MARS000PW	biewer-terrier	0.0808656
00BAN_1242MARS000JN	poodle-miniature-toy	0.326276
00BAN_1242MARS000JN	lhasa-apso	0.0273973
00BAN_1242MARS000JN	shih-tzu	0.488169
00BAN_1242MARS000JN	chihuahua	0.132005
00BAN_1242MARS000JN	cocker-spaniel	0.0124533
00BAN_1242MARS000JN	pekingese	0.0136986
00BAN_1245MARS00082	peruvian-inca-orchid	0.0414938
00BAN_1245MARS00082	schnauzer-miniature	0.22545
00BAN_1245MARS00082	pekingese	0.0262794
00BAN_1245MARS00082	shih-tzu	0.0345781
00BAN_1245MARS00082	poodle-miniature-toy	0.316736
00BAN_1245MARS00082	chihuahua	0.164592
00BAN_1245MARS00082	poodle-medium-standard	0.02213
00BAN_1245MARS00082	cocker-spaniel	0.0235131
00BAN_1245MARS00082	maltese	0.0248963
00BAN_1245MARS00082	chow-chow	0.0345781
00BAN_1245MARS00082	bouvier-des-flanders	0.0138313
00BAN_1245MARS00082	russian-hound	0.0138313
00BAN_1245MARS00082	tibetan-terrier	0.0165975
00BAN_1245MARS00082	boxer	0.02213
00BAN_1245MARS00082	dachshund	0.0193638
00BAN_1250MARS000VN	australian-shepherd	0.0579374
00BAN_1250MARS000VN	miniature-american-shepherd	0.930475
00BAN_1250MARS000VN	shetland-sheepdog	0.0115875
00BAN_1251MARS002GD	poodle-medium-standard	0.136782
00BAN_1251MARS002GD	chihuahua	0.509195
00BAN_1251MARS002GD	poodle-miniature-toy	0.310345
00BAN_1251MARS002GD	golden-retriever	0.0436782
00BAN_1259MARS0011O	american-staffordshire-terrier	0.34375
00BAN_1259MARS0011O	american-pit-bull-terrier	0.606481
00BAN_1259MARS0011O	bulldog-american	0.0219907
00BAN_1259MARS0011O	bulldog-standard	0.0115741
00BAN_1259MARS0011O	boxer	0.0162037
00BAN_1265MARS000GD	poodle-miniature-toy	0.673777
00BAN_1265MARS000GD	cocker-spaniel	0.0414053
00BAN_1265MARS000GD	chihuahua	0.148055
00BAN_1265MARS000GD	poodle-medium-standard	0.0225847
00BAN_1265MARS000GD	bichon-frise	0.0150565
00BAN_1265MARS000GD	schnauzer-miniature	0.0526976
00BAN_1265MARS000GD	pekingese	0.0326223
00BAN_1265MARS000GD	shih-tzu	0.0138018
00BAN_1266MARS000CA	bichon-frise	0.500585
00BAN_1266MARS000CA	shih-tzu	0.478363
00BAN_1266MARS000CA	pekingese	0.0210526
00BAN_1266MARS000HR	labrador-retriever	0.986618
00BAN_1266MARS000HR	german-shepherd-dog	0.013382
00BAN_1266MARS000MQ	american-staffordshire-terrier	0.929293
00BAN_1266MARS000MQ	american-pit-bull-terrier	0.0549944
00BAN_1266MARS000MQ	bulldog-standard	0.0157127
00BAN_1269MARS00140	australian-cattle-dog	0.0615183
00BAN_1269MARS00140	chow-chow	0.0274869
00BAN_1269MARS00140	australian-shepherd	0.469895
00BAN_1269MARS00140	border-collie	0.239529
00BAN_1269MARS00140	german-shepherd-dog	0.0143979
00BAN_1269MARS00140	miniature-american-shepherd	0.0876963
00BAN_1269MARS00140	american-pit-bull-terrier	0.0340314
00BAN_1269MARS00140	collie	0.0209424
00BAN_1269MARS00140	shetland-sheepdog	0.0143979
00BAN_1269MARS00140	japanese-shiba-inu	0.0157068
00BAN_1269MARS00140	poodle-miniature-toy	0.0143979
00BAN_1270MARS000ME	french-bulldog	1
00BAN_1274MARS000ZD	german-shepherd-dog	0.511565
00BAN_1274MARS000ZD	treeing-walker-coonhound	0.223129
00BAN_1274MARS000ZD	miniature-american-shepherd	0.0190476
00BAN_1274MARS000ZD	siberian-husky	0.0326531
00BAN_1274MARS000ZD	blue-tick-coonhound	0.0231293
00BAN_1274MARS000ZD	chow-chow	0.0340136
00BAN_1274MARS000ZD	american-foxhound	0.0312925
00BAN_1274MARS000ZD	american-pit-bull-terrier	0.0503401
00BAN_1274MARS000ZD	australian-shepherd	0.0435374
00BAN_1274MARS000ZD	golden-retriever	0.014966
00BAN_1274MARS000ZD	australian-cattle-dog	0.0163265
00BAN_1278MARS000ND	biewer-terrier	0.217443
00BAN_1278MARS000ND	maltese	0.0812425
00BAN_1278MARS000ND	yorkshire-terrier	0.598566
00BAN_1278MARS000ND	beagle	0.0752688
00BAN_1278MARS000ND	silky-terrier	0.0274791
00BAN_1280MARS000Z5	great-dane	0.308627
00BAN_1280MARS000Z5	american-pit-bull-terrier	0.296476
00BAN_1280MARS000Z5	labrador-retriever	0.0218712
00BAN_1280MARS000Z5	bulldog-american	0.0279465
00BAN_1280MARS000Z5	rottweiler	0.0230863
00BAN_1280MARS000Z5	american-staffordshire-terrier	0.176185
00BAN_1280MARS000Z5	boxer	0.0170109
00BAN_1280MARS000Z5	german-shepherd-dog	0.0157959
00BAN_1280MARS000Z5	australian-cattle-dog	0.0959903
00BAN_1280MARS000Z5	chow-chow	0.0170109
00BAN_1282MARS000OE	french-bulldog	0.940716
00BAN_1282MARS000OE	bulldog-standard	0.0592841
00BAN_1286MARS001JA	yorkshire-terrier	0.505275
00BAN_1286MARS001JA	poodle-miniature-toy	0.206331
00BAN_1286MARS001JA	newfoundland	0.0691676
00BAN_1286MARS001JA	poodle-medium-standard	0.219226
00BAN_1296MARS000M1	american-pit-bull-terrier	0.802171
00BAN_1296MARS000M1	american-staffordshire-terrier	0.150784
00BAN_1296MARS000M1	boxer	0.0120627
00BAN_1296MARS000M1	bulldog-standard	0.0229192
00BAN_1296MARS000M1	staffordshire-bull-terrier	0.0120627
00BAN_1296MARS000ZK	american-staffordshire-terrier	0.981921
00BAN_1296MARS000ZK	american-pit-bull-terrier	0.0180791
00BAN_1300MARS000ZG	miniature-american-shepherd	0.048926
00BAN_1300MARS000ZG	poodle-medium-standard	0.531026
00BAN_1300MARS000ZG	australian-shepherd	0.420048
00BAN_1314MARS000D8	german-shepherd-dog	0.822647
00BAN_1314MARS000D8	white-swiss-shepherd	0.0504775
00BAN_1314MARS000D8	saarloos-wolfdog	0.0163711
00BAN_1314MARS000D8	samoyed	0.0177353
00BAN_1314MARS000D8	american-pit-bull-terrier	0.0163711
00BAN_1314MARS000D8	chow-chow	0.0272851
00BAN_1314MARS000D8	alaskan-malamute	0.0163711
00BAN_1314MARS000D8	belgian-malinois	0.0190996
00BAN_1314MARS000D8	miniature-american-shepherd	0.0136426
00BAN_1316MARS000FA	french-bulldog	1
00BAN_1316MARS000GZ	poodle-miniature-toy	0.518029
00BAN_1316MARS000GZ	labrador-retriever	0.0865385
00BAN_1316MARS000GZ	cocker-spaniel	0.111779
00BAN_1316MARS000GZ	poodle-medium-standard	0.240385
00BAN_1316MARS000GZ	english-cocker-spaniel	0.015625
00BAN_1316MARS000GZ	schnauzer-standard	0.0276442
00BAN_1319MARS000SJ	shih-tzu	0.625724
00BAN_1319MARS000SJ	maltese	0.242178
00BAN_1319MARS000SJ	lhasa-apso	0.0544612
00BAN_1319MARS000SJ	havanese	0.0301275
00BAN_1319MARS000SJ	pekingese	0.0220162
00BAN_1319MARS000SJ	poodle-miniature-toy	0.0254925
00BAN_1320MARS000QJ	american-staffordshire-terrier	0.534545
00BAN_1320MARS000QJ	american-pit-bull-terrier	0.386667
00BAN_1320MARS000QJ	boxer	0.0363636
00BAN_1320MARS000QJ	rottweiler	0.0169697
00BAN_1320MARS000QJ	bulldog-standard	0.0254545
00BAN_1329MARS000S5	poodle-medium-standard	0.487723
00BAN_1329MARS000S5	old-english-sheepdog	0.498884
00BAN_1329MARS000S5	poodle-miniature-toy	0.0133929
00BAN_1330MARS0010J	schnauzer-miniature	0.114849
00BAN_1330MARS0010J	japanese-chin	0.0846868
00BAN_1330MARS0010J	maltese	0.288863
00BAN_1330MARS0010J	bichon-frise	0.218097
00BAN_1330MARS0010J	poodle-miniature-toy	0.0406032
00BAN_1330MARS0010J	shih-tzu	0.187935
00BAN_1330MARS0010J	havanese	0.0533643
00BAN_1330MARS0010J	pekingese	0.0116009
00BAN_1330MARS00190	chihuahua	0.375165
00BAN_1330MARS00190	bichon-frise	0.0317041
00BAN_1330MARS00190	cocker-spaniel	0.125495
00BAN_1330MARS00190	american-eskimo-dog	0.0343461
00BAN_1330MARS00190	pomeranian	0.0607662
00BAN_1330MARS00190	poodle-miniature-toy	0.233818
00BAN_1330MARS00190	miniature-pinscher	0.0832232
00BAN_1330MARS00190	dachshund	0.0224571
00BAN_1330MARS00190	american-pit-bull-terrier	0.014531
00BAN_1330MARS00190	german-shepherd-dog	0.0184941
00BAN_1334MARS000IN	miniature-pinscher	0.0809102
00BAN_1334MARS000IN	chihuahua	0.271808
00BAN_1334MARS000IN	dachshund	0.0707965
00BAN_1334MARS000IN	poodle-miniature-toy	0.281922
00BAN_1334MARS000IN	lhasa-apso	0.0151707
00BAN_1334MARS000IN	bichon-frise	0.254109
00BAN_1334MARS000IN	rat-terrier	0.0126422
00BAN_1334MARS000IN	american-pit-bull-terrier	0.0126422
00BAN_1340MARS000E6	yorkshire-terrier	0.949267
00BAN_1340MARS000E6	silky-terrier	0.0146561
00BAN_1340MARS000E6	biewer-terrier	0.0236753
00BAN_1340MARS000E6	chihuahua	0.0124014
00BAN_1340MARS000IK	poodle-miniature-toy	0.498242
00BAN_1340MARS000IK	poodle-medium-standard	0.254396
00BAN_1340MARS000IK	golden-retriever	0.247362
00BAN_1341MARS000XW	poodle-miniature-toy	0.531131
00BAN_1341MARS000XW	cocker-spaniel	0.0381194
00BAN_1341MARS000XW	miniature-pinscher	0.0165184
00BAN_1341MARS000XW	chihuahua	0.208386
00BAN_1341MARS000XW	pomeranian	0.0800508
00BAN_1341MARS000XW	havanese	0.0127065
00BAN_1341MARS000XW	maltese	0.0520966
00BAN_1341MARS000XW	dachshund	0.0127065
00BAN_1341MARS000XW	bichon-frise	0.0203304
00BAN_1341MARS000XW	pekingese	0.0152478
00BAN_1341MARS000XW	shih-tzu	0.0127065
00BAN_1344MARS00135	biewer-terrier	0.20355
00BAN_1344MARS00135	yorkshire-terrier	0.775148
00BAN_1344MARS00135	chihuahua	0.0213018
00BAN_1353MARS00149	american-pit-bull-terrier	0.480392
00BAN_1353MARS00149	rottweiler	0.197304
00BAN_1353MARS00149	american-staffordshire-terrier	0.252451
00BAN_1353MARS00149	boxer	0.0355392
00BAN_1353MARS00149	german-shepherd-dog	0.0171569
00BAN_1353MARS00149	dalmatian	0.0171569
00BAN_1356MARS000IX	maltese	0.568235
00BAN_1356MARS000IX	shih-tzu	0.195294
00BAN_1356MARS000IX	poodle-miniature-toy	0.0435294
00BAN_1356MARS000IX	havanese	0.0541176
00BAN_1356MARS000IX	bichon-frise	0.124706
00BAN_1356MARS000IX	pekingese	0.0141176
00BAN_1357MARS000ON	american-pit-bull-terrier	0.298103
00BAN_1357MARS000ON	golden-retriever	0.0514905
00BAN_1357MARS000ON	australian-shepherd	0.124661
00BAN_1357MARS000ON	american-staffordshire-terrier	0.223577
00BAN_1357MARS000ON	miniature-american-shepherd	0.0216802
00BAN_1357MARS000ON	labrador-retriever	0.0447154
00BAN_1357MARS000ON	border-collie	0.0392954
00BAN_1357MARS000ON	australian-cattle-dog	0.0203252
00BAN_1357MARS000ON	cocker-spaniel	0.0311653
00BAN_1357MARS000ON	german-shepherd-dog	0.0514905
00BAN_1357MARS000ON	chow-chow	0.0352304
00BAN_1357MARS000ON	great-pyrenees	0.0365854
00BAN_1357MARS000ON	siberian-husky	0.0216802
00BAN_1374MARS000HI	bulldog-standard	1
00BAN_1381MARS000GB	french-bulldog	0.973274
00BAN_1381MARS000GB	bulldog-standard	0.0267261
00BAN_1381MARS000M9	american-pit-bull-terrier	0.422117
00BAN_1381MARS000M9	american-staffordshire-terrier	0.510107
00BAN_1381MARS000M9	bulldog-american	0.0273484
00BAN_1381MARS000M9	boxer	0.0404281
00BAN_1381MARS000O9	french-bulldog	1
00BAN_1381MARS000OP	dachshund	0.492025
00BAN_1381MARS000OP	schnauzer-miniature	0.0564417
00BAN_1381MARS000OP	chihuahua	0.331288
00BAN_1381MARS000OP	poodle-miniature-toy	0.0331288
00BAN_1381MARS000OP	miniature-pinscher	0.0392638
00BAN_1381MARS000OP	pomeranian	0.0171779
00BAN_1381MARS000OP	australian-cattle-dog	0.0122699
00BAN_1381MARS000OP	basset-hound	0.0184049
00BAN_1385MARS000LX	shih-tzu	0.893836
00BAN_1385MARS000LX	pekingese	0.0821918
00BAN_1385MARS000LX	lhasa-apso	0.0239726
00BAN_1385MARS001D3	american-eskimo-dog	0.0510585
00BAN_1385MARS001D3	american-staffordshire-terrier	0.169365
00BAN_1385MARS001D3	american-pit-bull-terrier	0.0535492
00BAN_1385MARS001D3	pekingese	0.0298879
00BAN_1385MARS001D3	boxer	0.014944
00BAN_1385MARS001D3	bulldog-standard	0.143213
00BAN_1385MARS001D3	shih-tzu	0.0971357
00BAN_1385MARS001D3	poodle-miniature-toy	0.209215
00BAN_1385MARS001D3	chihuahua	0.0286426
00BAN_1385MARS001D3	pomeranian	0.0410959
00BAN_1385MARS001D3	papillon	0.0136986
00BAN_1385MARS001D3	maltese	0.0386052
00BAN_1385MARS001D3	yorkshire-terrier	0.0124533
00BAN_1385MARS001D3	english-setter	0.014944
00BAN_1385MARS001D3	llewellin-setter	0.0821918
00BAN_1395MARS0016M	chow-chow	0.159379
00BAN_1395MARS0016M	american-pit-bull-terrier	0.0493653
00BAN_1395MARS0016M	chihuahua	0.229901
00BAN_1395MARS0016M	eurasier	0.0169252
00BAN_1395MARS0016M	dobermann-pinscher	0.0141044
00BAN_1395MARS0016M	yorkshire-terrier	0.0409027
00BAN_1395MARS0016M	labrador-retriever	0.0169252
00BAN_1395MARS0016M	shih-tzu	0.0691114
00BAN_1395MARS0016M	pekingese	0.0662906
00BAN_1395MARS0016M	pug	0.0169252
00BAN_1395MARS0016M	dachshund	0.0169252
00BAN_1395MARS0016M	german-shepherd-dog	0.0253879
00BAN_1395MARS0016M	american-hairless-rat-terrier	0.0183357
00BAN_1395MARS0016M	rottweiler	0.0169252
00BAN_1395MARS0016M	australian-cattle-dog	0.0197461
00BAN_1395MARS0016M	german-shorthaired-pointer	0.0211566
00BAN_1395MARS0016M	poodle-miniature-toy	0.121298
[truncated: 3,935 more rows]

## Sheet: DVL2 Genotypes - mixed 75
Wisdom SID	CaCo	Genotype	Major breed	Proportion
VBTCGQK	Case	wt/dvl2	golden-retriever	0.250656		Breed	Cases	Controls
00BAN_1004MARS0018N	Case	wt/dvl2	american-pit-bull-terrier	0.278912		american-staffordshire-terrier	17	15
00BAN_5275MARS000AW	Case	wt/wt	chihuahua	0.35049		chihuahua	7	10
00BAN_5194MARS000LW	Case	wt/dvl2	neapolitan-mastiff	0.359469		american-pit-bull-terrier	3	8
00BAN_0133MARS0010B	Case	wt/wt	chihuahua	0.377632		french-bulldog	3	1
00BAN_0502MARS000OE	Case	wt/wt	chihuahua	0.389286		poodle-medium-standard	3	9
00BAN_5034MARS000HL	Case	wt/dvl2	american-pit-bull-terrier	0.404282		bulldog-standard	2	0
00BAN_0631MARS000QQ	Case	wt/wt	chihuahua	0.463672		dachshund	2	0
00BAN_5231MARS000H9	Case	dvl2/dvl2	bulldog-standard	0.469178		poodle-miniature-toy	2	19
00BAN_1510MARS0025T	Case	dvl2/dvl2	american-staffordshire-terrier	0.476888		cane-corso	1	1
00BAN_5274MARS000CS	Case	wt/wt	yorkshire-terrier	0.487613		cavalier-king-charles-spaniel	1	0
00BAN_1381MARS000OP	Case	wt/wt	dachshund	0.492025		cocker-spaniel	1	0
00BAN_0315MARS000FR	Case	wt/wt	poodle-medium-standard	0.49656		golden-retriever	1	8
00BAN_0463MARS0013H	Case	dvl2/dvl2	french-bulldog	0.505178		neapolitan-mastiff	1	1
00BAN_1381MARS000M9	Case	dvl2/dvl2	american-staffordshire-terrier	0.510107		shih-tzu	1	7
00BAN_0144MARS000F3	Case	wt/wt	cocker-spaniel	0.510369		siberian-husky	1	3
00BAN_1300MARS000ZG	Case	wt/wt	poodle-medium-standard	0.531026		yorkshire-terrier	1	0
00BAN_0127MARS000Z4	Case	wt/dvl2	cane-corso	0.533569		american-eskimo-dog	0	1
00BAN_5041MARS000J1	Case	dvl2/dvl2	american-staffordshire-terrier	0.537514		australian-cattle-dog	0	1
00BAN_5249MARS000U2	Case	dvl2/dvl2	american-staffordshire-terrier	0.540724		australian-shepherd	0	2
00BAN_1866MARS001OW	Case	dvl2/dvl2	bulldog-standard	0.548055		beagle	0	2
00BAN_4046MARS000CM	Case	dvl2/dvl2	american-staffordshire-terrier	0.553265		border-collie	0	2
00BAN_5133MARS000ER	Case	wt/wt	dachshund	0.555556		boston-terrier	0	2
00BAN_1095MARS000GC	Case	dvl2/dvl2	american-staffordshire-terrier	0.557692		brussels-griffon	0	1
00BAN_4031MARS000O1	Case	dvl2/dvl2	american-staffordshire-terrier	0.559055		german-shepherd-dog	0	3
00BAN_0282MARS00102	Case	dvl2/dvl2	american-staffordshire-terrier	0.564132		great-pyrenees	0	1
00BAN_4024MARS0005K	Case	wt/wt	poodle-miniature-toy	0.567244		labrador-retriever	0	3
00BAN_0245MARS000X4	Case	wt/dvl2	french-bulldog	0.568653		lacy-dog	0	1
00BAN_1122MARS000QW	Case	dvl2/dvl2	american-staffordshire-terrier	0.570136		miniature-american-shepherd	0	1
00BAN_5050MARS000RZ	Case	wt/wt	siberian-husky	0.584299		miniature-pinscher	0	1
00BAN_5249MARS000SP	Case	dvl2/dvl2	american-staffordshire-terrier	0.596392		old-english-sheepdog	0	1
00BAN_1074MARS001GQ	Case	wt/wt	chihuahua	0.59761		pekingese	0	1
00BAN_1259MARS0011O	Case	wt/dvl2	american-pit-bull-terrier	0.606481		pomeranian	0	4
00BAN_5050MARS000LL	Case	dvl2/dvl2	american-staffordshire-terrier	0.612903		pug	0	2
00BAN_1685MARS000KY	Case	dvl2/dvl2	american-staffordshire-terrier	0.616423		schnauzer-miniature	0	2
00BAN_0733MARS000KB	Case	dvl2/dvl2	french-bulldog	0.617647
00BAN_0081MARS000QE	Case	wt/wt	chihuahua	0.627353
00BAN_1961MARS000OU	Case	wt/wt	cavalier-king-charles-spaniel	0.636986
00BAN_1089MARS001BF	Case	wt/wt	poodle-medium-standard	0.658757
00BAN_0413MARS0017R	Case	wt/wt	chihuahua	0.660848
00BAN_1619MARS000JU	Case	dvl2/dvl2	american-staffordshire-terrier	0.664027
00BAN_0461MARS0018I	Case	wt/dvl2	american-staffordshire-terrier	0.668177
00BAN_0230MARS000LE	Case	wt/wt	poodle-miniature-toy	0.680715
00BAN_4020MARS000HI	Case	wt/wt	american-staffordshire-terrier	0.710648
00BAN_1229MARS001FV	Case	wt/wt	shih-tzu	0.731458
00BAN_1121MARS001F5	Case	dvl2/dvl2	american-staffordshire-terrier	0.736239
00BAN_0409MARS001KO	Case	wt/dvl2	american-staffordshire-terrier	0.744213
00BAN_1190MARS0016G	Control	wt/wt	siberian-husky	0.174387
00BAN_0550MARS0011V	Control	wt/wt	american-eskimo-dog	0.182328
00BAN_1319MARS000VF	Control	wt/wt	chihuahua	0.186047
00BAN_1067MARS000ZR	Control	wt/wt	american-pit-bull-terrier	0.191406
00BAN_1545MARS000X7	Control	wt/wt	beagle	0.208955
VFRZPDQ	Control	wt/wt	american-pit-bull-terrier	0.227709
00BAN_0217MARS001E2	Control	wt/wt	golden-retriever	0.235294
00BAN_0436MARS001LW	Control	wt/wt	american-staffordshire-terrier	0.23594
VKZQRLF	Control	wt/dvl2	american-staffordshire-terrier	0.239264
00BAN_1274MARS001EW	Control	wt/wt	border-collie	0.245308
00BAN_1041MARS001KN	Control	wt/wt	american-pit-bull-terrier	0.24898
0BAN_5372AMARS00097	Control	wt/wt	labrador-retriever	0.252239
00BAN_5087MARS000Y1	Control	wt/wt	german-shepherd-dog	0.2575
VNKHCSW	Control	wt/wt	american-pit-bull-terrier	0.257732
VMWQSTG	Control	wt/wt	german-shepherd-dog	0.270774
00BAN_1597MARS000XL	Control	wt/wt	american-pit-bull-terrier	0.278928
00BAN_5087MARS000XZ	Control	wt/wt	poodle-miniature-toy	0.282367
00BAN_0463MARS0018W	Control	wt/wt	siberian-husky	0.283525
00BAN_1229MARS001NB	Control	wt/wt	poodle-miniature-toy	0.289009
00BAN_2771MARS000QU	Control	wt/wt	american-pit-bull-terrier	0.292553
00BAN_0132MARS000WI	Control	wt/wt	miniature-american-shepherd	0.296443
00BAN_1039MARS000ZA	Control	wt/wt	poodle-miniature-toy	0.318966
VGMVKTN	Control	wt/wt	golden-retriever	0.321739
00BAN_1569MARS000VC	Control	wt/wt	shih-tzu	0.323714
00BAN_0233MARS000PU	Control	wt/wt	american-staffordshire-terrier	0.323786
0BAN_1082AMARS0005R	Control	wt/wt	poodle-miniature-toy	0.340249
00BAN_0157MARS0012Z	Control	wt/wt	american-staffordshire-terrier	0.355781
VLNKBPG	Control	wt/wt	schnauzer-miniature	0.360149
00BAN_0157MARS00130	Control	wt/wt	american-staffordshire-terrier	0.373762
00BAN_0133MARS001AH	Control	wt/wt	chihuahua	0.387909
00BAN_0086MARS001BF	Control	wt/wt	pomeranian	0.388747
00BAN_0467MARS001LJ	Control	wt/wt	pomeranian	0.395405
00BAN_1262MARS000PB	Control	wt/wt	poodle-miniature-toy	0.398148
00BAN_0467MARS001LK	Control	wt/wt	chihuahua	0.403681
00BAN_0219MARS000YC	Control	wt/wt	australian-cattle-dog	0.413486
00BAN_1357MARS001E1	Control	wt/wt	american-pit-bull-terrier	0.437746
00BAN_1516MARS00105	Control	wt/wt	shih-tzu	0.447917
0BAN_5334AMARS000FW	Control	wt/wt	american-staffordshire-terrier	0.451206
00BAN_0137MARS000ZB	Control	wt/wt	golden-retriever	0.452774
00BAN_2144MARS001K9	Control	wt/wt	german-shepherd-dog	0.457353
00BAN_0395MARS0014Q	Control	wt/dvl2	american-staffordshire-terrier	0.460591
00BAN_1385MARS001HI	Control	wt/wt	shih-tzu	0.463263
00BAN_0255MARS001BB	Control	wt/wt	cane-corso	0.468111
00BAN_5056MARS000XV	Control	wt/wt	poodle-miniature-toy	0.468665
00BAN_0526MARS0014M	Control	wt/wt	poodle-miniature-toy	0.472924
00BAN_5208MARS000PT	Control	wt/wt	brussels-griffon	0.477435
00BAN_2144MARS001K7	Control	wt/wt	shih-tzu	0.484018
00BAN_5258MARS00137	Control	wt/wt	poodle-medium-standard	0.487443
00BAN_0423MARS00135	Control	wt/wt	poodle-medium-standard	0.491686
00BAN_0050MARS001LM	Control	wt/wt	great-pyrenees	0.492462
00BAN_0157MARS0012X	Control	wt/wt	pomeranian	0.495982
VXWPDCR	Control	wt/wt	pomeranian	0.499429
VMKHPCF	Control	wt/wt	poodle-miniature-toy	0.501168
EPJJFKM	Control	wt/wt	american-staffordshire-terrier	0.501199
00BAN_0744MARS001BX	Control	wt/wt	poodle-miniature-toy	0.501767
00BAN_5074MARS000NV	Control	wt/wt	poodle-medium-standard	0.502904
00BAN_5258MARS00136	Control	wt/wt	golden-retriever	0.503409
0BAN_5328AMARS000AS	Control	wt/dvl2	french-bulldog	0.508494
00BAN_5235MARS000KG	Control	wt/wt	siberian-husky	0.508671
00BAN_1740MARS0019G	Control	wt/wt	old-english-sheepdog	0.509849
00BAN_0097MARS000YJ	Control	wt/wt	poodle-miniature-toy	0.512593
00BAN_0241MARS001D7	Control	wt/wt	poodle-miniature-toy	0.514586
00BAN_1168MARS001J0	Control	wt/wt	poodle-miniature-toy	0.514888
00BAN_0255MARS001BC	Control	dvl2/dvl2	boston-terrier	0.515393
0BAN_5372AMARS00098	Control	wt/wt	pekingese	0.518824
00BAN_1809MARS00167	Control	wt/wt	american-staffordshire-terrier	0.522005
00BAN_0432MARS000Q7	Control	wt/wt	shih-tzu	0.526132
00BAN_1028MARS000Y6	Control	wt/wt	chihuahua	0.526174
00BAN_5014MARS000YQ	Control	wt/wt	poodle-medium-standard	0.527607
VLZPFGH	Control	wt/wt	miniature-pinscher	0.52907
0BAN_5324AMARS000IX	Control	wt/wt	golden-retriever	0.532258
00BAN_0146MARS000UR	Control	wt/wt	pug	0.533825
00BAN_2124MARS00206	Control	wt/wt	schnauzer-miniature	0.536765
0BAN_5281AMARS000BP	Control	wt/wt	golden-retriever	0.537879
00BAN_1039MARS000ZB	Control	wt/wt	shih-tzu	0.543689
00BAN_1959MARS001PL	Control	wt/dvl2	boston-terrier	0.544776
00BAN_0656MARS001IZ	Control	wt/wt	chihuahua	0.552184
00BAN_1163MARS0012H	Control	wt/wt	pug	0.552866
00BAN_0449MARS000X6	Control	wt/wt	american-staffordshire-terrier	0.555041
00BAN_1896MARS000ZI	Control	wt/dvl2	american-staffordshire-terrier	0.555689
0BAN_5328AMARS000AU	Control	wt/wt	golden-retriever	0.560345
00BAN_1896MARS000ZH	Control	wt/wt	poodle-medium-standard	0.565217
00BAN_2397MARS000U2	Control	wt/dvl2	lacy-dog	0.565217
00BAN_1039MARS000ZC	Control	wt/dvl2	american-staffordshire-terrier	0.566901
00BAN_2291MARS000S1	Control	wt/wt	chihuahua	0.578417
0BAN_5294AMARS0001F	Control	wt/wt	neapolitan-mastiff	0.582036
00BAN_5185MARS000LS	Control	wt/wt	poodle-medium-standard	0.596309
00BAN_0744MARS001BR	Control	wt/wt	chihuahua	0.597813
00BAN_1838MARS000Q7	Control	wt/wt	labrador-retriever	0.601325
00BAN_1740MARS0019F	Control	wt/wt	poodle-miniature-toy	0.607399
0BAN_5335AMARS0006S	Control	wt/wt	american-staffordshire-terrier	0.618286
00BAN_1742MARS0017R	Control	wt/wt	golden-retriever	0.629459
00BAN_1300MARS000TT	Control	wt/wt	american-staffordshire-terrier	0.638989
00BAN_0650MARS001NE	Control	wt/wt	poodle-medium-standard	0.649828
VBCJQZR	Control	wt/wt	poodle-miniature-toy	0.653691
00BAN_0084MARS001G0	Control	wt/wt	chihuahua	0.659686
0BAN_5310AMARS000F3	Control	wt/wt	shih-tzu	0.662145
00BAN_1882MARS000ZF	Control	wt/dvl2	american-pit-bull-terrier	0.6625
00BAN_0332MARS00107	Control	wt/wt	chihuahua	0.662835
00BAN_0135MARS0012S	Control	wt/wt	beagle	0.667579
EZYFPJQ	Control	wt/wt	american-staffordshire-terrier	0.674065
00BAN_1066MARS000PE	Control	wt/wt	australian-shepherd	0.680622
VSFHLPR	Control	wt/wt	poodle-miniature-toy	0.690391
00BAN_0371MARS0023J	Control	wt/wt	border-collie	0.704042
00BAN_0575MARS00109	Control	wt/wt	poodle-miniature-toy	0.706573
00BAN_0135MARS0012R	Control	wt/wt	poodle-miniature-toy	0.707373
00BAN_0675MARS0021Y	Control	wt/wt	chihuahua	0.711722
00BAN_5286MARS000RL	Control	wt/wt	poodle-miniature-toy	0.712815
VCGZVTQ	Control	wt/wt	labrador-retriever	0.714477
00BAN_4055MARS000FW	Control	wt/wt	poodle-miniature-toy	0.719154
00BAN_0600MARS001IK	Control	wt/wt	poodle-medium-standard	0.724971
00BAN_5213MARS000VR	Control	wt/wt	poodle-medium-standard	0.730725
00BAN_1274MARS001EX	Control	wt/wt	australian-shepherd	0.734575

## Sheet: DVL2 genotypes - Amstaff 
Wisdom SID	CaCo	Genotype	Major breed	Proportion
0BAN_5333AMARS0006L	Case	wt/wt	american-staffordshire-terrier	0.983184			wt/wt	wt/dvl2	dvl2/dvl2	Grand Total
00BAN_4020MARS000HI	Case	wt/wt	american-staffordshire-terrier	0.710648		Cases	2	6	19	27
00BAN_1296MARS000ZK	Case	dvl2/dvl2	american-staffordshire-terrier	0.981921		Controls	11	4	0	15
00BAN_1095MARS000IR	Case	dvl2/dvl2	american-staffordshire-terrier	0.861017
00BAN_1850MARS000GA	Case	dvl2/dvl2	american-staffordshire-terrier	0.833333
00BAN_0286MARS000O9	Case	dvl2/dvl2	american-staffordshire-terrier	0.821871
00BAN_0306MARS000SD	Case	dvl2/dvl2	american-staffordshire-terrier	0.798658
00BAN_1121MARS001F5	Case	dvl2/dvl2	american-staffordshire-terrier	0.736239
00BAN_1619MARS000JU	Case	dvl2/dvl2	american-staffordshire-terrier	0.664027
00BAN_1685MARS000KY	Case	dvl2/dvl2	american-staffordshire-terrier	0.616423
00BAN_5050MARS000LL	Case	dvl2/dvl2	american-staffordshire-terrier	0.612903
00BAN_5249MARS000SP	Case	dvl2/dvl2	american-staffordshire-terrier	0.596392
00BAN_1122MARS000QW	Case	dvl2/dvl2	american-staffordshire-terrier	0.570136
00BAN_0282MARS00102	Case	dvl2/dvl2	american-staffordshire-terrier	0.564132
00BAN_4031MARS000O1	Case	dvl2/dvl2	american-staffordshire-terrier	0.559055
00BAN_1095MARS000GC	Case	dvl2/dvl2	american-staffordshire-terrier	0.557692
00BAN_4046MARS000CM	Case	dvl2/dvl2	american-staffordshire-terrier	0.553265
00BAN_5249MARS000U2	Case	dvl2/dvl2	american-staffordshire-terrier	0.540724
00BAN_5041MARS000J1	Case	dvl2/dvl2	american-staffordshire-terrier	0.537514
00BAN_1381MARS000M9	Case	dvl2/dvl2	american-staffordshire-terrier	0.510107
00BAN_1510MARS0025T	Case	dvl2/dvl2	american-staffordshire-terrier	0.476888
00BAN_0667MARS001JX	Case	wt/dvl2	american-staffordshire-terrier	0.960981
00BAN_1579MARS000RN	Case	wt/dvl2	american-staffordshire-terrier	0.960674
00BAN_1266MARS000MQ	Case	wt/dvl2	american-staffordshire-terrier	0.929293
00BAN_2445MARS000Q8	Case	wt/dvl2	american-staffordshire-terrier	0.809908
00BAN_0409MARS001KO	Case	wt/dvl2	american-staffordshire-terrier	0.744213
00BAN_0461MARS0018I	Case	wt/dvl2	american-staffordshire-terrier	0.668177
EZYFPJQ	Control	wt/wt	american-staffordshire-terrier	0.674065
00BAN_1300MARS000TT	Control	wt/wt	american-staffordshire-terrier	0.638989
0BAN_5335AMARS0006S	Control	wt/wt	american-staffordshire-terrier	0.618286
00BAN_0449MARS000X6	Control	wt/wt	american-staffordshire-terrier	0.555041
00BAN_1809MARS00167	Control	wt/wt	american-staffordshire-terrier	0.522005
EPJJFKM	Control	wt/wt	american-staffordshire-terrier	0.501199
0BAN_5334AMARS000FW	Control	wt/wt	american-staffordshire-terrier	0.451206
00BAN_0157MARS00130	Control	wt/wt	american-staffordshire-terrier	0.373762
00BAN_0157MARS0012Z	Control	wt/wt	american-staffordshire-terrier	0.355781
00BAN_0233MARS000PU	Control	wt/wt	american-staffordshire-terrier	0.323786
00BAN_0436MARS001LW	Control	wt/wt	american-staffordshire-terrier	0.23594
00BAN_1039MARS000ZC	Control	wt/dvl2	american-staffordshire-terrier	0.566901
00BAN_1896MARS000ZI	Control	wt/dvl2	american-staffordshire-terrier	0.555689
00BAN_0395MARS0014Q	Control	wt/dvl2	american-staffordshire-terrier	0.460591
VKZQRLF	Control	wt/dvl2	american-staffordshire-terrier	0.239264

## Sheet: DVL2 - Full breed ancestry
Wisdom SID	Breed	Proportion
00BAN_5198MARS000NH	french-bulldog	0.982242
00BAN_5198MARS000NH	bulldog-standard	0.017758
00BAN_1089MARS001BF	poodle-medium-standard	0.658757
00BAN_1089MARS001BF	poodle-miniature-toy	0.146893
00BAN_1089MARS001BF	cocker-spaniel	0.0655367
00BAN_1089MARS001BF	labrador-retriever	0.128814
00BAN_5041MARS000J1	american-staffordshire-terrier	0.537514
00BAN_5041MARS000J1	french-bulldog	0.18477
00BAN_5041MARS000J1	bulldog-standard	0.24748
00BAN_5041MARS000J1	american-pit-bull-terrier	0.0134378
00BAN_5041MARS000J1	bulldog-american	0.0167973
00BAN_1121MARS001F5	american-staffordshire-terrier	0.736239
00BAN_1121MARS001F5	french-bulldog	0.0951835
00BAN_1121MARS001F5	bulldog-standard	0.12156
00BAN_1121MARS001F5	american-pit-bull-terrier	0.0470183
00BAN_5030MARS000OB	cocker-spaniel	1
00BAN_1028MARS000Y6	chow-chow	0.0442953
00BAN_1028MARS000Y6	english-springer-spaniel	0.0281879
00BAN_1028MARS000Y6	chihuahua	0.526174
00BAN_1028MARS000Y6	blue-tick-coonhound	0.0187919
00BAN_1028MARS000Y6	dachshund	0.0134228
00BAN_1028MARS000Y6	american-staffordshire-terrier	0.115436
00BAN_1028MARS000Y6	labrador-retriever	0.0161074
00BAN_1028MARS000Y6	bloodhound	0.0791946
00BAN_1028MARS000Y6	treeing-walker-coonhound	0.0255034
00BAN_1028MARS000Y6	poodle-miniature-toy	0.0161074
00BAN_1028MARS000Y6	boxer	0.0228188
00BAN_1028MARS000Y6	cocker-spaniel	0.0322148
00BAN_1028MARS000Y6	american-eskimo-dog	0.0416107
00BAN_1028MARS000Y6	golden-retriever	0.0201342
00BAN_1033MARS000NO	boxer	1
00BAN_5231MARS000H9	bulldog-standard	0.469178
00BAN_5231MARS000H9	american-staffordshire-terrier	0.461187
00BAN_5231MARS000H9	french-bulldog	0.053653
00BAN_5231MARS000H9	american-pit-bull-terrier	0.0159817
00BAN_1422MARS000UT	bulldog-standard	0.830823
00BAN_1422MARS000UT	pug	0.013905
00BAN_1422MARS000UT	boston-terrier	0.0266512
00BAN_1422MARS000UT	bulldog-american	0.0706837
00BAN_1422MARS000UT	dogue-de-bordeaux	0.0220162
00BAN_1422MARS000UT	bullmastiff	0.01854
00BAN_1422MARS000UT	american-staffordshire-terrier	0.0173812
00BAN_1085MARS000H2	maltese	0.886234
00BAN_1085MARS000H2	bichon-frise	0.0284414
00BAN_1085MARS000H2	havanese	0.0853242
00BAN_5274MARS000CS	maltese	0.445946
00BAN_5274MARS000CS	yorkshire-terrier	0.487613
00BAN_5274MARS000CS	biewer-terrier	0.0157658
00BAN_5274MARS000CS	havanese	0.0506757
00BAN_0631MARS000QQ	chihuahua	0.463672
00BAN_0631MARS000QQ	dachshund	0.350066
00BAN_0631MARS000QQ	yorkshire-terrier	0.159841
00BAN_0631MARS000QQ	catahoula-leopard-dog	0.0264201
00BAN_0245MARS000X4	french-bulldog	0.568653
00BAN_0245MARS000X4	pomeranian	0.0233161
00BAN_0245MARS000X4	pekingese	0.0168394
00BAN_0245MARS000X4	miniature-pinscher	0.106218
00BAN_0245MARS000X4	schnauzer-miniature	0.0556995
00BAN_0245MARS000X4	chihuahua	0.138601
00BAN_0245MARS000X4	dachshund	0.0414508
00BAN_0245MARS000X4	maltese	0.015544
00BAN_0245MARS000X4	shih-tzu	0.0181347
00BAN_0245MARS000X4	american-staffordshire-terrier	0.015544
00BAN_0417MARS001FU	french-bulldog	0.978818
00BAN_0417MARS001FU	bulldog-standard	0.0211817
00BAN_5275MARS000AW	chihuahua	0.35049
00BAN_5275MARS000AW	poodle-miniature-toy	0.22549
00BAN_5275MARS000AW	bichon-frise	0.164216
00BAN_5275MARS000AW	pekingese	0.104167
00BAN_5275MARS000AW	miniature-pinscher	0.0490196
00BAN_5275MARS000AW	maltese	0.0159314
00BAN_5275MARS000AW	shih-tzu	0.0453431
00BAN_5275MARS000AW	pomeranian	0.0196078
00BAN_5275MARS000AW	lhasa-apso	0.0134804
00BAN_5275MARS000AW	silky-terrier	0.0122549
00BAN_1866MARS001OW	bulldog-standard	0.548055
00BAN_1866MARS001OW	american-staffordshire-terrier	0.381007
00BAN_1866MARS001OW	american-pit-bull-terrier	0.0228833
00BAN_1866MARS001OW	french-bulldog	0.0480549
00BAN_1095MARS000GC	bulldog-standard	0.366516
00BAN_1095MARS000GC	bulldog-american	0.0158371
00BAN_1095MARS000GC	american-staffordshire-terrier	0.557692
00BAN_1095MARS000GC	french-bulldog	0.0237557
00BAN_1095MARS000GC	american-pit-bull-terrier	0.0361991
00BAN_0432MARS000Q7	shih-tzu	0.526132
00BAN_0432MARS000Q7	pekingese	0.40302
00BAN_0432MARS000Q7	mi-ki	0.0116144
00BAN_0432MARS000Q7	lhasa-apso	0.0336818
00BAN_0432MARS000Q7	chihuahua	0.0116144
00BAN_0432MARS000Q7	poodle-miniature-toy	0.0139373
00BAN_5179MARS000C7	french-bulldog	0.98541
00BAN_5179MARS000C7	boston-terrier	0.0145903
00BAN_4024MARS0005K	bichon-frise	0.0279627
00BAN_4024MARS0005K	cocker-spaniel	0.141145
00BAN_4024MARS0005K	poodle-miniature-toy	0.567244
00BAN_4024MARS0005K	chihuahua	0.154461
00BAN_4024MARS0005K	poodle-medium-standard	0.0252996
00BAN_4024MARS0005K	maltese	0.0226365
00BAN_4024MARS0005K	havanese	0.0199734
00BAN_4024MARS0005K	schnauzer-miniature	0.0412783
00BAN_1320MARS000LK	french-bulldog	1
00BAN_4031MARS000O1	bulldog-standard	0.309336
00BAN_4031MARS000O1	american-staffordshire-terrier	0.559055
00BAN_4031MARS000O1	american-pit-bull-terrier	0.0247469
00BAN_4031MARS000O1	french-bulldog	0.106862
00BAN_1266MARS000MQ	american-staffordshire-terrier	0.929293
00BAN_1266MARS000MQ	american-pit-bull-terrier	0.0549944
00BAN_1266MARS000MQ	bulldog-standard	0.0157127
00BAN_2358MARS000NA	french-bulldog	0.881166
00BAN_2358MARS000NA	boston-terrier	0.106502
00BAN_2358MARS000NA	bulldog-standard	0.0123318
00BAN_0339MARS000VB	french-bulldog	1
00BAN_1381MARS000OP	dachshund	0.492025
00BAN_1381MARS000OP	schnauzer-miniature	0.0564417
00BAN_1381MARS000OP	chihuahua	0.331288
00BAN_1381MARS000OP	poodle-miniature-toy	0.0331288
00BAN_1381MARS000OP	miniature-pinscher	0.0392638
00BAN_1381MARS000OP	pomeranian	0.0171779
00BAN_1381MARS000OP	australian-cattle-dog	0.0122699
00BAN_1381MARS000OP	basset-hound	0.0184049
00BAN_0461MARS0018I	american-staffordshire-terrier	0.668177
00BAN_0461MARS0018I	american-pit-bull-terrier	0.01812
00BAN_0461MARS0018I	french-bulldog	0.0577576
00BAN_0461MARS0018I	bulldog-standard	0.237826
00BAN_0461MARS0018I	bulldog-american	0.01812
00BAN_4020MARS000HI	american-staffordshire-terrier	0.710648
00BAN_4020MARS000HI	american-pit-bull-terrier	0.244213
00BAN_4020MARS000HI	bulldog-standard	0.0277778
00BAN_4020MARS000HI	boxer	0.0173611
00BAN_5199MARS000GY	french-bulldog	1
EPJJFKM	american-staffordshire-terrier	0.501199
EPJJFKM	american-pit-bull-terrier	0.3753
EPJJFKM	boxer	0.0191847
EPJJFKM	rhodesian-ridgeback	0.0359712
EPJJFKM	german-shepherd-dog	0.0191847
EPJJFKM	dobermann-pinscher	0.0167866
EPJJFKM	chow-chow	0.0323741
00BAN_5268MARS0009A	french-bulldog	0.835386
00BAN_5268MARS0009A	pug	0.164614
00BAN_5249MARS000SP	american-staffordshire-terrier	0.596392
00BAN_5249MARS000SP	french-bulldog	0.26832
00BAN_5249MARS000SP	american-pit-bull-terrier	0.0608794
00BAN_5249MARS000SP	bulldog-standard	0.0608794
00BAN_5249MARS000SP	bulldog-american	0.0135287
00BAN_0502MARS000OE	shih-tzu	0.333333
00BAN_0502MARS000OE	dachshund	0.215476
00BAN_0502MARS000OE	chihuahua	0.389286
00BAN_0502MARS000OE	pekingese	0.0202381
00BAN_0502MARS000OE	tibetan-spaniel	0.0119048
00BAN_0502MARS000OE	beagle	0.0297619
00BAN_1850MARS000GA	american-staffordshire-terrier	0.833333
00BAN_1850MARS000GA	american-pit-bull-terrier	0.155012
00BAN_1850MARS000GA	bulldog-standard	0.011655
00BAN_1234MARS0018U	shih-tzu	0.972851
00BAN_1234MARS0018U	lhasa-apso	0.0113122
00BAN_1234MARS0018U	pekingese	0.0158371
00BAN_1619MARS000JU	american-staffordshire-terrier	0.664027
00BAN_1619MARS000JU	bulldog-standard	0.246606
00BAN_1619MARS000JU	bulldog-american	0.0237557
00BAN_1619MARS000JU	american-pit-bull-terrier	0.0147059
00BAN_1619MARS000JU	french-bulldog	0.0395928
00BAN_1619MARS000JU	boxer	0.0113122
00BAN_1742MARS000IC	french-bulldog	1
00BAN_1685MARS000KY	american-staffordshire-terrier	0.616423
00BAN_1685MARS000KY	bulldog-standard	0.308211
00BAN_1685MARS000KY	french-bulldog	0.0494938
00BAN_1685MARS000KY	american-pit-bull-terrier	0.0258718
00BAN_1179MARS000V8	pug	0.837714
00BAN_1179MARS000V8	pekingese	0.140571
00BAN_1179MARS000V8	shih-tzu	0.0217143
00BAN_0436MARS000S6	french-bulldog	1
00BAN_2249MARS000GQ	french-bulldog	0.933638
00BAN_2249MARS000GQ	chihuahua	0.0320366
00BAN_2249MARS000GQ	boston-terrier	0.0228833
00BAN_2249MARS000GQ	bulldog-standard	0.0114416
00BAN_0144MARS000F3	poodle-miniature-toy	0.418203
00BAN_0144MARS000F3	cocker-spaniel	0.510369
00BAN_0144MARS000F3	chihuahua	0.0483871
00BAN_0144MARS000F3	bichon-frise	0.0115207
00BAN_0144MARS000F3	poodle-medium-standard	0.0115207
00BAN_1522MARS000QU	french-bulldog	1
VBTCGQK	german-shepherd-dog	0.0669291
VBTCGQK	boxer	0.0419948
VBTCGQK	labrador-retriever	0.0616798
VBTCGQK	boston-terrier	0.114173
VBTCGQK	dachshund	0.019685
VBTCGQK	chow-chow	0.0892388
VBTCGQK	golden-retriever	0.250656
VBTCGQK	american-eskimo-dog	0.133858
VBTCGQK	siberian-husky	0.023622
VBTCGQK	rottweiler	0.0249344
VBTCGQK	dobermann-pinscher	0.0144357
VBTCGQK	dalmatian	0.019685
VBTCGQK	australian-cattle-dog	0.0314961
VBTCGQK	american-pit-bull-terrier	0.0393701
VBTCGQK	chihuahua	0.0262467
VBTCGQK	collie	0.015748
VBTCGQK	blue-tick-coonhound	0.0131234
VBTCGQK	miniature-american-shepherd	0.0131234
00BAN_1300MARS000TT	american-staffordshire-terrier	0.638989
00BAN_1300MARS000TT	american-pit-bull-terrier	0.304452
00BAN_1300MARS000TT	neapolitan-mastiff	0.0204573
00BAN_1300MARS000TT	bulldog-standard	0.0144404
00BAN_1300MARS000TT	bulldog-american	0.0216606
00BAN_0409MARS001KO	bulldog-standard	0.03125
00BAN_0409MARS001KO	american-pit-bull-terrier	0.189815
00BAN_0409MARS001KO	american-staffordshire-terrier	0.744213
00BAN_0409MARS001KO	bulldog-american	0.0347222
00BAN_0394MARS000L7	french-bulldog	0.987668
00BAN_0394MARS000L7	bulldog-standard	0.0123318
00BAN_0371MARS00186	boxer	1
00BAN_2216MARS00126	schnauzer-miniature	0.987542
00BAN_2216MARS00126	poodle-miniature-toy	0.0124575
0BAN_5333AMARS0006L	american-staffordshire-terrier	0.983184
0BAN_5333AMARS0006L	american-pit-bull-terrier	0.0168161
00BAN_0146MARS000MU	french-bulldog	0.93736
00BAN_0146MARS000MU	pug	0.0626398
00BAN_0230MARS000LE	poodle-miniature-toy	0.680715
00BAN_0230MARS000LE	maltese	0.037037
00BAN_0230MARS000LE	bichon-frise	0.0446999
00BAN_0230MARS000LE	chihuahua	0.164751
00BAN_0230MARS000LE	cocker-spaniel	0.0178799
00BAN_0230MARS000LE	shih-tzu	0.054917
00BAN_5129MARS000FL	boxer	0.984036
00BAN_5129MARS000FL	american-pit-bull-terrier	0.0159635
00BAN_4015MARS000IR	french-bulldog	0.949381
00BAN_4015MARS000IR	boston-terrier	0.0506187
00BAN_5069MARS000K6	french-bulldog	0.958002
00BAN_5069MARS000K6	boston-terrier	0.0419977
00BAN_0172MARS000KS	great-dane	1
0BAN_5287AMARS00043	french-bulldog	1
00BAN_5154MARS000L5	shih-tzu	0.908544
00BAN_5154MARS000L5	pekingese	0.0565584
00BAN_5154MARS000L5	lhasa-apso	0.0168472
00BAN_5154MARS000L5	maltese	0.0180505
00BAN_0378MARS000VR	french-bulldog	1
00BAN_0550MARS0011V	american-pit-bull-terrier	0.0911641
00BAN_0550MARS0011V	german-shepherd-dog	0.0687237
00BAN_0550MARS0011V	siberian-husky	0.0771388
00BAN_0550MARS0011V	chihuahua	0.147265
00BAN_0550MARS0011V	american-eskimo-dog	0.182328
00BAN_0550MARS0011V	chow-chow	0.0392707
00BAN_0550MARS0011V	rat-terrier	0.0252454
00BAN_0550MARS0011V	boston-terrier	0.0336606
00BAN_0550MARS0011V	poodle-miniature-toy	0.0210379
00BAN_0550MARS0011V	american-staffordshire-terrier	0.029453
00BAN_0550MARS0011V	pomeranian	0.0224404
00BAN_0550MARS0011V	beagle	0.0645161
00BAN_0550MARS0011V	greyhound	0.0154278
00BAN_0550MARS0011V	dachshund	0.0280505
00BAN_0550MARS0011V	collie	0.0168303
00BAN_0550MARS0011V	maltese	0.0140252
00BAN_0550MARS0011V	scottish-terrier	0.0280505
00BAN_0550MARS0011V	akita	0.026648
00BAN_0550MARS0011V	alaskan-malamute	0.0546985
00BAN_0550MARS0011V	fox-terrier-toy	0.0140252
00BAN_0221MARS001RP	french-bulldog	0.986622
00BAN_0221MARS001RP	boston-terrier	0.0133779
00BAN_1074MARS001GQ	chihuahua	0.59761
00BAN_1074MARS001GQ	pekingese	0.119522
00BAN_1074MARS001GQ	shih-tzu	0.0956175
00BAN_1074MARS001GQ	poodle-miniature-toy	0.106242
00BAN_1074MARS001GQ	pomeranian	0.0278884
00BAN_1074MARS001GQ	cocker-spaniel	0.0239044
00BAN_1074MARS001GQ	dachshund	0.0292165
00BAN_1300MARS000ZG	miniature-american-shepherd	0.048926
00BAN_1300MARS000ZG	poodle-medium-standard	0.531026
00BAN_1300MARS000ZG	australian-shepherd	0.420048
00BAN_0233MARS000PU	boston-terrier	0.122042
00BAN_0233MARS000PU	american-staffordshire-terrier	0.323786
00BAN_0233MARS000PU	american-pit-bull-terrier	0.315068
00BAN_0233MARS000PU	chow-chow	0.0136986
00BAN_0233MARS000PU	cocker-spaniel	0.0174346
00BAN_0233MARS000PU	labrador-retriever	0.0398506
00BAN_0233MARS000PU	boxer	0.122042
00BAN_0233MARS000PU	american-foxhound	0.0136986
00BAN_0233MARS000PU	beagle	0.0199253
00BAN_0233MARS000PU	akita	0.0124533
00BAN_1838MARS000Q7	beagle	0.0463576
00BAN_1838MARS000Q7	labrador-retriever	0.601325
00BAN_1838MARS000Q7	miniature-american-shepherd	0.0211921
00BAN_1838MARS000Q7	miniature-pinscher	0.0225166
00BAN_1838MARS000Q7	american-pit-bull-terrier	0.127152
00BAN_1838MARS000Q7	golden-retriever	0.015894
00BAN_1838MARS000Q7	australian-cattle-dog	0.0172185
00BAN_1838MARS000Q7	american-staffordshire-terrier	0.0423841
00BAN_1838MARS000Q7	great-dane	0.0211921
00BAN_1838MARS000Q7	chow-chow	0.0357616
00BAN_1838MARS000Q7	chihuahua	0.0198675
00BAN_1838MARS000Q7	flat-coated-retriever	0.015894
00BAN_1838MARS000Q7	rat-terrier	0.013245
00BAN_0282MARS00102	american-staffordshire-terrier	0.564132
00BAN_0282MARS00102	bulldog-standard	0.351873
00BAN_0282MARS00102	neapolitan-mastiff	0.0113507
00BAN_0282MARS00102	american-pit-bull-terrier	0.0227015
00BAN_0282MARS00102	french-bulldog	0.0385925
00BAN_0282MARS00102	bulldog-american	0.0113507
00BAN_5050MARS000LL	bulldog-standard	0.323733
00BAN_5050MARS000LL	american-staffordshire-terrier	0.612903
00BAN_5050MARS000LL	american-pit-bull-terrier	0.0460829
00BAN_5050MARS000LL	french-bulldog	0.0172811
00BAN_5133MARS000ER	poodle-medium-standard	0.0135802
00BAN_5133MARS000ER	dachshund	0.555556
00BAN_5133MARS000ER	chihuahua	0.0333333
00BAN_5133MARS000ER	poodle-miniature-toy	0.383951
00BAN_5133MARS000ER	pekingese	0.0135802
00BAN_5154MARS000L4	shih-tzu	0.87067
00BAN_5154MARS000L4	pekingese	0.0496536
00BAN_5154MARS000L4	lhasa-apso	0.0242494
00BAN_5154MARS000L4	poodle-miniature-toy	0.0184758
00BAN_5154MARS000L4	maltese	0.0369515
00BAN_1381MARS000O9	french-bulldog	1
00BAN_2445MARS000Q8	american-staffordshire-terrier	0.809908
00BAN_2445MARS000Q8	bulldog-standard	0.109447
00BAN_2445MARS000Q8	american-pit-bull-terrier	0.0806452
00BAN_1961MARS000OU	poodle-miniature-toy	0.329909
00BAN_1961MARS000OU	cavalier-king-charles-spaniel	0.636986
00BAN_1961MARS000OU	shih-tzu	0.0171233
00BAN_1961MARS000OU	english-toy-spaniel	0.0159817
00BAN_1433MARS000S2	french-bulldog	0.945885
00BAN_1433MARS000S2	boston-terrier	0.054115
0BAN_5326AMARS0002S	white-swiss-shepherd	0.0151869
0BAN_5326AMARS0002S	german-shepherd-dog	0.969626
0BAN_5326AMARS0002S	shiloh-shepherd	0.0151869
00BAN_5128MARS000AL	french-bulldog	1
00BAN_0286MARS000O9	american-staffordshire-terrier	0.821871
00BAN_0286MARS000O9	american-pit-bull-terrier	0.0777903
00BAN_0286MARS000O9	neapolitan-mastiff	0.0259301
00BAN_0286MARS000O9	bulldog-standard	0.054115
00BAN_0286MARS000O9	bulldog-american	0.0202931
00BAN_1579MARS000RN	american-staffordshire-terrier	0.960674
00BAN_1579MARS000RN	american-pit-bull-terrier	0.0247191
00BAN_1579MARS000RN	bulldog-standard	0.0146067
00BAN_5249MARS000U2	bulldog-standard	0.0825792
00BAN_5249MARS000U2	american-staffordshire-terrier	0.540724
00BAN_5249MARS000U2	american-pit-bull-terrier	0.0882353
00BAN_5249MARS000U2	french-bulldog	0.272624
00BAN_5249MARS000U2	bulldog-american	0.0158371
00BAN_1381MARS000M9	american-pit-bull-terrier	0.422117
00BAN_1381MARS000M9	american-staffordshire-terrier	0.510107
00BAN_1381MARS000M9	bulldog-american	0.0273484
00BAN_1381MARS000M9	boxer	0.0404281
00BAN_0081MARS000QE	chihuahua	0.627353
00BAN_0081MARS000QE	miniature-pinscher	0.0752823
00BAN_0081MARS000QE	poodle-miniature-toy	0.115433
00BAN_0081MARS000QE	silky-terrier	0.0138018
00BAN_0081MARS000QE	dachshund	0.0777917
00BAN_0081MARS000QE	yorkshire-terrier	0.0163112
00BAN_0081MARS000QE	pekingese	0.0125471
00BAN_0081MARS000QE	shih-tzu	0.0175659
00BAN_0081MARS000QE	cocker-spaniel	0.0188206
00BAN_0081MARS000QE	australian-shepherd	0.0125471
00BAN_0081MARS000QE	leonberger	0.0125471
00BAN_5034MARS000HL	american-staffordshire-terrier	0.290932
00BAN_5034MARS000HL	american-pit-bull-terrier	0.404282
00BAN_5034MARS000HL	chihuahua	0.127204
00BAN_5034MARS000HL	papillon	0.0516373
00BAN_5034MARS000HL	bulldog-standard	0.0214106
00BAN_5034MARS000HL	boxer	0.0516373
00BAN_5034MARS000HL	chow-chow	0.0138539
00BAN_5034MARS000HL	yorkshire-terrier	0.0251889
00BAN_5034MARS000HL	miniature-pinscher	0.0138539
00BAN_5177MARS00119	french-bulldog	0.986425
00BAN_5177MARS00119	bulldog-standard	0.0135747
00BAN_5186MARS000F1	french-bulldog	1
00BAN_0733MARS000KB	french-bulldog	0.617647
00BAN_0733MARS000KB	boston-terrier	0.0938914
00BAN_0733MARS000KB	pug	0.288462
00BAN_0432MARS0012T	french-bulldog	1
00BAN_5216MARS000H9	french-bulldog	1
00BAN_0590MARS000RW	french-bulldog	1
EZYFPJQ	american-pit-bull-terrier	0.299065
EZYFPJQ	american-staffordshire-terrier	0.674065
EZYFPJQ	boxer	0.0268692
00BAN_1095MARS000IR	american-staffordshire-terrier	0.861017
00BAN_1095MARS000IR	american-pit-bull-terrier	0.106215
00BAN_1095MARS000IR	dogue-de-bordeaux	0.0214689
00BAN_1095MARS000IR	neapolitan-mastiff	0.0112994
00BAN_1270MARS000ME	french-bulldog	1
00BAN_5142MARS000ER	french-bulldog	0.866292
00BAN_5142MARS000ER	boston-terrier	0.133708
00BAN_1282MARS000OE	french-bulldog	0.940716
00BAN_1282MARS000OE	bulldog-standard	0.0592841
00BAN_1259MARS0011O	american-staffordshire-terrier	0.34375
00BAN_1259MARS0011O	american-pit-bull-terrier	0.606481
00BAN_1259MARS0011O	bulldog-american	0.0219907
00BAN_1259MARS0011O	bulldog-standard	0.0115741
00BAN_1259MARS0011O	boxer	0.0162037
00BAN_5194MARS000LW	cane-corso	0.357057
00BAN_5194MARS000LW	neapolitan-mastiff	0.359469
00BAN_5194MARS000LW	rottweiler	0.167672
00BAN_5194MARS000LW	american-staffordshire-terrier	0.0120627
00BAN_5194MARS000LW	boxer	0.0518697
00BAN_5194MARS000LW	bullmastiff	0.0156815
00BAN_5194MARS000LW	mastiff	0.0361882
00BAN_1108MARS001C7	french-bulldog	0.985244
00BAN_1108MARS001C7	boston-terrier	0.014756
00BAN_1510MARS0025T	american-staffordshire-terrier	0.476888
00BAN_1510MARS0025T	bulldog-standard	0.439684
00BAN_1510MARS0025T	bulldog-american	0.0169109
00BAN_1510MARS0025T	american-pit-bull-terrier	0.0157835
00BAN_1510MARS0025T	french-bulldog	0.0507328
00BAN_5289MARS00099	french-bulldog	1
00BAN_0283MARS001TV	poodle-medium-standard	0.927586
00BAN_0283MARS001TV	schnauzer-standard	0.0505747
00BAN_0283MARS001TV	labrador-retriever	0.0218391
00BAN_2177MARS000M6	french-bulldog	1
00BAN_0413MARS0017R	chihuahua	0.660848
00BAN_0413MARS0017R	miniature-pinscher	0.138404
00BAN_0413MARS0017R	fox-terrier-toy	0.0236908
00BAN_0413MARS0017R	dachshund	0.120948
00BAN_0413MARS0017R	pomeranian	0.0561097
00BAN_0208MARS000UY	french-bulldog	0.902357
00BAN_0208MARS000UY	bulldog-american	0.0291807
00BAN_0208MARS000UY	bulldog-standard	0.0572391
00BAN_0208MARS000UY	chihuahua	0.0112233
00BAN_5025MARS00162	french-bulldog	0.927438
00BAN_5025MARS00162	american-staffordshire-terrier	0.015873
00BAN_5025MARS00162	bulldog-standard	0.0566893
0BAN_0318AMARS00007	french-bulldog	0.968109
0BAN_0318AMARS00007	boston-terrier	0.0318907
00BAN_0133MARS0010B	poodle-miniature-toy	0.289474
00BAN_0133MARS0010B	chihuahua	0.377632
00BAN_0133MARS0010B	shih-tzu	0.0697368
00BAN_0133MARS0010B	lhasa-apso	0.0157895
00BAN_0133MARS0010B	cocker-spaniel	0.0223684
00BAN_0133MARS0010B	pomeranian	0.0434211
00BAN_0133MARS0010B	bichon-frise	0.0315789
00BAN_0133MARS0010B	pekingese	0.0171053
00BAN_0133MARS0010B	miniature-pinscher	0.0644737
00BAN_0133MARS0010B	american-eskimo-dog	0.0131579
00BAN_0133MARS0010B	dachshund	0.0552632
00BAN_5171MARS000HQ	cavalier-king-charles-spaniel	1
00BAN_4031MARS000UJ	staffordshire-bull-terrier	1
00BAN_0349MARS000PN	french-bulldog	1
00BAN_0306MARS000SD	bulldog-standard	0.139821
00BAN_0306MARS000SD	american-staffordshire-terrier	0.798658
00BAN_0306MARS000SD	bulldog-american	0.0134228
00BAN_0306MARS000SD	french-bulldog	0.0234899
00BAN_0306MARS000SD	american-pit-bull-terrier	0.0246085
00BAN_1395MARS001HR	french-bulldog	1
00BAN_1122MARS000QW	american-staffordshire-terrier	0.570136
00BAN_1122MARS000QW	american-pit-bull-terrier	0.0339367
00BAN_1122MARS000QW	bulldog-standard	0.378959
00BAN_1122MARS000QW	french-bulldog	0.0169683
00BAN_5240MARS000BD	shih-tzu	0.780976
00BAN_5240MARS000BD	chihuahua	0.0888611
00BAN_5240MARS000BD	pekingese	0.0250313
00BAN_5240MARS000BD	pomeranian	0.0237797
00BAN_5240MARS000BD	poodle-miniature-toy	0.0538173
00BAN_5240MARS000BD	lhasa-apso	0.0150188
00BAN_5240MARS000BD	chow-chow	0.0125156
00BAN_0589MARS0018R	french-bulldog	1
00BAN_5132MARS000IT	french-bulldog	1
00BAN_0127MARS000Z4	cane-corso	0.533569
00BAN_0127MARS000Z4	boxer	0.0753828
00BAN_0127MARS000Z4	neapolitan-mastiff	0.268551
00BAN_0127MARS000Z4	bulldog-standard	0.0141343
00BAN_0127MARS000Z4	bullmastiff	0.0447585
00BAN_0127MARS000Z4	rottweiler	0.0282686
00BAN_0127MARS000Z4	mastiff	0.0117786
00BAN_0127MARS000Z4	american-pit-bull-terrier	0.0235571
00BAN_0667MARS001JX	american-staffordshire-terrier	0.960981
00BAN_0667MARS001JX	american-pit-bull-terrier	0.0211817
00BAN_0667MARS001JX	bulldog-standard	0.0178372
00BAN_1737MARS000ZV	french-bulldog	0.988726
00BAN_1737MARS000ZV	chow-chow	0.011274
00BAN_0463MARS0013H	bulldog-standard	0.494822
00BAN_0463MARS0013H	french-bulldog	0.505178
00BAN_5271MARS000MA	french-bulldog	0.988675
00BAN_5271MARS000MA	boston-terrier	0.011325
00BAN_1638MARS000UX	poodle-medium-standard	0.892938
00BAN_1638MARS000UX	golden-retriever	0.107062
00BAN_0221MARS0024M	french-bulldog	0.916573
00BAN_0221MARS0024M	bulldog-standard	0.0834273
00BAN_1065MARS0014Z	french-bulldog	0.778923
00BAN_1065MARS0014Z	bulldog-standard	0.182131
00BAN_1065MARS0014Z	beagle	0.0389462
00BAN_1004MARS0018N	american-pit-bull-terrier	0.278912
00BAN_1004MARS0018N	american-staffordshire-terrier	0.114286
00BAN_1004MARS0018N	chow-chow	0.172789
00BAN_1004MARS0018N	rottweiler	0.0340136
00BAN_1004MARS0018N	siberian-husky	0.077551
00BAN_1004MARS0018N	american-eskimo-dog	0.0163265
00BAN_1004MARS0018N	bulldog-standard	0.121088
00BAN_1004MARS0018N	dobermann-pinscher	0.0217687
00BAN_1004MARS0018N	boxer	0.044898
00BAN_1004MARS0018N	chinese-shar-pei	0.0421769
00BAN_1004MARS0018N	australian-cattle-dog	0.014966
00BAN_1004MARS0018N	chihuahua	0.0340136
00BAN_1004MARS0018N	german-shepherd-dog	0.0272109
00BAN_4046MARS000CM	american-staffordshire-terrier	0.553265
00BAN_4046MARS000CM	bulldog-standard	0.342497
00BAN_4046MARS000CM	american-pit-bull-terrier	0.045819
00BAN_4046MARS000CM	french-bulldog	0.0584192
00BAN_0593MARS0017D	french-bulldog	0.948805
00BAN_0593MARS0017D	beagle	0.0511945
00BAN_1638MARS000X7	french-bulldog	0.988827
00BAN_1638MARS000X7	bulldog-standard	0.0111732
00BAN_2160MARS001KG	french-bulldog	0.985426
00BAN_2160MARS001KG	american-staffordshire-terrier	0.014574
00BAN_1296MARS000ZK	american-staffordshire-terrier	0.981921
00BAN_1296MARS000ZK	american-pit-bull-terrier	0.0180791
00BAN_0315MARS000FR	poodle-medium-standard	0.49656
00BAN_0315MARS000FR	golden-retriever	0.488532
00BAN_0315MARS000FR	poodle-miniature-toy	0.0149083
00BAN_5050MARS000RZ	siberian-husky	0.584299
00BAN_5050MARS000RZ	american-pit-bull-terrier	0.144144
00BAN_5050MARS000RZ	chihuahua	0.021879
00BAN_5050MARS000RZ	chow-chow	0.043758
00BAN_5050MARS000RZ	american-staffordshire-terrier	0.024453
00BAN_5050MARS000RZ	australian-shepherd	0.020592
00BAN_5050MARS000RZ	german-shepherd-dog	0.024453
00BAN_5050MARS000RZ	labrador-retriever	0.018018
00BAN_5050MARS000RZ	catahoula-leopard-dog	0.0694981
00BAN_5050MARS000RZ	alaskan-malamute	0.032175
00BAN_5050MARS000RZ	golden-retriever	0.016731
00BAN_0319MARS000SK	boston-terrier	1
00BAN_1229MARS001FV	shih-tzu	0.731458
00BAN_1229MARS001FV	shetland-sheepdog	0.0242967
00BAN_1229MARS001FV	poodle-miniature-toy	0.0498721
00BAN_1229MARS001FV	pekingese	0.0294118
00BAN_1229MARS001FV	miniature-american-shepherd	0.0140665
00BAN_1229MARS001FV	lhasa-apso	0.0498721
00BAN_1229MARS001FV	pomeranian	0.0511509
00BAN_1229MARS001FV	chow-chow	0.0140665
00BAN_1229MARS001FV	cocker-spaniel	0.0358056
00BAN_5168MARS000EE	bulldog-american	0.0359955
00BAN_5168MARS000EE	argentine-dogo	0.950506
00BAN_5168MARS000EE	boxer	0.0134983
00BAN_0049MARS000O9	old-english-sheepdog	0.503946
00BAN_0049MARS000O9	poodle-medium-standard	0.482525
00BAN_0049MARS000O9	poodle-miniature-toy	0.0135287
00BAN_0050MARS001LM	great-pyrenees	0.492462
00BAN_0050MARS001LM	anatolian-shepherd-dog	0.164573
00BAN_0050MARS001LM	german-shepherd-dog	0.153266
00BAN_0050MARS001LM	akbash	0.0540201
00BAN_0050MARS001LM	central-asian-ovcharka	0.0389447
00BAN_0050MARS001LM	white-swiss-shepherd	0.0351759
00BAN_0050MARS001LM	maremma-sheepdog	0.0263819
00BAN_0050MARS001LM	gray-wolf	0.0188442
00BAN_0050MARS001LM	chow-chow	0.0163317
00BAN_0052MARS00102	chihuahua	0.538566
00BAN_0052MARS00102	poodle-miniature-toy	0.113667
00BAN_0052MARS00102	pomeranian	0.0893099
00BAN_0052MARS00102	dachshund	0.0811908
00BAN_0052MARS00102	cocker-spaniel	0.0324763
00BAN_0052MARS00102	pekingese	0.02977
00BAN_0052MARS00102	shih-tzu	0.0243572
00BAN_0052MARS00102	beagle	0.0175913
00BAN_0052MARS00102	yorkshire-terrier	0.0175913
00BAN_0052MARS00102	bichon-frise	0.014885
00BAN_0052MARS00102	havanese	0.0135318
00BAN_0052MARS00102	fox-terrier-toy	0.0135318
00BAN_0052MARS00102	parson-russell-terrier	0.0135318
00BAN_0052MARS00105	german-shepherd-dog	0.244032
00BAN_0052MARS00105	siberian-husky	0.20557
00BAN_0052MARS00105	rottweiler	0.147215
00BAN_0052MARS00105	american-staffordshire-terrier	0.124668
00BAN_0052MARS00105	american-pit-bull-terrier	0.096817
00BAN_0052MARS00105	labrador-retriever	0.0835544
00BAN_0052MARS00105	bulldog-american	0.0185676
00BAN_0052MARS00105	alaskan-malamute	0.0172414
00BAN_0052MARS00105	golden-retriever	0.0172414
00BAN_0052MARS00105	boxer	0.0159151
00BAN_0052MARS00105	australian-cattle-dog	0.0159151
00BAN_0052MARS00105	great-pyrenees	0.0132626
00BAN_0052MARS00107	pembroke-welsh-corgi	0.986532
00BAN_0052MARS00107	miniature-american-shepherd	0.013468
00BAN_0052MARS00108	chihuahua	0.615156
00BAN_0052MARS00108	pomeranian	0.104012
00BAN_0052MARS00108	poodle-miniature-toy	0.0668648
00BAN_0052MARS00108	cocker-spaniel	0.0549777
00BAN_0052MARS00108	pug	0.0534918
00BAN_0052MARS00108	american-eskimo-dog	0.0445765
00BAN_0052MARS00108	pembroke-welsh-corgi	0.0282318
00BAN_0052MARS00108	dachshund	0.0178306
00BAN_0052MARS00108	shetland-sheepdog	0.0148588
00BAN_0053MARS001CY	german-shepherd-dog	0.742018
00BAN_0053MARS001CY	dobermann-pinscher	0.145594
00BAN_0053MARS001CY	australian-cattle-dog	0.0332056
00BAN_0053MARS001CY	labrador-retriever	0.0306513
00BAN_0053MARS001CY	chow-chow	0.0204342
00BAN_0053MARS001CY	miniature-american-shepherd	0.0153257
00BAN_0053MARS001CY	keeshond	0.0127714
00BAN_0053MARS001CZ	american-pit-bull-terrier	0.255629
00BAN_0053MARS001CZ	american-staffordshire-terrier	0.249007
00BAN_0053MARS001CZ	german-shepherd-dog	0.14702
00BAN_0053MARS001CZ	labrador-retriever	0.0543046
00BAN_0053MARS001CZ	rottweiler	0.0490066
00BAN_0053MARS001CZ	siberian-husky	0.0476821
00BAN_0053MARS001CZ	belgian-malinois	0.0304636
00BAN_0053MARS001CZ	street-dog-french-polynesia	0.0251656
00BAN_0053MARS001CZ	golden-retriever	0.0238411
00BAN_0053MARS001CZ	australian-shepherd	0.0238411
00BAN_0053MARS001CZ	bulldog-standard	0.0198675
00BAN_0053MARS001CZ	chihuahua	0.0198675
00BAN_0053MARS001CZ	chow-chow	0.018543
00BAN_0053MARS001CZ	catahoula-leopard-dog	0.018543
00BAN_0053MARS001CZ	australian-cattle-dog	0.0172185
00BAN_0053MARS001D0	chihuahua	0.376712
00BAN_0053MARS001D0	poodle-miniature-toy	0.117808
00BAN_0053MARS001D0	siberian-husky	0.0863014
00BAN_0053MARS001D0	miniature-pinscher	0.0808219
00BAN_0053MARS001D0	yorkshire-terrier	0.0561644
00BAN_0053MARS001D0	pomeranian	0.0520548
00BAN_0053MARS001D0	australian-cattle-dog	0.0438356
00BAN_0053MARS001D0	shih-tzu	0.0328767
00BAN_0053MARS001D0	dachshund	0.0287671
00BAN_0053MARS001D0	pekingese	0.0260274
00BAN_0053MARS001D0	pug	0.0219178
00BAN_0053MARS001D0	chow-chow	0.0191781
00BAN_0053MARS001D0	american-pit-bull-terrier	0.0150685
00BAN_0053MARS001D0	cocker-spaniel	0.0150685
00BAN_0053MARS001D0	lhasa-apso	0.0136986
00BAN_0053MARS001D0	boston-terrier	0.0136986
00BAN_0061MARS000WK	french-bulldog	0.955257
00BAN_0061MARS000WK	bulldog-standard	0.0447427
00BAN_0061MARS000WM	boxer	0.226331
00BAN_0061MARS000WM	chihuahua	0.204142
00BAN_0061MARS000WM	american-pit-bull-terrier	0.110947
00BAN_0061MARS000WM	chow-chow	0.0710059
00BAN_0061MARS000WM	cocker-spaniel	0.0695266
00BAN_0061MARS000WM	poodle-miniature-toy	0.0532544
00BAN_0061MARS000WM	american-staffordshire-terrier	0.0473373
00BAN_0061MARS000WM	german-shepherd-dog	0.0399408
00BAN_0061MARS000WM	samoyed	0.0266272
00BAN_0061MARS000WM	chinese-shar-pei	0.0266272
00BAN_0061MARS000WM	golden-retriever	0.0236686
00BAN_0061MARS000WM	shih-tzu	0.0221893
00BAN_0061MARS000WM	bichon-frise	0.0177515
00BAN_0061MARS000WM	bulldog-standard	0.0162722
00BAN_0061MARS000WM	collie	0.0147929
00BAN_0061MARS000WM	miniature-pinscher	0.0147929
00BAN_0061MARS000WM	bedlington-terrier	0.0147929
00BAN_0084MARS001FX	french-bulldog	0.977703
00BAN_0084MARS001FX	bulldog-standard	0.0222965
00BAN_0084MARS001FZ	dachshund	0.987327
00BAN_0084MARS001FZ	chihuahua	0.0126728
00BAN_0084MARS001G0	chihuahua	0.659686
00BAN_0084MARS001G0	poodle-miniature-toy	0.078534
00BAN_0084MARS001G0	miniature-pinscher	0.0719895
00BAN_0084MARS001G0	pomeranian	0.0549738
00BAN_0084MARS001G0	shih-tzu	0.0379581
00BAN_0084MARS001G0	cocker-spaniel	0.0314136
00BAN_0084MARS001G0	pekingese	0.0196335
00BAN_0084MARS001G0	french-bulldog	0.0170157
00BAN_0084MARS001G0	dachshund	0.0157068
00BAN_0084MARS001G0	schnauzer-miniature	0.013089
00BAN_0086MARS001BF	pomeranian	0.388747
00BAN_0086MARS001BF	poodle-miniature-toy	0.19821
00BAN_0086MARS001BF	chihuahua	0.186701
00BAN_0086MARS001BF	shih-tzu	0.0511509
00BAN_0086MARS001BF	cocker-spaniel	0.0473146
00BAN_0086MARS001BF	american-eskimo-dog	0.0230179
00BAN_0086MARS001BF	pekingese	0.0217391
00BAN_0086MARS001BF	bichon-frise	0.016624
00BAN_0086MARS001BF	chinese-crested	0.0140665
00BAN_0086MARS001BF	lhasa-apso	0.0140665
00BAN_0086MARS001BF	pug	0.0127877
00BAN_0086MARS001BF	miniature-pinscher	0.0127877
00BAN_0086MARS001BF	poodle-medium-standard	0.0127877
00BAN_0086MARS001BI	german-shepherd-dog	0.639618
00BAN_0086MARS001BI	belgian-malinois	0.295943
00BAN_0086MARS001BI	american-staffordshire-terrier	0.0346062
00BAN_0086MARS001BI	american-pit-bull-terrier	0.0178998
00BAN_0086MARS001BI	australian-cattle-dog	0.0119332
00BAN_0097MARS000YJ	poodle-miniature-toy	0.512593
00BAN_0097MARS000YJ	chihuahua	0.182222
00BAN_0097MARS000YJ	cocker-spaniel	0.0888889
00BAN_0097MARS000YJ	schnauzer-miniature	0.0874074
00BAN_0097MARS000YJ	japanese-chin	0.0251852
00BAN_0097MARS000YJ	portuguese-water-dog	0.0207407
00BAN_0097MARS000YJ	pekingese	0.0192593
00BAN_0097MARS000YJ	bichon-frise	0.0177778
00BAN_0097MARS000YJ	german-shepherd-dog	0.0162963
00BAN_0097MARS000YJ	maltese	0.0148148
00BAN_0097MARS000YJ	dalmatian	0.0148148
00BAN_0101MARS000Z9	poodle-medium-standard	0.494938
00BAN_0101MARS000Z9	bulldog-standard	0.492688
00BAN_0101MARS000Z9	bulldog-american	0.0123735
00BAN_0126MARS0015M	great-dane	1
00BAN_0127MARS0018W	rottweiler	1
00BAN_0128MARS0012Q	labrador-retriever	0.468586
00BAN_0128MARS0012Q	german-shepherd-dog	0.23822
00BAN_0128MARS0012Q	boxer	0.191099
00BAN_0128MARS0012Q	flat-coated-retriever	0.0274869
00BAN_0128MARS0012Q	golden-retriever	0.0248691
00BAN_0128MARS0012Q	american-pit-bull-terrier	0.0248691
00BAN_0128MARS0012Q	australian-cattle-dog	0.0248691
00BAN_0129MARS0014K	dobermann-pinscher	1
00BAN_0131MARS000Z2	neapolitan-mastiff	0.389688
00BAN_0131MARS000Z2	cane-corso	0.341727
00BAN_0131MARS000Z2	rottweiler	0.0767386
00BAN_0131MARS000Z2	dogue-de-bordeaux	0.057554
00BAN_0131MARS000Z2	boxer	0.0467626
00BAN_0131MARS000Z2	mastiff	0.0371703
00BAN_0131MARS000Z2	american-pit-bull-terrier	0.0227818
00BAN_0131MARS000Z2	bullmastiff	0.0155875
00BAN_0131MARS000Z2	german-shepherd-dog	0.0119904
00BAN_0132MARS000WI	miniature-american-shepherd	0.296443
00BAN_0132MARS000WI	border-collie	0.234519
00BAN_0132MARS000WI	treeing-walker-coonhound	0.110672
00BAN_0132MARS000WI	american-pit-bull-terrier	0.0816864
00BAN_0132MARS000WI	australian-shepherd	0.0658762
00BAN_0132MARS000WI	american-foxhound	0.0461133
00BAN_0132MARS000WI	rottweiler	0.0395257
00BAN_0132MARS000WI	koolie	0.0263505
00BAN_0132MARS000WI	australian-cattle-dog	0.0263505
00BAN_0132MARS000WI	blue-tick-coonhound	0.0171278
00BAN_0132MARS000WI	coonhound-black-and-tan	0.0144928
00BAN_0132MARS000WI	redbone-coonhound	0.0144928
00BAN_0132MARS000WI	australian-kelpie	0.0131752
00BAN_0132MARS000WI	plott	0.0131752
00BAN_0133MARS001AH	chihuahua	0.387909
00BAN_0133MARS001AH	shih-tzu	0.263224
00BAN_0133MARS001AH	miniature-pinscher	0.070529
00BAN_0133MARS001AH	dachshund	0.0667506
00BAN_0133MARS001AH	fox-terrier-toy	0.0302267
00BAN_0133MARS001AH	pekingese	0.0277078
00BAN_0133MARS001AH	poodle-miniature-toy	0.0264484
00BAN_0133MARS001AH	yorkshire-terrier	0.0201511
00BAN_0133MARS001AH	maltese	0.0188917
00BAN_0133MARS001AH	pomeranian	0.0188917
00BAN_0133MARS001AH	lhasa-apso	0.0176322
00BAN_0133MARS001AH	irish-setter	0.0176322
00BAN_0133MARS001AH	english-springer-spaniel	0.0176322
00BAN_0133MARS001AH	cocker-spaniel	0.0163728
00BAN_0133MARS001AI	labrador-retriever	0.963768
00BAN_0133MARS001AI	flat-coated-retriever	0.0217391
00BAN_0133MARS001AI	golden-retriever	0.0144928
00BAN_0135MARS0012R	poodle-miniature-toy	0.707373
00BAN_0135MARS0012R	golden-retriever	0.281106
00BAN_0135MARS0012R	bichon-frise	0.0115207
00BAN_0135MARS0012S	beagle	0.667579
00BAN_0135MARS0012S	chihuahua	0.150479
00BAN_0135MARS0012S	parson-russell-terrier	0.0574555
00BAN_0135MARS0012S	boston-terrier	0.0259918
00BAN_0135MARS0012S	chow-chow	0.0191518
00BAN_0135MARS0012S	shih-tzu	0.0164159
00BAN_0135MARS0012S	maltese	0.0164159
00BAN_0135MARS0012S	dachshund	0.0164159
00BAN_0135MARS0012S	poodle-miniature-toy	0.0164159
00BAN_0135MARS0012S	pekingese	0.0136799
00BAN_0137MARS000ZB	golden-retriever	0.452774
00BAN_0137MARS000ZB	labrador-retriever	0.167916
00BAN_0137MARS000ZB	german-shepherd-dog	0.110945
00BAN_0137MARS000ZB	chihuahua	0.0914543
00BAN_0137MARS000ZB	boxer	0.047976
00BAN_0137MARS000ZB	dalmatian	0.0329835
00BAN_0137MARS000ZB	poodle-miniature-toy	0.017991
00BAN_0137MARS000ZB	samoyed	0.017991
00BAN_0137MARS000ZB	chesapeake-bay-retriever	0.0149925
00BAN_0137MARS000ZB	peruvian-inca-orchid	0.0149925
00BAN_0137MARS000ZB	street-dog-honduras	0.0149925
00BAN_0137MARS000ZB	kuvasz	0.0149925
00BAN_0137MARS000ZC	pomeranian	0.57638
00BAN_0137MARS000ZC	chihuahua	0.326059
00BAN_0137MARS000ZC	poodle-miniature-toy	0.0526316
00BAN_0137MARS000ZC	shih-tzu	0.0308087
00BAN_0137MARS000ZC	schnauzer-miniature	0.0141207
00BAN_0142MARS000RC	shih-tzu	0.804994
00BAN_0142MARS000RC	pekingese	0.128419
00BAN_0142MARS000RC	maltese	0.0332937
00BAN_0142MARS000RC	lhasa-apso	0.0332937
00BAN_0146MARS000UR	pug	0.533825
00BAN_0146MARS000UR	chihuahua	0.168512
00BAN_0146MARS000UR	pomeranian	0.143911
00BAN_0146MARS000UR	pekingese	0.0541205
00BAN_0146MARS000UR	bichon-frise	0.0516605
00BAN_0146MARS000UR	poodle-miniature-toy	0.0270603
00BAN_0146MARS000UR	cocker-spaniel	0.0209102
00BAN_0146MARS000US	poodle-medium-standard	0.592299
00BAN_0146MARS000US	golden-retriever	0.268403
00BAN_0146MARS000US	poodle-miniature-toy	0.139298
00BAN_0148MARS0010D	shih-tzu	0.710337
00BAN_0148MARS0010D	pomeranian	0.0588942
00BAN_0148MARS0010D	poodle-miniature-toy	0.0480769
00BAN_0148MARS0010D	chihuahua	0.0348558
00BAN_0148MARS0010D	cocker-spaniel	0.0288462
00BAN_0148MARS0010D	lhasa-apso	0.0288462
00BAN_0148MARS0010D	maltese	0.0264423
00BAN_0148MARS0010D	bichon-frise	0.0192308
00BAN_0148MARS0010D	american-eskimo-dog	0.0168269
00BAN_0148MARS0010D	schnauzer-miniature	0.0144231
00BAN_0148MARS0010D	boston-terrier	0.0132212
00BAN_0148MARS0010E	german-shepherd-dog	0.920152
00BAN_0148MARS0010E	white-swiss-shepherd	0.0316857
00BAN_0148MARS0010E	australian-cattle-dog	0.0228137
00BAN_0148MARS0010E	chow-chow	0.0126743
00BAN_0148MARS0010E	basset-hound	0.0126743
00BAN_0148MARS0010F	german-shepherd-dog	0.902107
00BAN_0148MARS0010F	australian-cattle-dog	0.0223048
00BAN_0148MARS0010F	white-swiss-shepherd	0.016109
00BAN_0148MARS0010F	saarloos-wolfdog	0.0148699
00BAN_0148MARS0010F	chow-chow	0.0148699
00BAN_0148MARS0010F	czechoslovakian-wolfdog	0.0148699
00BAN_0148MARS0010F	rottweiler	0.0148699
00BAN_0148MARS0010G	american-staffordshire-terrier	0.459641
00BAN_0148MARS0010G	bulldog-standard	0.422646
00BAN_0148MARS0010G	american-pit-bull-terrier	0.0807175
00BAN_0148MARS0010G	bulldog-american	0.0246637
00BAN_0148MARS0010G	boxer	0.0123318
00BAN_0154MARS0011I	american-staffordshire-terrier	0.39072
00BAN_0154MARS0011I	bulldog-standard	0.164835
00BAN_0154MARS0011I	american-pit-bull-terrier	0.150183
00BAN_0154MARS0011I	neapolitan-mastiff	0.103785
00BAN_0154MARS0011I	bulldog-american	0.0989011
00BAN_0154MARS0011I	dogue-de-bordeaux	0.031746
00BAN_0154MARS0011I	french-bulldog	0.028083
00BAN_0154MARS0011I	boxer	0.018315
00BAN_0154MARS0011I	chinese-shar-pei	0.013431
00BAN_0157MARS0012X	pomeranian	0.495982
00BAN_0157MARS0012X	siberian-husky	0.485649
00BAN_0157MARS0012X	german-shepherd-dog	0.0183697
00BAN_0157MARS0012Y	french-bulldog	1
00BAN_0157MARS0012Z	american-staffordshire-terrier	0.355781
00BAN_0157MARS0012Z	chow-chow	0.257942
00BAN_0157MARS0012Z	american-pit-bull-terrier	0.165184
00BAN_0157MARS0012Z	german-shepherd-dog	0.0520966
00BAN_0157MARS0012Z	basset-hound	0.0482846
00BAN_0157MARS0012Z	australian-cattle-dog	0.0368488
00BAN_0157MARS0012Z	boxer	0.0317662
00BAN_0157MARS0012Z	rottweiler	0.021601
00BAN_0157MARS0012Z	staffordshire-bull-terrier	0.0165184
00BAN_0157MARS0012Z	boerboel	0.0139771
00BAN_0157MARS00130	american-staffordshire-terrier	0.373762
00BAN_0157MARS00130	chow-chow	0.181931
00BAN_0157MARS00130	american-pit-bull-terrier	0.162129
00BAN_0157MARS00130	german-shepherd-dog	0.0470297
00BAN_0157MARS00130	australian-cattle-dog	0.0445545
00BAN_0157MARS00130	basset-hound	0.0383663
00BAN_0157MARS00130	rottweiler	0.029703
00BAN_0157MARS00130	boxer	0.0259901
00BAN_0157MARS00130	brittany	0.0185644
00BAN_0157MARS00130	english-springer-spaniel	0.0185644
00BAN_0157MARS00130	bulldog-american	0.0173267
00BAN_0157MARS00130	staffordshire-bull-terrier	0.0160891
00BAN_0157MARS00130	australian-shepherd	0.0136139
00BAN_0157MARS00130	australian-stumpy-tail-cattle-dog	0.0123762
00BAN_0157MARS00131	poodle-miniature-toy	0.986143
00BAN_0157MARS00131	bichon-frise	0.0138568
00BAN_0214MARS001AN	belgian-malinois	0.978799
00BAN_0214MARS001AN	german-shepherd-dog	0.0212014
00BAN_0214MARS001AO	rottweiler	0.521127
00BAN_0214MARS001AO	neapolitan-mastiff	0.286385
00BAN_0214MARS001AO	cane-corso	0.127934
00BAN_0214MARS001AO	boxer	0.0316901
00BAN_0214MARS001AO	mastiff	0.0187793
00BAN_0214MARS001AO	dogue-de-bordeaux	0.0140845
00BAN_0214MARS001AP	dachshund	1
00BAN_0217MARS001E2	golden-retriever	0.235294
00BAN_0217MARS001E2	miniature-american-shepherd	0.176471
00BAN_0217MARS001E2	chow-chow	0.0933504
00BAN_0217MARS001E2	australian-shepherd	0.0869565
00BAN_0217MARS001E2	australian-cattle-dog	0.0831202
00BAN_0217MARS001E2	great-pyrenees	0.0831202
00BAN_0217MARS001E2	german-shepherd-dog	0.0805627
00BAN_0217MARS001E2	chihuahua	0.0255754
00BAN_0217MARS001E2	american-eskimo-dog	0.0242967
00BAN_0217MARS001E2	american-pit-bull-terrier	0.0217391
00BAN_0217MARS001E2	cocker-spaniel	0.0217391
00BAN_0217MARS001E2	american-staffordshire-terrier	0.0204604
00BAN_0217MARS001E2	shih-tzu	0.0191816
00BAN_0217MARS001E2	border-collie	0.0153453
00BAN_0217MARS001E2	coton-de-tulear	0.0127877
00BAN_0217MARS001E3	golden-retriever	0.230479
00BAN_0217MARS001E3	miniature-american-shepherd	0.18262
00BAN_0217MARS001E3	chow-chow	0.130982
00BAN_0217MARS001E3	german-shepherd-dog	0.0856423
00BAN_0217MARS001E3	australian-cattle-dog	0.0730479
00BAN_0217MARS001E3	great-pyrenees	0.0642317
00BAN_0217MARS001E3	australian-shepherd	0.059194
00BAN_0217MARS001E3	american-staffordshire-terrier	0.0289673
00BAN_0217MARS001E3	american-pit-bull-terrier	0.0277078
00BAN_0217MARS001E3	border-collie	0.0264484
00BAN_0217MARS001E3	labrador-retriever	0.0201511
00BAN_0217MARS001E3	poodle-miniature-toy	0.0163728
00BAN_0217MARS001E3	chihuahua	0.0151134
00BAN_0217MARS001E3	rottweiler	0.0138539
00BAN_0217MARS001E3	shih-tzu	0.0125945
00BAN_0217MARS001E3	coton-de-tulear	0.0125945
00BAN_0218MARS000Z4	poodle-medium-standard	0.537713
00BAN_0218MARS000Z4	poodle-miniature-toy	0.120438
00BAN_0218MARS000Z4	chihuahua	0.0900243
00BAN_0218MARS000Z4	yorkshire-terrier	0.0839416
00BAN_0218MARS000Z4	shih-tzu	0.0644769
00BAN_0218MARS000Z4	bichon-frise	0.0571776
00BAN_0218MARS000Z4	maltese	0.0304136
00BAN_0218MARS000Z4	lhasa-apso	0.0158151
00BAN_0219MARS000YB	chihuahua	0.753181
00BAN_0219MARS000YB	pomeranian	0.0572519
00BAN_0219MARS000YB	dachshund	0.0292621
00BAN_0219MARS000YB	boston-terrier	0.0279898
00BAN_0219MARS000YB	shih-tzu	0.0267176
00BAN_0219MARS000YB	poodle-miniature-toy	0.0203562
00BAN_0219MARS000YB	miniature-pinscher	0.019084
00BAN_0219MARS000YB	pekingese	0.0178117
00BAN_0219MARS000YB	australian-cattle-dog	0.0178117
00BAN_0219MARS000YB	schnauzer-miniature	0.0165394
00BAN_0219MARS000YB	shetland-sheepdog	0.0139949
00BAN_0219MARS000YC	australian-cattle-dog	0.413486
00BAN_0219MARS000YC	great-pyrenees	0.391858
00BAN_0219MARS000YC	anatolian-shepherd-dog	0.0941476
00BAN_0219MARS000YC	border-collie	0.0279898
00BAN_0219MARS000YC	blue-tick-coonhound	0.0216285
00BAN_0219MARS000YC	treeing-walker-coonhound	0.019084
00BAN_0219MARS000YC	golden-retriever	0.019084
00BAN_0219MARS000YC	plott	0.0127226
00BAN_0219MARS000YD	poodle-miniature-toy	1
00BAN_0221MARS002JB	poodle-medium-standard	0.839367
00BAN_0221MARS002JB	golden-retriever	0.143665
00BAN_0221MARS002JB	poodle-miniature-toy	0.0169683
00BAN_0221MARS002JC	golden-retriever	0.982517
00BAN_0221MARS002JC	labrador-retriever	0.0174825
00BAN_0221MARS002JD	american-pit-bull-terrier	0.585806
00BAN_0221MARS002JD	american-staffordshire-terrier	0.32129
00BAN_0221MARS002JD	labrador-retriever	0.0529032
00BAN_0221MARS002JD	boston-terrier	0.0232258
00BAN_0221MARS002JD	bulldog-standard	0.0167742
00BAN_0221MARS002JE	poodle-miniature-toy	0.790281
00BAN_0221MARS002JE	cocker-spaniel	0.0677749
00BAN_0221MARS002JE	pomeranian	0.044757
00BAN_0221MARS002JE	chihuahua	0.044757
00BAN_0221MARS002JE	maltese	0.0383632
00BAN_0221MARS002JE	bichon-frise	0.0140665
00BAN_0221MARS002JF	bernese-mountain-dog	0.544578
00BAN_0221MARS002JF	poodle-miniature-toy	0.43012
00BAN_0221MARS002JF	poodle-medium-standard	0.0253012
00BAN_0229MARS000UN	cocker-spaniel	0.524823
00BAN_0229MARS000UN	poodle-miniature-toy	0.434988
00BAN_0229MARS000UN	chihuahua	0.0401891
00BAN_0233MARS001C8	border-collie	0.455233
00BAN_0233MARS001C8	australian-cattle-dog	0.392182
00BAN_0233MARS001C8	rhodesian-ridgeback	0.0907945
00BAN_0233MARS001C8	australian-shepherd	0.0302648
00BAN_0233MARS001C8	australian-kelpie	0.0189155
00BAN_0233MARS001C8	koolie	0.0126103
00BAN_0233MARS001C9	pug	0.483452
00BAN_0233MARS001C9	american-staffordshire-terrier	0.317967
00BAN_0233MARS001C9	american-pit-bull-terrier	0.121749
00BAN_0233MARS001C9	french-bulldog	0.035461
00BAN_0233MARS001C9	australian-cattle-dog	0.0165485
00BAN_0233MARS001C9	chow-chow	0.0130024
00BAN_0233MARS001C9	golden-retriever	0.0118203
00BAN_0233MARS001CA	miniature-pinscher	0.607579
00BAN_0233MARS001CA	bichon-frise	0.0843521
00BAN_0233MARS001CA	pomeranian	0.0831296
00BAN_0233MARS001CA	maltese	0.0794621
00BAN_0233MARS001CA	chihuahua	0.0611247
00BAN_0233MARS001CA	poodle-miniature-toy	0.0391198
00BAN_0233MARS001CA	pekingese	0.0158924
00BAN_0233MARS001CA	cocker-spaniel	0.0158924
00BAN_0233MARS001CA	lhasa-apso	0.0134474
00BAN_0237MARS000V2	great-pyrenees	0.677019
00BAN_0237MARS000V2	german-shepherd-dog	0.15528
00BAN_0237MARS000V2	anatolian-shepherd-dog	0.0919255
00BAN_0237MARS000V2	komondor	0.0757764
00BAN_0237MARS000V3	american-pit-bull-terrier	0.4489
00BAN_0237MARS000V3	american-staffordshire-terrier	0.337646
00BAN_0237MARS000V3	boxer	0.0608021
00BAN_0237MARS000V3	chow-chow	0.0336352
00BAN_0237MARS000V3	german-shepherd-dog	0.0323415
00BAN_0237MARS000V3	golden-retriever	0.0232859
00BAN_0237MARS000V3	siberian-husky	0.0181113
00BAN_0237MARS000V3	bulldog-american	0.0168176
00BAN_0237MARS000V3	australian-cattle-dog	0.0155239
00BAN_0237MARS000V3	rottweiler	0.0129366
00BAN_0237MARS000V4	siberian-husky	0.939841
00BAN_0237MARS000V4	golden-retriever	0.0363224
00BAN_0237MARS000V4	alaskan-malamute	0.0238365
00BAN_0240MARS001FN	german-shepherd-dog	0.196429
00BAN_0240MARS001FN	american-pit-bull-terrier	0.130952
00BAN_0240MARS001FN	chihuahua	0.130952
00BAN_0240MARS001FN	dalmatian	0.127976
00BAN_0240MARS001FN	poodle-miniature-toy	0.0684524
00BAN_0240MARS001FN	golden-retriever	0.0654762
00BAN_0240MARS001FN	dachshund	0.0595238
00BAN_0240MARS001FN	schnauzer-miniature	0.0565476
00BAN_0240MARS001FN	labrador-retriever	0.0491071
00BAN_0240MARS001FN	american-staffordshire-terrier	0.0416667
00BAN_0240MARS001FN	rottweiler	0.0223214
00BAN_0240MARS001FN	beagle	0.0178571
00BAN_0240MARS001FN	street-dog-french-polynesia	0.0178571
00BAN_0240MARS001FN	cocker-spaniel	0.014881
00BAN_0240MARS001FO	chihuahua	0.716578
00BAN_0240MARS001FO	beagle	0.0909091
00BAN_0240MARS001FO	poodle-miniature-toy	0.0574866
00BAN_0240MARS001FO	miniature-pinscher	0.0387701
00BAN_0240MARS001FO	yorkshire-terrier	0.0254011
00BAN_0240MARS001FO	dachshund	0.0213904
00BAN_0240MARS001FO	silky-terrier	0.0187166
00BAN_0240MARS001FO	pekingese	0.0173797
00BAN_0240MARS001FO	basset-bleu-de-gascogne	0.013369
00BAN_0241MARS001D5	bichon-frise	0.484884
00BAN_0241MARS001D5	yorkshire-terrier	0.465116
00BAN_0241MARS001D5	maltese	0.0209302
00BAN_0241MARS001D5	poodle-miniature-toy	0.0174419
00BAN_0241MARS001D5	shih-tzu	0.0116279
00BAN_0241MARS001D6	bichon-frise	0.491898
00BAN_0241MARS001D6	yorkshire-terrier	0.431713
00BAN_0241MARS001D6	maltese	0.0243056
00BAN_0241MARS001D6	poodle-miniature-toy	0.0196759
00BAN_0241MARS001D6	biewer-terrier	0.0185185
00BAN_0241MARS001D6	silky-terrier	0.0138889
00BAN_0241MARS001D7	poodle-miniature-toy	0.514586
00BAN_0241MARS001D7	bichon-frise	0.308051
00BAN_0241MARS001D7	maltese	0.109685
00BAN_0241MARS001D7	chihuahua	0.0408401
00BAN_0241MARS001D7	havanese	0.0268378
00BAN_0241MARS001D8	golden-retriever	0.983982
00BAN_0241MARS001D8	labrador-retriever	0.0160183
00BAN_0242MARS0012B	shih-tzu	0.960227
00BAN_0242MARS0012B	lhasa-apso	0.0238636
00BAN_0242MARS0012B	maltese	0.0159091
00BAN_0242MARS0012C	american-pit-bull-terrier	0.457346
00BAN_0242MARS0012C	american-staffordshire-terrier	0.430095
00BAN_0242MARS0012C	bulldog-american	0.0853081
00BAN_0242MARS0012C	rottweiler	0.014218
00BAN_0242MARS0012C	boxer	0.0130332
00BAN_0249MARS000SG	akita	1
00BAN_0255MARS001B8	havanese	0.756554
00BAN_0255MARS001B8	bichon-frise	0.0961298
00BAN_0255MARS001B8	maltese	0.0948814
00BAN_0255MARS001B8	russian-tsvetnaya-bolonka	0.0262172
00BAN_0255MARS001B8	poodle-miniature-toy	0.0137328
00BAN_0255MARS001B8	pomeranian	0.0124844
00BAN_0255MARS001BB	cane-corso	0.468111
00BAN_0255MARS001BB	neapolitan-mastiff	0.357401
00BAN_0255MARS001BB	rottweiler	0.0649819
00BAN_0255MARS001BB	boxer	0.0421179
00BAN_0255MARS001BB	bullmastiff	0.0240674
00BAN_0255MARS001BB	saint-bernard	0.0168472
00BAN_0255MARS001BB	argentine-dogo	0.0144404
00BAN_0255MARS001BB	american-staffordshire-terrier	0.0120337
00BAN_0255MARS001BC	boston-terrier	0.515393
00BAN_0255MARS001BC	french-bulldog	0.484607
00BAN_0255MARS001BD	american-pit-bull-terrier	0.615672
00BAN_0255MARS001BD	american-staffordshire-terrier	0.284826
00BAN_0255MARS001BD	boxer	0.0236318
00BAN_0255MARS001BD	chow-chow	0.0236318
00BAN_0255MARS001BD	boston-terrier	0.0199005
00BAN_0255MARS001BD	bulldog-standard	0.0174129
00BAN_0255MARS001BD	bulldog-american	0.0149254
00BAN_0257MARS0012L	pomeranian	0.978111
00BAN_0257MARS0012L	chihuahua	0.0218894
00BAN_0257MARS0012M	pomeranian	0.97254
00BAN_0257MARS0012M	chihuahua	0.02746
00BAN_0273MARS001O8	dachshund	1
00BAN_0278MARS001D6	german-shepherd-dog	0.458101
00BAN_0278MARS001D6	chow-chow	0.128492
00BAN_0278MARS001D6	bulldog-standard	0.107542
00BAN_0278MARS001D6	american-pit-bull-terrier	0.0740223
00BAN_0278MARS001D6	siberian-husky	0.0391061
00BAN_0278MARS001D6	boxer	0.0391061
00BAN_0278MARS001D6	golden-retriever	0.0335196
00BAN_0278MARS001D6	labrador-retriever	0.0335196
00BAN_0278MARS001D6	beagle	0.0321229
00BAN_0278MARS001D6	great-pyrenees	0.0223464
00BAN_0278MARS001D6	chinese-shar-pei	0.0167598
00BAN_0278MARS001D6	american-staffordshire-terrier	0.0153631
00BAN_0279MARS0022T	bulldog-standard	0.457399
00BAN_0279MARS0022T	american-staffordshire-terrier	0.438341
00BAN_0279MARS0022T	american-pit-bull-terrier	0.0695067
00BAN_0279MARS0022T	bulldog-american	0.0179372
00BAN_0279MARS0022T	staffordshire-bull-terrier	0.0168161
00BAN_0279MARS0022X	poodle-miniature-toy	0.980117
00BAN_0279MARS0022X	bichon-frise	0.019883
00BAN_0279MARS0022Y	american-pit-bull-terrier	0.435339
00BAN_0279MARS0022Y	american-staffordshire-terrier	0.213828
00BAN_0279MARS0022Y	labrador-retriever	0.0832266
00BAN_0279MARS0022Y	boxer	0.0371319
00BAN_0279MARS0022Y	blue-tick-coonhound	0.0294494
00BAN_0279MARS0022Y	neapolitan-mastiff	0.028169
00BAN_0279MARS0022Y	chow-chow	0.0256082
00BAN_0279MARS0022Y	dalmatian	0.0243278
00BAN_0279MARS0022Y	bulldog-american	0.0204866
00BAN_0279MARS0022Y	australian-cattle-dog	0.0179257
00BAN_0279MARS0022Y	golden-retriever	0.0166453
00BAN_0279MARS0022Y	german-shepherd-dog	0.0153649
00BAN_0279MARS0022Y	miniature-american-shepherd	0.0140845
00BAN_0279MARS0022Y	bulldog-standard	0.0128041
00BAN_0279MARS0022Y	chinese-shar-pei	0.0128041
00BAN_0279MARS0022Y	border-terrier	0.0128041
00BAN_0279MARS0022Z	american-staffordshire-terrier	0.708964
00BAN_0279MARS0022Z	american-pit-bull-terrier	0.263097
00BAN_0279MARS0022Z	bulldog-american	0.0151339
00BAN_0279MARS0022Z	bulldog-standard	0.0128056
00BAN_0279MARS00230	schnauzer-miniature	0.837182
00BAN_0279MARS00230	poodle-miniature-toy	0.123557
00BAN_0279MARS00230	miniature-american-shepherd	0.0277136
00BAN_0279MARS00230	poodle-medium-standard	0.0115473
00BAN_0279MARS00231	american-staffordshire-terrier	0.317439
00BAN_0279MARS00231	american-pit-bull-terrier	0.264305
00BAN_0279MARS00231	siberian-husky	0.121253
00BAN_0279MARS00231	boxer	0.0599455
00BAN_0279MARS00231	border-collie	0.0490463
00BAN_0279MARS00231	chow-chow	0.0408719
00BAN_0279MARS00231	german-shepherd-dog	0.0408719
00BAN_0279MARS00231	rottweiler	0.0245232
00BAN_0279MARS00231	chinese-shar-pei	0.0177112
00BAN_0279MARS00231	shetland-sheepdog	0.0177112
00BAN_0279MARS00231	golden-retriever	0.0177112
00BAN_0279MARS00231	beagle	0.0149864
00BAN_0279MARS00231	cocker-spaniel	0.013624
00BAN_0281MARS001IH	schnauzer-miniature	0.357341
00BAN_0281MARS001IH	shih-tzu	0.211911
00BAN_0281MARS001IH	chihuahua	0.0886427
00BAN_0281MARS001IH	american-pit-bull-terrier	0.0567867
00BAN_0281MARS001IH	cocker-spaniel	0.0512465
00BAN_0281MARS001IH	american-eskimo-dog	0.0387812
00BAN_0281MARS001IH	plott	0.033241
00BAN_0281MARS001IH	pug	0.033241
00BAN_0281MARS001IH	american-staffordshire-terrier	0.0277008
00BAN_0281MARS001IH	poodle-miniature-toy	0.0235457
00BAN_0281MARS001IH	american-hairless-rat-terrier	0.0193906
00BAN_0281MARS001IH	beagle	0.0166205
00BAN_0281MARS001IH	parson-russell-terrier	0.0138504
00BAN_0281MARS001IH	redbone-coonhound	0.0138504
00BAN_0281MARS001IH	collie	0.0138504
00BAN_0281MARS001II	rottweiler	1
00BAN_0281MARS001IJ	rottweiler	1
00BAN_0283MARS0022Q	siberian-husky	0.767107
00BAN_0283MARS0022Q	alaskan-malamute	0.141657
00BAN_0283MARS0022Q	german-shepherd-dog	0.0528211
00BAN_0283MARS0022Q	samoyed	0.0228091
00BAN_0283MARS0022Q	calupoh	0.0156062
00BAN_0283MARS0022R	siberian-husky	0.753659
00BAN_0283MARS0022R	alaskan-malamute	0.152439
00BAN_0283MARS0022R	german-shepherd-dog	0.0682927
00BAN_0283MARS0022R	samoyed	0.0256098
00BAN_0285MARS0023D	shih-tzu	0.938444
00BAN_0285MARS0023D	maltese	0.0267131
00BAN_0285MARS0023D	pekingese	0.0232288
00BAN_0285MARS0023D	lhasa-apso	0.0116144
00BAN_0297MARS001B5	american-staffordshire-terrier	0.460772
00BAN_0297MARS001B5	american-pit-bull-terrier	0.347447
00BAN_0297MARS001B5	boxer	0.0547945
00BAN_0297MARS001B5	french-bulldog	0.0361146
00BAN_0297MARS001B5	bullmastiff	0.0249066
00BAN_0297MARS001B5	bulldog-american	0.01868
00BAN_0297MARS001B5	boston-terrier	0.0161893
00BAN_0297MARS001B5	american-eskimo-dog	0.014944
00BAN_0297MARS001B5	dobermann-pinscher	0.0136986
00BAN_0297MARS001B5	chow-chow	0.0124533
00BAN_0297MARS001B6	american-staffordshire-terrier	0.604215
00BAN_0297MARS001B6	american-pit-bull-terrier	0.240047
00BAN_0297MARS001B6	bulldog-standard	0.0831382
00BAN_0297MARS001B6	french-bulldog	0.0480094
00BAN_0297MARS001B6	boston-terrier	0.0128806
00BAN_0297MARS001B6	boxer	0.0117096
00BAN_0297MARS001B7	beagle	0.521893
00BAN_0297MARS001B7	schnauzer-miniature	0.276923
00BAN_0297MARS001B7	pekingese	0.101775
00BAN_0297MARS001B7	poodle-miniature-toy	0.0366864
00BAN_0297MARS001B7	fox-terrier-wire	0.0272189
00BAN_0297MARS001B7	shih-tzu	0.0177515
00BAN_0297MARS001B7	chihuahua	0.0177515
00BAN_0299MARS0019H	siberian-husky	0.817031
00BAN_0299MARS0019H	akita	0.163406
00BAN_0299MARS0019H	alaskan-malamute	0.0195627
00BAN_0300MARS000ZE	rottweiler	1
00BAN_0303MARS0024D	american-pit-bull-terrier	0.329301
00BAN_0303MARS0024D	american-staffordshire-terrier	0.227151
00BAN_0303MARS0024D	catahoula-leopard-dog	0.0739247
00BAN_0303MARS0024D	golden-retriever	0.0672043
00BAN_0303MARS0024D	bulldog-american	0.063172
00BAN_0303MARS0024D	australian-cattle-dog	0.061828
00BAN_0303MARS0024D	boxer	0.0403226
00BAN_0303MARS0024D	american-foxhound	0.0322581
00BAN_0303MARS0024D	labrador-retriever	0.0295699
00BAN_0303MARS0024D	boston-terrier	0.0241935
00BAN_0303MARS0024D	bulldog-standard	0.0215054
00BAN_0303MARS0024D	plott	0.016129
00BAN_0303MARS0024D	chow-chow	0.0134409
00BAN_0303MARS0024E	yorkshire-terrier	0.440237
00BAN_0303MARS0024E	poodle-miniature-toy	0.389349
00BAN_0303MARS0024E	bichon-frise	0.0887574
00BAN_0303MARS0024E	maltese	0.0532544
00BAN_0303MARS0024E	poodle-medium-standard	0.016568
00BAN_0303MARS0024E	biewer-terrier	0.0118343
00BAN_0303MARS0024F	french-bulldog	1
00BAN_0303MARS0024G	golden-retriever	1
00BAN_0303MARS0024H	poodle-medium-standard	0.637088
00BAN_0303MARS0024H	golden-retriever	0.269625
00BAN_0303MARS0024H	poodle-miniature-toy	0.0932878
00BAN_0305MARS000WG	yorkshire-terrier	0.846062
00BAN_0305MARS000WG	chihuahua	0.0393795
00BAN_0305MARS000WG	shih-tzu	0.0310263
00BAN_0305MARS000WG	maltese	0.0286396
00BAN_0305MARS000WG	silky-terrier	0.0274463
00BAN_0305MARS000WG	biewer-terrier	0.0155131
00BAN_0305MARS000WG	lhasa-apso	0.0119332
00BAN_0305MARS000WH	yorkshire-terrier	0.747368
00BAN_0305MARS000WH	chihuahua	0.071345
00BAN_0305MARS000WH	biewer-terrier	0.0643275
00BAN_0305MARS000WH	poodle-miniature-toy	0.0549708
00BAN_0305MARS000WH	miniature-pinscher	0.0350877
00BAN_0305MARS000WH	shih-tzu	0.0152047
00BAN_0305MARS000WH	maltese	0.0116959
00BAN_0305MARS000WI	shih-tzu	0.96445
00BAN_0305MARS000WI	pekingese	0.0194954
00BAN_0305MARS000WI	maltese	0.016055
00BAN_0305MARS000WJ	siberian-husky	0.916951
00BAN_0305MARS000WJ	chow-chow	0.0432309
00BAN_0305MARS000WJ	alaskan-malamute	0.039818
00BAN_0305MARS000WK	french-bulldog	1
00BAN_0306MARS000X4	labrador-retriever	0.366385
00BAN_0306MARS000X4	australian-shepherd	0.203144
00BAN_0306MARS000X4	miniature-american-shepherd	0.198307
00BAN_0306MARS000X4	golden-retriever	0.0652963
00BAN_0306MARS000X4	american-pit-bull-terrier	0.0411125
00BAN_0306MARS000X4	american-staffordshire-terrier	0.0266022
00BAN_0306MARS000X4	chesapeake-bay-retriever	0.0217654
00BAN_0306MARS000X4	chow-chow	0.0145103
00BAN_0306MARS000X4	collie	0.0133011
00BAN_0306MARS000X4	dobermann-pinscher	0.0133011
00BAN_0306MARS000X4	american-eskimo-dog	0.0120919
00BAN_0306MARS000X4	border-collie	0.0120919
00BAN_0306MARS000X4	catahoula-leopard-dog	0.0120919
00BAN_0306MARS000X5	american-staffordshire-terrier	0.544048
00BAN_0306MARS000X5	american-pit-bull-terrier	0.346429
00BAN_0306MARS000X5	chow-chow	0.027381
00BAN_0306MARS000X5	boxer	0.0238095
00BAN_0306MARS000X5	bulldog-standard	0.0166667
00BAN_0306MARS000X5	cocker-spaniel	0.0154762
00BAN_0306MARS000X5	bulldog-american	0.0142857
00BAN_0306MARS000X5	german-shepherd-dog	0.0119048
00BAN_0308MARS000ZU	chihuahua	0.751289
00BAN_0308MARS000ZU	pomeranian	0.0541237
00BAN_0308MARS000ZU	dachshund	0.0515464
00BAN_0308MARS000ZU	chow-chow	0.0476804
00BAN_0308MARS000ZU	poodle-miniature-toy	0.0270619
00BAN_0308MARS000ZU	pekingese	0.0219072
00BAN_0308MARS000ZU	chinese-crested	0.0180412
00BAN_0308MARS000ZU	miniature-pinscher	0.0141753
00BAN_0308MARS000ZU	shih-tzu	0.0141753
00BAN_0310MARS001AF	american-pit-bull-terrier	0.369935
00BAN_0310MARS001AF	american-staffordshire-terrier	0.244444
00BAN_0310MARS001AF	golden-retriever	0.147712
00BAN_0310MARS001AF	boxer	0.0418301
00BAN_0310MARS001AF	labrador-retriever	0.0405229
00BAN_0310MARS001AF	australian-shepherd	0.0313725
00BAN_0310MARS001AF	catahoula-leopard-dog	0.0300654
00BAN_0310MARS001AF	bulldog-standard	0.027451
00BAN_0310MARS001AF	chow-chow	0.0196078
00BAN_0310MARS001AF	german-shepherd-dog	0.0169935
00BAN_0310MARS001AF	beagle	0.0169935
00BAN_0310MARS001AF	american-foxhound	0.0130719
00BAN_0311MARS001NL	american-pit-bull-terrier	0.339474
00BAN_0311MARS001NL	american-staffordshire-terrier	0.255263
00BAN_0311MARS001NL	cocker-spaniel	0.136842
00BAN_0311MARS001NL	chihuahua	0.121053
00BAN_0311MARS001NL	bulldog-standard	0.0473684
00BAN_0311MARS001NL	boxer	0.0315789
00BAN_0311MARS001NL	pomeranian	0.0197368
00BAN_0311MARS001NL	bulldog-american	0.0184211
00BAN_0311MARS001NL	staffordshire-bull-terrier	0.0171053
00BAN_0311MARS001NL	golden-retriever	0.0131579
00BAN_0311MARS001NM	rottweiler	1
00BAN_0311MARS001NN	french-bulldog	1
00BAN_0311MARS001NO	cocker-spaniel	0.98861
00BAN_0311MARS001NO	english-springer-spaniel	0.0113895
00BAN_0315MARS000K6	golden-retriever	1
00BAN_0320MARS001Z9	french-bulldog	0.764505
00BAN_0320MARS001Z9	boston-terrier	0.235495
00BAN_0321MARS001BG	american-pit-bull-terrier	0.56051
00BAN_0321MARS001BG	american-staffordshire-terrier	0.23949
00BAN_0321MARS001BG	bullmastiff	0.0484076
00BAN_0321MARS001BG	mastiff	0.0433121
00BAN_0321MARS001BG	bulldog-american	0.0280255
00BAN_0321MARS001BG	chow-chow	0.0203822
00BAN_0321MARS001BG	bulldog-standard	0.0165605
00BAN_0321MARS001BG	australian-cattle-dog	0.0165605
00BAN_0321MARS001BG	rottweiler	0.0140127
00BAN_0321MARS001BG	boxer	0.0127389
00BAN_0321MARS001BH	chihuahua	0.34878
00BAN_0321MARS001BH	yorkshire-terrier	0.143902
00BAN_0321MARS001BH	poodle-miniature-toy	0.131707
00BAN_0321MARS001BH	miniature-pinscher	0.108537
00BAN_0321MARS001BH	maltese	0.0792683
00BAN_0321MARS001BH	pekingese	0.0621951
00BAN_0321MARS001BH	pomeranian	0.0439024
00BAN_0321MARS001BH	havanese	0.0195122
00BAN_0321MARS001BH	bichon-frise	0.0182927
00BAN_0321MARS001BH	shih-tzu	0.0158537
00BAN_0321MARS001BH	chinese-crested	0.0158537
00BAN_0321MARS001BH	dachshund	0.0121951
00BAN_0321MARS001BI	labrador-retriever	0.05125
00BAN_0321MARS001BI	chow-chow	0.01625
00BAN_0321MARS001BI	australian-cattle-dog	0.015
00BAN_0321MARS001BI	boxer	0.1625
00BAN_0321MARS001BI	american-pit-bull-terrier	0.345
00BAN_0321MARS001BI	american-staffordshire-terrier	0.38
00BAN_0321MARS001BI	bulldog-standard	0.03
00BAN_0321MARS001BJ	american-staffordshire-terrier	0.257215
00BAN_0321MARS001BJ	labrador-retriever	0.230866
00BAN_0321MARS001BJ	american-pit-bull-terrier	0.140527
00BAN_0321MARS001BJ	border-collie	0.101631
00BAN_0321MARS001BJ	great-pyrenees	0.0853199
00BAN_0321MARS001BJ	german-shepherd-dog	0.0539523
00BAN_0321MARS001BJ	bulldog-standard	0.0288582
00BAN_0321MARS001BJ	bulldog-american	0.0276035
00BAN_0321MARS001BJ	chow-chow	0.0200753
00BAN_0321MARS001BJ	boxer	0.0163112
00BAN_0321MARS001BJ	golden-retriever	0.0125471
00BAN_0321MARS001BJ	beagle	0.0125471
00BAN_0321MARS001BJ	chihuahua	0.0125471
00BAN_0322MARS0015P	german-shepherd-dog	0.966538
00BAN_0322MARS0015P	alaskan-malamute	0.018018
00BAN_0322MARS0015P	calupoh	0.015444
00BAN_0322MARS001BF	french-bulldog	0.556242
00BAN_0322MARS001BF	american-pit-bull-terrier	0.175525
00BAN_0322MARS001BF	american-staffordshire-terrier	0.0976514
00BAN_0322MARS001BF	chihuahua	0.0457355
00BAN_0322MARS001BF	parson-russell-terrier	0.0358467
00BAN_0322MARS001BF	boxer	0.025958
00BAN_0322MARS001BF	russell-terrier	0.0210136
00BAN_0322MARS001BF	fox-terrier-wire	0.0160692
00BAN_0322MARS001BF	chow-chow	0.013597
00BAN_0322MARS001BF	portuguese-podengo-pequenos	0.0123609
00BAN_0322MARS001BG	australian-shepherd	0.320191
00BAN_0322MARS001BG	basset-hound	0.310633
00BAN_0322MARS001BG	siberian-husky	0.207885
00BAN_0322MARS001BG	miniature-american-shepherd	0.127838
00BAN_0322MARS001BG	chow-chow	0.0167264
00BAN_0322MARS001BG	australian-cattle-dog	0.0167264
00BAN_0322MARS001BH	basset-hound	1
00BAN_0332MARS00107	chihuahua	0.662835
00BAN_0332MARS00107	miniature-pinscher	0.255428
00BAN_0332MARS00107	fox-terrier-toy	0.0268199
00BAN_0332MARS00107	pomeranian	0.0217114
00BAN_0332MARS00107	pekingese	0.0204342
00BAN_0332MARS00107	yorkshire-terrier	0.0127714
00BAN_0339MARS000ZJ	poodle-miniature-toy	0.643967
00BAN_0339MARS000ZJ	cocker-spaniel	0.283154
00BAN_0339MARS000ZJ	maltese	0.0322581
00BAN_0339MARS000ZJ	bichon-frise	0.0262843
00BAN_0339MARS000ZJ	chihuahua	0.0143369
00BAN_0339MARS000ZK	shih-tzu	0.500589
00BAN_0339MARS000ZK	poodle-miniature-toy	0.41225
00BAN_0339MARS000ZK	bichon-frise	0.0365135
00BAN_0339MARS000ZK	havanese	0.0212014
00BAN_0339MARS000ZK	lhasa-apso	0.0153121
00BAN_0339MARS000ZK	poodle-medium-standard	0.0141343
00BAN_0339MARS000ZL	shih-tzu	0.898763
00BAN_0339MARS000ZL	lhasa-apso	0.0708661
00BAN_0339MARS000ZL	pekingese	0.0168729
00BAN_0339MARS000ZL	poodle-miniature-toy	0.0134983
00BAN_0339MARS000ZM	dachshund	0.511876
00BAN_0339MARS000ZM	poodle-miniature-toy	0.366983
00BAN_0339MARS000ZM	bichon-frise	0.0926366
00BAN_0339MARS000ZM	chihuahua	0.0166271
00BAN_0339MARS000ZM	maltese	0.0118765
00BAN_0343MARS001YW	american-staffordshire-terrier	0.721886
00BAN_0343MARS001YW	american-pit-bull-terrier	0.207981
00BAN_0343MARS001YW	chow-chow	0.0350665
00BAN_0343MARS001YW	australian-cattle-dog	0.019347
00BAN_0343MARS001YW	german-shepherd-dog	0.0157195
00BAN_0343MARS001YX	american-staffordshire-terrier	0.494311
00BAN_0343MARS001YX	american-pit-bull-terrier	0.211125
00BAN_0343MARS001YX	boxer	0.0707965
00BAN_0343MARS001YX	chihuahua	0.0379267
00BAN_0343MARS001YX	chow-chow	0.0366625
00BAN_0343MARS001YX	bulldog-standard	0.0278129
00BAN_0343MARS001YX	bulldog-american	0.0265487
00BAN_0343MARS001YX	german-shepherd-dog	0.0265487
00BAN_0343MARS001YX	collie	0.0151707
00BAN_0343MARS001YX	cocker-spaniel	0.0139064
00BAN_0343MARS001YX	american-eskimo-dog	0.0139064
00BAN_0343MARS001YX	argentine-dogo	0.0126422
00BAN_0343MARS001YX	street-dog-french-polynesia	0.0126422
00BAN_0348MARS001D1	golden-retriever	0.950355
00BAN_0348MARS001D1	german-shepherd-dog	0.0212766
00BAN_0348MARS001D1	chow-chow	0.0153664
00BAN_0348MARS001D1	cocker-spaniel	0.0130024
00BAN_0355MARS001H0	dobermann-pinscher	0.530106
00BAN_0355MARS001H0	rottweiler	0.252656
00BAN_0355MARS001H0	american-pit-bull-terrier	0.116883
00BAN_0355MARS001H0	labrador-retriever	0.0448642
00BAN_0355MARS001H0	american-staffordshire-terrier	0.0342385
00BAN_0355MARS001H0	golden-retriever	0.0212515
00BAN_0355MARS001H1	bull-terrier	1
00BAN_0357MARS002FO	cavalier-king-charles-spaniel	0.471676
00BAN_0357MARS002FO	poodle-miniature-toy	0.354913
00BAN_0357MARS002FO	poodle-medium-standard	0.137572
00BAN_0357MARS002FO	cocker-spaniel	0.0208092
00BAN_0357MARS002FO	japanese-chin	0.0150289
00BAN_0357MARS002FP	golden-retriever	0.5
00BAN_0357MARS002FP	poodle-medium-standard	0.5
00BAN_0357MARS002FQ	shih-tzu	0.950617
00BAN_0357MARS002FQ	pekingese	0.0246914
00BAN_0357MARS002FQ	lhasa-apso	0.0123457
00BAN_0357MARS002FQ	poodle-miniature-toy	0.0123457
00BAN_0357MARS002FR	yorkshire-terrier	0.341407
00BAN_0357MARS002FR	shih-tzu	0.304498
00BAN_0357MARS002FR	bichon-frise	0.16955
00BAN_0357MARS002FR	poodle-miniature-toy	0.0795848
00BAN_0357MARS002FR	biewer-terrier	0.0495963
00BAN_0357MARS002FR	maltese	0.0276817
00BAN_0357MARS002FR	havanese	0.0276817
00BAN_0357MARS002FS	yorkshire-terrier	0.323221
00BAN_0357MARS002FS	shih-tzu	0.320887
00BAN_0357MARS002FS	bichon-frise	0.149358
00BAN_0357MARS002FS	poodle-miniature-toy	0.0886814
00BAN_0357MARS002FS	havanese	0.0443407
00BAN_0357MARS002FS	biewer-terrier	0.0303384
00BAN_0357MARS002FS	maltese	0.0280047
00BAN_0357MARS002FS	chihuahua	0.0151692
00BAN_0357MARS002FT	shih-tzu	0.704841
00BAN_0357MARS002FT	dachshund	0.269185
00BAN_0357MARS002FT	lhasa-apso	0.025974
00BAN_0358MARS001HK	poodle-miniature-toy	0.86121
00BAN_0358MARS001HK	havanese	0.0735469
00BAN_0358MARS001HK	bichon-frise	0.0355872
00BAN_0358MARS001HK	poodle-medium-standard	0.0177936
00BAN_0358MARS001HK	portuguese-water-dog	0.0118624
00BAN_0358MARS001HL	american-staffordshire-terrier	0.950282
00BAN_0358MARS001HL	bulldog-standard	0.0293785
00BAN_0358MARS001HL	american-pit-bull-terrier	0.020339
00BAN_0360MARS000Y3	golden-retriever	1
00BAN_0360MARS00106	bichon-frise	0.96483
00BAN_0360MARS00106	poodle-miniature-toy	0.03517
00BAN_0360MARS00107	poodle-miniature-toy	0.437352
00BAN_0360MARS00107	maltese	0.282506
00BAN_0360MARS00107	pomeranian	0.0803783
00BAN_0360MARS00107	bichon-frise	0.0614657
00BAN_0360MARS00107	havanese	0.0401891
00BAN_0360MARS00107	lhasa-apso	0.0307329
00BAN_0360MARS00107	shih-tzu	0.0295508
00BAN_0360MARS00107	pekingese	0.0236407
00BAN_0360MARS00107	chihuahua	0.0141844
00BAN_0360MARS00108	australian-cattle-dog	0.867925
00BAN_0360MARS00108	border-collie	0.0352201
00BAN_0360MARS00108	chow-chow	0.0264151
00BAN_0360MARS00108	akita	0.0201258
00BAN_0360MARS00108	german-shepherd-dog	0.0176101
00BAN_0360MARS00108	american-eskimo-dog	0.0176101
00BAN_0360MARS00108	beagle	0.0150943
00BAN_0360MARS00109	yorkshire-terrier	0.509639
00BAN_0360MARS00109	poodle-miniature-toy	0.456627
00BAN_0360MARS00109	chihuahua	0.0168675
00BAN_0360MARS00109	bichon-frise	0.0168675
00BAN_0360MARS0010A	american-staffordshire-terrier	0.793224
00BAN_0360MARS0010A	american-pit-bull-terrier	0.195093
00BAN_0360MARS0010A	bulldog-standard	0.0116822
00BAN_0360MARS0010B	dachshund	0.960187
00BAN_0360MARS0010B	poodle-miniature-toy	0.0269321
00BAN_0360MARS0010B	beagle	0.0128806
00BAN_0362MARS001GI	basset-hound	0.5
00BAN_0362MARS001GI	beagle	0.5
00BAN_0362MARS001GJ	bernese-mountain-dog	0.65848
00BAN_0362MARS001GJ	poodle-miniature-toy	0.301754
00BAN_0362MARS001GJ	bichon-frise	0.0280702
00BAN_0362MARS001GJ	schnauzer-miniature	0.0116959
00BAN_0363MARS0021F	american-staffordshire-terrier	0.599768
00BAN_0363MARS0021F	american-pit-bull-terrier	0.363109
00BAN_0363MARS0021F	bulldog-american	0.0197216
00BAN_0363MARS0021F	boxer	0.0174014
00BAN_0363MARS0021G	american-pit-bull-terrier	0.525126
00BAN_0363MARS0021G	american-staffordshire-terrier	0.349246
00BAN_0363MARS0021G	boxer	0.0301508
00BAN_0363MARS0021G	boston-terrier	0.0188442
00BAN_0363MARS0021G	chow-chow	0.0175879
00BAN_0363MARS0021G	bulldog-american	0.0163317
00BAN_0363MARS0021G	labrador-retriever	0.0163317
00BAN_0363MARS0021G	siberian-husky	0.0138191
00BAN_0363MARS0021G	bulldog-standard	0.0125628
00BAN_0364MARS000RK	golden-retriever	1
00BAN_0371MARS0023J	border-collie	0.704042
00BAN_0371MARS0023J	australian-cattle-dog	0.0625815
00BAN_0371MARS0023J	miniature-american-shepherd	0.0469361
00BAN_0371MARS0023J	catahoula-leopard-dog	0.0469361
00BAN_0371MARS0023J	treeing-walker-coonhound	0.029987
00BAN_0371MARS0023J	australian-shepherd	0.0286832
00BAN_0371MARS0023J	collie	0.0234681
00BAN_0371MARS0023J	old-english-sheepdog	0.0221643
00BAN_0371MARS0023J	chow-chow	0.0208605
00BAN_0371MARS0023J	american-pit-bull-terrier	0.0143416
00BAN_0371MARS0023Q	dachshund	1
00BAN_0374MARS000VL	dalmatian	1
00BAN_0374MARS000VM	french-bulldog	1
00BAN_0383MARS00151	golden-retriever	0.34189
00BAN_0383MARS00151	poodle-miniature-toy	0.336056
00BAN_0383MARS00151	poodle-medium-standard	0.276546
00BAN_0383MARS00151	bernese-mountain-dog	0.0326721
00BAN_0383MARS00151	bichon-frise	0.0128355
00BAN_0387MARS0011A	german-shepherd-dog	0.448232
00BAN_0387MARS0011A	siberian-husky	0.388889
00BAN_0387MARS0011A	alaskan-malamute	0.0782828
00BAN_0387MARS0011A	samoyed	0.0290404
00BAN_0387MARS0011A	calupoh	0.0252525
00BAN_0387MARS0011A	chow-chow	0.0164141
00BAN_0387MARS0011A	american-pit-bull-terrier	0.0138889
00BAN_0395MARS0014P	labrador-retriever	0.927798
00BAN_0395MARS0014P	golden-retriever	0.0421179
00BAN_0395MARS0014P	flat-coated-retriever	0.0300842
00BAN_0395MARS0014Q	american-staffordshire-terrier	0.460591
00BAN_0395MARS0014Q	german-shepherd-dog	0.219212
00BAN_0395MARS0014Q	rottweiler	0.200739
00BAN_0395MARS0014Q	american-pit-bull-terrier	0.0899015
00BAN_0395MARS0014Q	siberian-husky	0.0295567
00BAN_0398MARS000UZ	pomeranian	0.249089
00BAN_0398MARS000UZ	maltese	0.240583
00BAN_0398MARS000UZ	chihuahua	0.190765
00BAN_0398MARS000UZ	poodle-miniature-toy	0.188335
00BAN_0398MARS000UZ	miniature-pinscher	0.036452
00BAN_0398MARS000UZ	bichon-frise	0.0279465
00BAN_0398MARS000UZ	havanese	0.018226
00BAN_0398MARS000UZ	cocker-spaniel	0.018226
00BAN_0398MARS000UZ	dachshund	0.0157959
00BAN_0398MARS000UZ	shih-tzu	0.0145808
00BAN_0398MARS000V0	siberian-husky	0.222074
00BAN_0398MARS000V0	german-shepherd-dog	0.211436
00BAN_0398MARS000V0	chow-chow	0.199468
00BAN_0398MARS000V0	alaskan-malamute	0.0664894
00BAN_0398MARS000V0	rottweiler	0.0412234
00BAN_0398MARS000V0	american-pit-bull-terrier	0.0385638
00BAN_0398MARS000V0	labrador-retriever	0.0319149
00BAN_0398MARS000V0	border-collie	0.0212766
00BAN_0398MARS000V0	akita	0.0199468
00BAN_0398MARS000V0	chihuahua	0.018617
00BAN_0398MARS000V0	cocker-spaniel	0.018617
00BAN_0398MARS000V0	gray-wolf	0.0172872
00BAN_0398MARS000V0	dobermann-pinscher	0.0172872
00BAN_0398MARS000V0	chinese-shar-pei	0.0159574
00BAN_0398MARS000V0	belgian-malinois	0.0159574
00BAN_0398MARS000V0	american-staffordshire-terrier	0.0146277
00BAN_0398MARS000V0	australian-cattle-dog	0.0146277
00BAN_0398MARS000V0	bouvier-des-flanders	0.0146277
00BAN_0398MARS000V1	siberian-husky	0.223738
00BAN_0398MARS000V1	german-shepherd-dog	0.216917
00BAN_0398MARS000V1	chow-chow	0.178718
00BAN_0398MARS000V1	alaskan-malamute	0.0941337
00BAN_0398MARS000V1	labrador-retriever	0.0450205
00BAN_0398MARS000V1	american-pit-bull-terrier	0.0409277
00BAN_0398MARS000V1	australian-cattle-dog	0.0286494
00BAN_0398MARS000V1	chinese-shar-pei	0.0272851
00BAN_0398MARS000V1	rottweiler	0.0272851
00BAN_0398MARS000V1	american-staffordshire-terrier	0.0231924
00BAN_0398MARS000V1	akita	0.0190996
00BAN_0398MARS000V1	cocker-spaniel	0.0177353
00BAN_0398MARS000V1	brittany	0.0150068
00BAN_0398MARS000V1	dobermann-pinscher	0.0150068
00BAN_0398MARS000V1	belgian-malinois	0.0136426
00BAN_0398MARS000V1	russian-european-laika	0.0136426
00BAN_0399MARS0019K	poodle-miniature-toy	0.498826
00BAN_0399MARS0019K	maltese	0.46831
00BAN_0399MARS0019K	havanese	0.0328638
00BAN_0399MARS0019L	poodle-miniature-toy	0.491765
00BAN_0399MARS0019L	shih-tzu	0.384706
00BAN_0399MARS0019L	pekingese	0.0682353
00BAN_0399MARS0019L	maltese	0.0305882
00BAN_0399MARS0019L	lhasa-apso	0.0247059
00BAN_0405MARS001II	american-pit-bull-terrier	0.404948
00BAN_0405MARS001II	american-staffordshire-terrier	0.244792
00BAN_0405MARS001II	boxer	0.143229
00BAN_0405MARS001II	american-foxhound	0.0768229
00BAN_0405MARS001II	bulldog-american	0.0364583
00BAN_0405MARS001II	bulldog-standard	0.0299479
00BAN_0405MARS001II	labrador-retriever	0.0247396
00BAN_0405MARS001II	chow-chow	0.0234375
00BAN_0405MARS001II	beagle	0.015625
00BAN_0409MARS0028Z	labrador-retriever	1
00BAN_0409MARS00290	dachshund	0.434783
00BAN_0409MARS00290	yorkshire-terrier	0.352526
00BAN_0409MARS00290	biewer-terrier	0.145711
00BAN_0409MARS00290	poodle-miniature-toy	0.0340776
00BAN_0409MARS00290	chihuahua	0.0329025
00BAN_0409MARS00291	chihuahua	0.617284
00BAN_0409MARS00291	poodle-miniature-toy	0.365432
00BAN_0409MARS00291	maltese	0.017284
00BAN_0409MARS00292	poodle-medium-standard	0.494869
00BAN_0409MARS00292	golden-retriever	0.478905
00BAN_0409MARS00292	irish-setter	0.013683
00BAN_0409MARS00292	flat-coated-retriever	0.0125428
00BAN_0413MARS001O5	labrador-retriever	1
00BAN_0413MARS001O6	chihuahua	0.292244
00BAN_0413MARS001O6	poodle-miniature-toy	0.238227
00BAN_0413MARS001O6	yorkshire-terrier	0.211911
00BAN_0413MARS001O6	shih-tzu	0.130194
00BAN_0413MARS001O6	maltese	0.033241
00BAN_0413MARS001O6	beagle	0.031856
00BAN_0413MARS001O6	pomeranian	0.0290859
00BAN_0413MARS001O6	cocker-spaniel	0.0180055
00BAN_0413MARS001O6	fox-terrier-toy	0.0152355
00BAN_0414MARS001IK	chihuahua	0.707809
00BAN_0414MARS001IK	pomeranian	0.221662
00BAN_0414MARS001IK	beagle	0.0289673
00BAN_0414MARS001IK	italian-spinone	0.0151134
00BAN_0414MARS001IK	bichon-frise	0.0138539
00BAN_0414MARS001IK	pekingese	0.0125945
00BAN_0417MARS002A4	chihuahua	0.808184
00BAN_0417MARS002A4	poodle-miniature-toy	0.0907928
00BAN_0417MARS002A4	bichon-frise	0.0345269
00BAN_0417MARS002A4	dachshund	0.0204604
00BAN_0417MARS002A4	pomeranian	0.0191816
00BAN_0417MARS002A4	american-eskimo-dog	0.0140665
00BAN_0417MARS002A4	shih-tzu	0.0127877
00BAN_0417MARS002A5	presa-canario	0.343373
00BAN_0417MARS002A5	neapolitan-mastiff	0.20241
00BAN_0417MARS002A5	cane-corso	0.179518
00BAN_0417MARS002A5	rottweiler	0.0506024
00BAN_0417MARS002A5	mastiff	0.0457831
00BAN_0417MARS002A5	boxer	0.0349398
00BAN_0417MARS002A5	bullmastiff	0.0289157
00BAN_0417MARS002A5	bulldog-standard	0.0277108
00BAN_0417MARS002A5	american-pit-bull-terrier	0.0228916
00BAN_0417MARS002A5	german-shepherd-dog	0.0228916
00BAN_0417MARS002A5	american-staffordshire-terrier	0.0156627
00BAN_0417MARS002A5	dogue-de-bordeaux	0.013253
00BAN_0417MARS002A5	boerboel	0.0120482
00BAN_0418MARS0016Y	american-staffordshire-terrier	0.160991
00BAN_0418MARS0016Y	german-shepherd-dog	0.156347
00BAN_0418MARS0016Y	american-pit-bull-terrier	0.148607
00BAN_0418MARS0016Y	chow-chow	0.0959752
00BAN_0418MARS0016Y	chihuahua	0.0959752
00BAN_0418MARS0016Y	cocker-spaniel	0.0495356
00BAN_0418MARS0016Y	italian-greyhound	0.0495356
00BAN_0418MARS0016Y	australian-shepherd	0.0464396
00BAN_0418MARS0016Y	alaskan-malamute	0.0433437
00BAN_0418MARS0016Y	boxer	0.0386997
00BAN_0418MARS0016Y	pekingese	0.0325077
00BAN_0418MARS0016Y	poodle-miniature-toy	0.0232198
00BAN_0418MARS0016Y	bulldog-american	0.0216718
00BAN_0418MARS0016Y	peruvian-inca-orchid	0.0201238
00BAN_0418MARS0016Y	gray-wolf	0.0170279
00BAN_0423MARS00135	poodle-medium-standard	0.491686
00BAN_0423MARS00135	golden-retriever	0.328979
00BAN_0423MARS00135	poodle-miniature-toy	0.179335
00BAN_0427MARS000SA	yorkshire-terrier	0.731995
00BAN_0427MARS000SA	maltese	0.14758
00BAN_0427MARS000SA	miniature-pinscher	0.0531287
00BAN_0427MARS000SA	chihuahua	0.0401417
00BAN_0427MARS000SA	poodle-miniature-toy	0.0271547
00BAN_0427MARS000SB	labrador-retriever	0.984337
00BAN_0427MARS000SB	flat-coated-retriever	0.0156627
00BAN_0432MARS001G7	poodle-medium-standard	0.803899
00BAN_0432MARS001G7	golden-retriever	0.183486
00BAN_0432MARS001G7	poodle-miniature-toy	0.0126147
00BAN_0432MARS001G8	poodle-miniature-toy	0.962617
00BAN_0432MARS001G8	bichon-frise	0.0257009
00BAN_0432MARS001G8	poodle-medium-standard	0.0116822
00BAN_0432MARS001G9	french-bulldog	0.94111
00BAN_0432MARS001G9	chihuahua	0.0475651
00BAN_0432MARS001G9	bulldog-standard	0.011325
00BAN_0432MARS001GA	yorkshire-terrier	0.398496
00BAN_0432MARS001GA	chihuahua	0.348371
00BAN_0432MARS001GA	miniature-pinscher	0.0626566
00BAN_0432MARS001GA	shih-tzu	0.0426065
00BAN_0432MARS001GA	bichon-frise	0.0363409
00BAN_0432MARS001GA	poodle-miniature-toy	0.0300752
00BAN_0432MARS001GA	dachshund	0.0300752
00BAN_0432MARS001GA	chinese-crested	0.0225564
00BAN_0432MARS001GA	japanese-chin	0.0150376
00BAN_0432MARS001GA	chow-chow	0.0137845
00BAN_0434MARS0010N	american-staffordshire-terrier	0.736782
00BAN_0434MARS0010N	american-pit-bull-terrier	0.222989
00BAN_0434MARS0010N	bulldog-standard	0.0206897
00BAN_0434MARS0010N	bulldog-american	0.0195402
00BAN_0436MARS001LW	american-staffordshire-terrier	0.23594
00BAN_0436MARS001LW	american-pit-bull-terrier	0.233196
00BAN_0436MARS001LW	chihuahua	0.135802
00BAN_0436MARS001LW	labrador-retriever	0.123457
00BAN_0436MARS001LW	great-pyrenees	0.0576132
00BAN_0436MARS001LW	american-eskimo-dog	0.0534979
00BAN_0436MARS001LW	australian-cattle-dog	0.0342936
00BAN_0436MARS001LW	border-collie	0.0219479
00BAN_0436MARS001LW	dachshund	0.0205761
00BAN_0436MARS001LW	golden-retriever	0.0178326
00BAN_0436MARS001LW	miniature-pinscher	0.0178326
00BAN_0436MARS001LW	flat-coated-retriever	0.0164609
00BAN_0436MARS001LW	pomeranian	0.0164609
00BAN_0436MARS001LW	boxer	0.0150892
00BAN_0436MARS001LX	french-bulldog	1
00BAN_0436MARS001LY	poodle-miniature-toy	0.985327
00BAN_0436MARS001LY	poodle-medium-standard	0.0146727
00BAN_0441MARS000QG	poodle-miniature-toy	0.495305
00BAN_0441MARS000QG	shih-tzu	0.25939
00BAN_0441MARS000QG	yorkshire-terrier	0.245305
00BAN_0442MARS001LQ	poodle-medium-standard	0.555556
00BAN_0442MARS001LQ	poodle-miniature-toy	0.318129
00BAN_0442MARS001LQ	golden-retriever	0.111111
00BAN_0442MARS001LQ	irish-setter	0.0152047
00BAN_0444MARS0014F	parson-russell-terrier	0.228571
00BAN_0444MARS0014F	chihuahua	0.201587
00BAN_0444MARS0014F	russell-terrier	0.11746
00BAN_0444MARS0014F	fox-terrier-wire	0.103175
00BAN_0444MARS0014F	german-hunting-terrier	0.068254
00BAN_0444MARS0014F	fox-terrier-smooth	0.0603175
00BAN_0444MARS0014F	sealyham-terrier	0.0349206
00BAN_0444MARS0014F	danish-swedish-farmdog	0.0285714
00BAN_0444MARS0014F	street-dog-fiji	0.0253968
00BAN_0444MARS0014F	pomeranian	0.0222222
00BAN_0444MARS0014F	lakeland-terrier	0.0206349
00BAN_0444MARS0014F	border-terrier	0.0206349
00BAN_0444MARS0014F	yorkshire-terrier	0.0190476
00BAN_0444MARS0014F	american-hairless-rat-terrier	0.0174603
00BAN_0444MARS0014F	fox-terrier-toy	0.015873
00BAN_0444MARS0014F	peruvian-inca-orchid	0.015873
00BAN_0446MARS0014N	american-staffordshire-terrier	0.428005
00BAN_0446MARS0014N	american-pit-bull-terrier	0.313078
00BAN_0446MARS0014N	chow-chow	0.0634082
00BAN_0446MARS0014N	siberian-husky	0.0594452
00BAN_0446MARS0014N	german-shepherd-dog	0.0515192
00BAN_0446MARS0014N	golden-retriever	0.0383091
00BAN_0446MARS0014N	dalmatian	0.0198151
00BAN_0446MARS0014N	neapolitan-mastiff	0.01321
00BAN_0446MARS0014N	american-eskimo-dog	0.01321
00BAN_0446MARS0014O	poodle-miniature-toy	0.669757
00BAN_0446MARS0014O	cavalier-king-charles-spaniel	0.257242
00BAN_0446MARS0014O	poodle-medium-standard	0.0405562
00BAN_0446MARS0014O	cocker-spaniel	0.032445
00BAN_0446MARS0014P	golden-retriever	0.509346
00BAN_0446MARS0014P	poodle-medium-standard	0.275701
00BAN_0446MARS0014P	poodle-miniature-toy	0.214953
00BAN_0446MARS0014Q	weimaraner	1
00BAN_0447MARS001C5	bichon-frise	0.312719
00BAN_0447MARS001C5	maltese	0.259043
00BAN_0447MARS001C5	poodle-miniature-toy	0.240373
00BAN_0447MARS001C5	yorkshire-terrier	0.187865
00BAN_0447MARS001C6	golden-retriever	0.563073
00BAN_0447MARS001C6	poodle-medium-standard	0.366972
00BAN_0447MARS001C6	australian-shepherd	0.0699541
00BAN_0447MARS001C7	golden-retriever	0.476301
00BAN_0447MARS001C7	poodle-medium-standard	0.420809
00BAN_0447MARS001C7	australian-shepherd	0.0913295
00BAN_0447MARS001C7	miniature-american-shepherd	0.0115607
00BAN_0449MARS000X5	german-shepherd-dog	0.494723
00BAN_0449MARS000X5	korean-jindo	0.411609
00BAN_0449MARS000X5	donggyeongi	0.0329815
00BAN_0449MARS000X5	gray-wolf	0.030343
00BAN_0449MARS000X5	shiloh-shepherd	0.0158311
00BAN_0449MARS000X5	white-swiss-shepherd	0.0145119
00BAN_0449MARS000X6	american-staffordshire-terrier	0.555041
00BAN_0449MARS000X6	american-pit-bull-terrier	0.332561
00BAN_0449MARS000X6	bulldog-american	0.0486674
00BAN_0449MARS000X6	bulldog-standard	0.0347625
00BAN_0449MARS000X6	boxer	0.0150637
00BAN_0449MARS000X6	siberian-husky	0.013905
00BAN_0449MARS000X7	poodle-miniature-toy	0.433294
00BAN_0449MARS000X7	shih-tzu	0.266824
00BAN_0449MARS000X7	yorkshire-terrier	0.0909091
00BAN_0449MARS000X7	japanese-chin	0.0472255
00BAN_0449MARS000X7	poodle-medium-standard	0.0460449
00BAN_0449MARS000X7	bichon-frise	0.0436836
00BAN_0449MARS000X7	lhasa-apso	0.0436836
00BAN_0449MARS000X7	schnauzer-miniature	0.0153483
00BAN_0449MARS000X7	pekingese	0.012987
00BAN_0449MARS000X8	american-staffordshire-terrier	0.656361
00BAN_0449MARS000X8	american-pit-bull-terrier	0.282996
00BAN_0449MARS000X8	boxer	0.0273484
00BAN_0449MARS000X8	bulldog-standard	0.0166468
00BAN_0449MARS000X8	bull-terrier	0.0166468
00BAN_0453MARS001FB	maltese	0.838895
00BAN_0453MARS001FB	havanese	0.0897583
00BAN_0453MARS001FB	pomeranian	0.0471807
00BAN_0453MARS001FB	mi-ki	0.0126582
00BAN_0453MARS001FB	poodle-miniature-toy	0.0115075
00BAN_0455MARS001O9	poodle-medium-standard	0.737668
00BAN_0455MARS001O9	bernese-mountain-dog	0.262332
00BAN_0455MARS001OA	poodle-miniature-toy	0.63615
00BAN_0455MARS001OA	yorkshire-terrier	0.251174
00BAN_0455MARS001OA	lhasa-apso	0.0481221
00BAN_0455MARS001OA	shih-tzu	0.0269953
00BAN_0455MARS001OA	maltese	0.0223005
00BAN_0455MARS001OA	havanese	0.0152582
00BAN_0455MARS001OB	golden-retriever	0.543554
00BAN_0455MARS001OB	poodle-medium-standard	0.442509
00BAN_0455MARS001OB	flat-coated-retriever	0.0139373
00BAN_0455MARS001OC	american-pit-bull-terrier	0.298584
00BAN_0455MARS001OC	beagle	0.297297
00BAN_0455MARS001OC	basset-hound	0.0862291
00BAN_0455MARS001OC	chow-chow	0.0501931
00BAN_0455MARS001OC	american-staffordshire-terrier	0.045045
00BAN_0455MARS001OC	poodle-miniature-toy	0.042471
00BAN_0455MARS001OC	bulldog-american	0.041184
00BAN_0455MARS001OC	pomeranian	0.019305
00BAN_0455MARS001OC	american-foxhound	0.018018
00BAN_0455MARS001OC	chihuahua	0.016731
00BAN_0455MARS001OC	golden-retriever	0.016731
00BAN_0455MARS001OC	german-shepherd-dog	0.015444
00BAN_0455MARS001OC	pekingese	0.014157
00BAN_0455MARS001OC	australian-shepherd	0.01287
00BAN_0455MARS001OC	labrador-retriever	0.01287
00BAN_0455MARS001OC	australian-cattle-dog	0.01287
00BAN_0455MARS001OD	american-pit-bull-terrier	0.513699
00BAN_0455MARS001OD	american-staffordshire-terrier	0.191781
00BAN_0455MARS001OD	cane-corso	0.069863
00BAN_0455MARS001OD	neapolitan-mastiff	0.0684932
00BAN_0455MARS001OD	chow-chow	0.0452055
00BAN_0455MARS001OD	boxer	0.030137
00BAN_0455MARS001OD	german-shepherd-dog	0.0273973
00BAN_0455MARS001OD	labrador-retriever	0.0205479
00BAN_0455MARS001OD	boston-terrier	0.0191781
00BAN_0455MARS001OD	bulldog-american	0.0136986
00BAN_0455MARS001OE	german-shepherd-dog	0.900726
00BAN_0455MARS001OE	white-swiss-shepherd	0.0823245
00BAN_0455MARS001OE	bohemian-shepherd	0.0169492
00BAN_0455MARS001OF	boxer	0.983221
00BAN_0455MARS001OF	bulldog-american	0.0167785
00BAN_0457MARS001IN	chow-chow	1
00BAN_0457MARS001IO	american-staffordshire-terrier	0.690977
00BAN_0457MARS001IO	american-pit-bull-terrier	0.23733
00BAN_0457MARS001IO	bulldog-american	0.039555
00BAN_0457MARS001IO	boxer	0.0197775
00BAN_0457MARS001IO	border-collie	0.0123609
00BAN_0457MARS001IP	poodle-miniature-toy	0.481043
00BAN_0457MARS001IP	maltese	0.449052
00BAN_0457MARS001IP	havanese	0.0414692
00BAN_0457MARS001IP	bichon-frise	0.014218
00BAN_0457MARS001IP	peruvian-inca-orchid	0.014218
00BAN_0458MARS000XF	cocker-spaniel	0.514654
00BAN_0458MARS000XF	poodle-miniature-toy	0.426729
00BAN_0458MARS000XF	shih-tzu	0.0586166
00BAN_0461MARS001Q5	beagle	0.382763
00BAN_0461MARS001Q5	chihuahua	0.275032
00BAN_0461MARS001Q5	dachshund	0.190114
00BAN_0461MARS001Q5	pomeranian	0.0418251
00BAN_0461MARS001Q5	yorkshire-terrier	0.0278834
00BAN_0461MARS001Q5	rat-terrier	0.0240811
00BAN_0461MARS001Q5	papillon	0.0240811
00BAN_0461MARS001Q5	shetland-sheepdog	0.0215463
00BAN_0461MARS001Q5	miniature-american-shepherd	0.0126743
00BAN_0461MARS001Q6	japanese-shiba-inu	1
00BAN_0463MARS0018W	siberian-husky	0.283525
00BAN_0463MARS0018W	american-staffordshire-terrier	0.174968
00BAN_0463MARS0018W	treeing-walker-coonhound	0.0779055
00BAN_0463MARS0018W	german-shepherd-dog	0.0536398
00BAN_0463MARS0018W	australian-shepherd	0.0446999
00BAN_0463MARS0018W	beagle	0.0446999
00BAN_0463MARS0018W	miniature-american-shepherd	0.0421456
00BAN_0463MARS0018W	american-pit-bull-terrier	0.0408685
00BAN_0463MARS0018W	australian-cattle-dog	0.0395913
00BAN_0463MARS0018W	boxer	0.0319285
00BAN_0463MARS0018W	chow-chow	0.0293742
00BAN_0463MARS0018W	american-eskimo-dog	0.0242656
00BAN_0463MARS0018W	labrador-retriever	0.0217114
00BAN_0463MARS0018W	alaskan-malamute	0.0204342
00BAN_0463MARS0018W	border-collie	0.0204342
00BAN_0463MARS0018W	collie	0.0191571
00BAN_0463MARS0018W	catahoula-leopard-dog	0.0153257
00BAN_0463MARS0018W	golden-retriever	0.0153257
00BAN_0463MARS0018X	german-shorthaired-pointer	0.988519
00BAN_0463MARS0018X	german-wirehaired-pointer	0.0114811
00BAN_0467MARS001LG	american-staffordshire-terrier	0.531737
00BAN_0467MARS001LG	american-pit-bull-terrier	0.356886
00BAN_0467MARS001LG	bulldog-american	0.045509
00BAN_0467MARS001LG	bulldog-standard	0.0371257
00BAN_0467MARS001LG	boxer	0.0287425
00BAN_0467MARS001LI	labrador-retriever	1
00BAN_0467MARS001LJ	pomeranian	0.395405
00BAN_0467MARS001LJ	chihuahua	0.308343
00BAN_0467MARS001LJ	maltese	0.118501
00BAN_0467MARS001LJ	dachshund	0.070133
00BAN_0467MARS001LJ	shih-tzu	0.0435308
00BAN_0467MARS001LJ	miniature-pinscher	0.0217654
00BAN_0467MARS001LJ	american-eskimo-dog	0.0217654
00BAN_0467MARS001LJ	bichon-frise	0.0205562
00BAN_0467MARS001LK	chihuahua	0.403681
00BAN_0467MARS001LK	pomeranian	0.296933
00BAN_0467MARS001LK	maltese	0.119018
00BAN_0467MARS001LK	shih-tzu	0.0748466
00BAN_0467MARS001LK	dachshund	0.0564417
00BAN_0467MARS001LK	miniature-pinscher	0.0184049
00BAN_0467MARS001LK	mi-ki	0.0171779
00BAN_0467MARS001LK	chinese-crested	0.0134969
00BAN_0479MARS000ZT	poodle-miniature-toy	0.424419
00BAN_0479MARS000ZT	maltese	0.254651
00BAN_0479MARS000ZT	chihuahua	0.237209
00BAN_0479MARS000ZT	bichon-frise	0.0523256
00BAN_0479MARS000ZT	havanese	0.0186047
00BAN_0479MARS000ZT	pomeranian	0.0127907
00BAN_0479MARS000ZU	french-bulldog	0.275695
00BAN_0479MARS000ZU	boston-terrier	0.249093
00BAN_0479MARS000ZU	american-staffordshire-terrier	0.220073
00BAN_0479MARS000ZU	chihuahua	0.170496
00BAN_0479MARS000ZU	yorkshire-terrier	0.0241838
00BAN_0479MARS000ZU	pomeranian	0.0169287
00BAN_0479MARS000ZU	poodle-miniature-toy	0.0157195
00BAN_0479MARS000ZU	american-pit-bull-terrier	0.0145103
00BAN_0479MARS000ZU	labrador-retriever	0.0133011
00BAN_0479MARS000ZW	poodle-miniature-toy	0.96966
00BAN_0479MARS000ZW	bichon-frise	0.0157767
00BAN_0479MARS000ZW	poodle-medium-standard	0.0145631
00BAN_0502MARS001BC	alaskan-malamute	0.977604
00BAN_0502MARS001BC	siberian-husky	0.0111982
00BAN_0502MARS001BC	samoyed	0.0111982
00BAN_0509MARS000X3	cavalier-king-charles-spaniel	1
00BAN_0509MARS000X4	poodle-miniature-toy	0.711722
00BAN_0509MARS000X4	miniature-american-shepherd	0.13756
00BAN_0509MARS000X4	australian-shepherd	0.117225
00BAN_0509MARS000X4	bichon-frise	0.0334928
00BAN_0519MARS0018H	american-pit-bull-terrier	0.253045
00BAN_0519MARS0018H	chihuahua	0.225981
00BAN_0519MARS0018H	chow-chow	0.182679
00BAN_0519MARS0018H	collie	0.0500677
00BAN_0519MARS0018H	american-staffordshire-terrier	0.0487145
00BAN_0519MARS0018H	border-collie	0.0433018
00BAN_0519MARS0018H	boxer	0.0392422
00BAN_0519MARS0018H	german-shepherd-dog	0.037889
00BAN_0519MARS0018H	pomeranian	0.0284168
00BAN_0519MARS0018H	beagle	0.0257104
00BAN_0519MARS0018H	shih-tzu	0.0216509
00BAN_0519MARS0018H	bulldog-standard	0.0162382
00BAN_0519MARS0018H	american-eskimo-dog	0.0135318
00BAN_0519MARS0018H	akita	0.0135318
00BAN_0519MARS0018I	poodle-miniature-toy	0.580336
00BAN_0519MARS0018I	cavalier-king-charles-spaniel	0.377698
00BAN_0519MARS0018I	bichon-frise	0.0227818
00BAN_0519MARS0018I	poodle-medium-standard	0.0191847
00BAN_0519MARS0018J	saint-bernard	1
00BAN_0523MARS0013C	yorkshire-terrier	0.497409
00BAN_0523MARS0013C	chihuahua	0.190415
00BAN_0523MARS0013C	dachshund	0.115285
00BAN_0523MARS0013C	beagle	0.0712435
00BAN_0523MARS0013C	poodle-miniature-toy	0.0388601
00BAN_0523MARS0013C	silky-terrier	0.0297927
00BAN_0523MARS0013C	cocker-spaniel	0.0194301
00BAN_0523MARS0013C	parson-russell-terrier	0.0194301
00BAN_0523MARS0013C	shetland-sheepdog	0.0181347
00BAN_0526MARS0014M	poodle-miniature-toy	0.472924
00BAN_0526MARS0014M	poodle-medium-standard	0.311673
00BAN_0526MARS0014M	golden-retriever	0.181709
00BAN_0526MARS0014M	bichon-frise	0.0216606
00BAN_0526MARS0014M	yorkshire-terrier	0.0120337
00BAN_0526MARS0014N	rottweiler	0.9874
00BAN_0526MARS0014N	norwegian-elkhound	0.0126002
00BAN_0532MARS000VT	rottweiler	1
00BAN_0532MARS000VU	cavalier-king-charles-spaniel	1
00BAN_0532MARS000VV	labrador-retriever	0.353693
00BAN_0532MARS000VV	plott	0.18608
00BAN_0532MARS000VV	treeing-walker-coonhound	0.136364
00BAN_0532MARS000VV	boxer	0.115057
00BAN_0532MARS000VV	catahoula-leopard-dog	0.0298295
00BAN_0532MARS000VV	american-foxhound	0.0255682
00BAN_0532MARS000VV	blue-tick-coonhound	0.0241477
00BAN_0532MARS000VV	redbone-coonhound	0.0227273
00BAN_0532MARS000VV	german-shepherd-dog	0.0213068
00BAN_0532MARS000VV	collie	0.0198864
00BAN_0532MARS000VV	beagle	0.0184659
00BAN_0532MARS000VV	bloodhound	0.015625
00BAN_0532MARS000VV	golden-retriever	0.015625
00BAN_0532MARS000VV	chihuahua	0.015625
00BAN_0547MARS001H4	dachshund	0.536855
00BAN_0547MARS001H4	bichon-frise	0.183047
00BAN_0547MARS001H4	poodle-miniature-toy	0.14742
00BAN_0547MARS001H4	shih-tzu	0.116708
00BAN_0547MARS001H4	chihuahua	0.0159705
00BAN_0550MARS00217	american-staffordshire-terrier	0.377273
00BAN_0550MARS00217	bulldog-standard	0.167045
00BAN_0550MARS00217	bulldog-american	0.152273
00BAN_0550MARS00217	american-pit-bull-terrier	0.103409
00BAN_0550MARS00217	boston-terrier	0.2
00BAN_0550MARS00218	maltese	0.462077
00BAN_0550MARS00218	yorkshire-terrier	0.444574
00BAN_0550MARS00218	havanese	0.0350058
00BAN_0550MARS00218	silky-terrier	0.0315053
00BAN_0550MARS00218	biewer-terrier	0.0268378
00BAN_0550MARS0021B	american-pit-bull-terrier	0.52754
00BAN_0550MARS0021B	american-staffordshire-terrier	0.227662
00BAN_0550MARS0021B	neapolitan-mastiff	0.0685435
00BAN_0550MARS0021B	cane-corso	0.0526316
00BAN_0550MARS0021B	rottweiler	0.0354957
00BAN_0550MARS0021B	boxer	0.0257038
00BAN_0550MARS0021B	bulldog-american	0.0183599
00BAN_0550MARS0021B	bulldog-standard	0.0159119
00BAN_0550MARS0021B	great-dane	0.0159119
00BAN_0550MARS0021B	mastiff	0.0122399
00BAN_0558MARS0018W	american-staffordshire-terrier	0.511864
00BAN_0558MARS0018W	bulldog-standard	0.381921
00BAN_0558MARS0018W	french-bulldog	0.0564972
00BAN_0558MARS0018W	american-pit-bull-terrier	0.0305085
00BAN_0558MARS0018W	bulldog-american	0.019209
00BAN_0558MARS00190	golden-retriever	1
00BAN_0560MARS000Q6	american-staffordshire-terrier	0.829379
00BAN_0560MARS000Q6	american-pit-bull-terrier	0.123164
00BAN_0560MARS000Q6	bulldog-standard	0.0180791
00BAN_0560MARS000Q6	boxer	0.0169492
00BAN_0560MARS000Q6	bulldog-american	0.0124294
00BAN_0564MARS000QF	golden-retriever	0.503964
00BAN_0564MARS000QF	poodle-medium-standard	0.496036
00BAN_0564MARS000QH	golden-retriever	1
00BAN_0575MARS00109	poodle-miniature-toy	0.706573
00BAN_0575MARS00109	cavalier-king-charles-spaniel	0.187793
00BAN_0575MARS00109	cocker-spaniel	0.0856808
00BAN_0575MARS00109	poodle-medium-standard	0.0199531
00BAN_0575MARS0010B	poodle-miniature-toy	0.966121
00BAN_0575MARS0010B	bichon-frise	0.0338785
00BAN_0586MARS001RU	shih-tzu	0.961054
00BAN_0586MARS001RU	lhasa-apso	0.0206186
00BAN_0586MARS001RU	pekingese	0.0183276
00BAN_0589MARS001HV	australian-cattle-dog	0.439153
00BAN_0589MARS001HV	labrador-retriever	0.130952
00BAN_0589MARS001HV	siberian-husky	0.0912698
00BAN_0589MARS001HV	alaskan-husky	0.0820106
00BAN_0589MARS001HV	alaskan-malamute	0.0462963
00BAN_0589MARS001HV	rottweiler	0.026455
00BAN_0589MARS001HV	australian-shepherd	0.0251323
[truncated: 4,968 more rows]
