# Supplementary material for: Association of the Disheveled 2 ( DVL2 ) Gene c.2044delC Variant with Increased Risk of Canine Cleft Palate
Source: Anim Genet. 2026 Apr 27;57:e70101. doi: 10.1002/age.70101 (PMC13112132; doi:10.1002/age.70101)
Supplement: Supplementary file 2 — File S2: Variants identified through whole‐genome sequence analysis, including SIFT scores of segregating moderate impact SNPs, and a summary of genome sequenced dogs. [file AGE-57-0-s002.xlsx]

## Sheet: All simple variants
contigName	start	end	names	referenceAllele	alternateAlleles	qual	filters	splitFromMultiAllelic	AC	CC_GENO	SOR	ReadPosRankSum	AN	Cases	AF	FS	CC_TREND	DP	CC_ALL	NMD	MQ	QD	CC_REC	MQRankSum	LOF	CC_DOM	Controls	Annotation	Annotation_Impact	Feature_type	Transcript_BioType	Gene_Name	Gene_Id	HGVS_c	00BAN_0063MARS000MN	00BAN_0086MARS000SU	00BAN_0101MARS000G5	00BAN_0332MARS000HQ	00BAN_0472MARS0011B	00BAN_1750MARS0015G	00BAN_5237MARS000DY	ATAB30085869	ATAB30158553	ATAB30234092	ATAB30773543	ATAB33438050	ATAB36319802	BF049970	CHBD90607007
chr5	31082835	31082836	null	G	["A"]	3530.99	["PASS"]	FALSE	[50]	0.05907	0.766	1.423	166	[2,1,5]	[0.3012]	1.09	0.01755	2496	0.009865	null	250	3.7	0.0936	2.556	null	0.06513	[14,17,45]	["intron_variant"]	MODIFIER	transcript	pseudogene	LOC102156228	LOC102156228	n.129+928G>A	[1,1]	[0,0]	[0,0]	[0,0]	[1,1]	[1,1]	[0,1]	[1,1]	[0,0]	[0,0]	[0,0]	[0,1]	[1,1]	[1,1]	[0,0]
chr5	31083330	31083331	null	T	["C"]	5717.87	["PASS"]	FALSE	[72]	0.2543	0.697	0	166	[2,1,5]	[0.4337]	0.525	0.1015	2526	0.05548	null	250	4.23	0.2299	0	null	0.1652	[24,19,67]	["intron_variant"]	MODIFIER	transcript	pseudogene	LOC102156228	LOC102156228	n.129+1423T>C	[1,1]	[0,0]	[0,0]	[0,0]	[1,1]	[1,1]	[1,1]	[1,1]	[0,0]	[0,0]	[0,0]	[0,1]	[1,1]	[1,1]	[0,0]
chr5	31083767	31083768	null	G	["A"]	97.89	["PASS"]	FALSE	[2]	NaN	0.99	2.801	166	[0,0,0]	[0.012]	1.046	0.7816	2278	0.9288	null	250	1.66	1	4.951	null	0.9286	[0,2,2]	["intron_variant"]	MODIFIER	transcript	pseudogene	LOC102156228	LOC102156228	n.129+1860G>A	[0,0]	[0,0]	[0,0]	[0,0]	[0,0]	[0,0]	[0,0]	[0,0]	[0,0]	[0,0]	[0,0]	[0,0]	[0,0]	[0,0]	[0,0]
chr5	31083784	31083785	null	C	["A"]	31.04	["PASS"]	FALSE	[1]	NaN	1.058	3.905	166	[0,0,0]	[0.006]	1.463	0.8455	2318	0.9639	null	250	0.84	1	5.181	null	0.9639	[0,1,1]	["intron_variant"]	MODIFIER	transcript	pseudogene	LOC102156228	LOC102156228	n.129+1877C>A	[0,0]	[0,0]	[0,0]	[0,0]	[0,0]	[0,0]	[0,0]	[0,0]	[0,1]	[0,0]	[0,0]	[0,0]	[0,0]	[0,0]	[0,0]
chr5	31083899	31083900	null	T	["C"]	3092.21	["PASS"]	FALSE	[39]	0.3954	0.613	1.908	166	[0,0,0]	[0.2349]	1.1	0.2124	2488	0.1949	null	250	3	0.7349	4.308	null	0.2405	[8,23,39]	["intron_variant"]	MODIFIER	transcript	pseudogene	LOC102156228	LOC102156228	n.129+1992T>C	[0,0]	[0,1]	[0,0]	[0,1]	[0,0]	[0,0]	[0,0]	[0,0]	[0,1]	[0,0]	[1,1]	[0,1]	[0,0]	[0,0]	[0,0]
chr5	31083907	31083908	null	T	["C"]	1041.73	["PASS"]	FALSE	[15]	0.7687	0.67	3.443	166	[0,0,0]	[0.0904]	0	0.497	2476	0.5613	null	250	2.67	0.8942	4.427	null	0.6221	[3,9,15]	["intron_variant"]	MODIFIER	transcript	pseudogene	LOC102156228	LOC102156228	n.129+2000T>C	[0,0]	[0,0]	[0,0]	[0,0]	[0,0]	[0,0]	[0,0]	[0,0]	[0,0]	[0,0]	[0,0]	[0,0]	[0,0]	[0,0]	[0,0]
chr5	31083939	31083940	null	C	["T"]	363.54	["PASS"]	FALSE	[5]	0.9433	0.768	0	166	[0,0,0]	[0.0301]	0	0.7427	2385	0.83	null	250	3.43	0.9286	0	null	0.8942	[2,1,5]	["intron_variant"]	MODIFIER	transcript	pseudogene	LOC102156228	LOC102156228	n.129+2032C>T	[0,0]	[0,0]	[0,0]	[0,0]	[0,0]	[0,0]	[0,0]	[0,0]	[0,0]	[1,1]	[0,0]	[0,0]	[0,0]	[0,0]	[0,0]
chr5	31084109	31084110	null	G	["A"]	3129.21	["PASS"]	FALSE	[39]	0.3954	0.597	2.329	166	[0,0,0]	[0.2349]	1.094	0.2124	2459	0.1949	null	250	2.88	0.7349	4.392	null	0.2405	[8,23,39]	["intron_variant"]	MODIFIER	transcript	pseudogene	LOC102156228	LOC102156228	n.129+2202G>A	[0,0]	[0,1]	[0,0]	[0,1]	[0,0]	[0,0]	[0,0]	[0,0]	[0,1]	[0,0]	[1,1]	[0,1]	[0,0]	[0,0]	[0,0]
chr5	31084491	31084492	null	G	["A"]	587.4	["PASS"]	FALSE	[9]	0.8665	0.579	1.061	166	[0,0,0]	[0.0542]	2.043	0.6152	2300	0.7119	null	250	2.74	0.9286	4.215	null	0.7651	[2,5,9]	["intron_variant"]	MODIFIER	transcript	pseudogene	LOC102156228	LOC102156228	n.129+2584G>A	[0,0]	[0,0]	[0,0]	[0,0]	[0,0]	[0,0]	[0,0]	[0,0]	[0,0]	[1,1]	[0,0]	[0,0]	[0,0]	[0,0]	[0,0]
chr5	31084821	31084822	null	C	["T"]	30.04	["PASS"]	FALSE	[1]	NaN	0.446	2.341	166	[0,0,0]	[0.006]	0	0.8455	2271	0.9639	null	250	1.37	1	3.923	null	0.9639	[0,1,1]	["intron_variant"]	MODIFIER	transcript	pseudogene	LOC102156228	LOC102156228	n.129+2914C>T	[0,0]	[0,0]	[0,0]	[0,0]	[0,0]	[0,0]	[0,0]	[0,0]	[0,0]	[0,0]	[0,0]	[0,0]	[0,0]	[0,0]	[0,0]
chr5	31084915	31084916	null	C	["T"]	91.89	["PASS"]	FALSE	[2]	NaN	0.655	0.323	166	[0,0,0]	[0.012]	1.256	0.7816	2482	0.9288	null	250	2.19	1	4.096	null	0.9286	[0,2,2]	["intron_variant"]	MODIFIER	transcript	pseudogene	LOC102156228	LOC102156228	n.129+3008C>T	[0,0]	[0,0]	[0,0]	[0,0]	[0,0]	[0,0]	[0,0]	[0,0]	[0,0]	[0,0]	[0,0]	[0,0]	[0,0]	[0,0]	[0,0]
chr5	31085051	31085052	null	A	["G"]	4632.18	["PASS"]	FALSE	[61]	0.1447	0.569	0	166	[2,1,5]	[0.3675]	5.011	0.04958	2620	0.02564	null	250	3.55	0.1562	0	null	0.1075	[19,18,56]	["intron_variant"]	MODIFIER	transcript	pseudogene	LOC102156228	LOC102156228	n.129+3144A>G	[1,1]	[0,0]	[0,0]	[0,1]	[1,1]	[1,1]	[1,1]	[1,1]	[0,0]	[0,0]	[0,0]	[0,1]	[1,1]	[1,1]	[0,0]
chr5	31085160	31085161	null	A	["G"]	99.89	["PASS"]	FALSE	[2]	NaN	0.297	2.073	166	[0,0,0]	[0.012]	3.978	0.7816	2524	0.9288	null	250	1.96	1	3.923	null	0.9286	[0,2,2]	["intron_variant"]	MODIFIER	transcript	pseudogene	LOC102156228	LOC102156228	n.129+3253A>G	[0,0]	[0,0]	[0,0]	[0,0]	[0,0]	[0,0]	[0,0]	[0,0]	[0,0]	[0,0]	[0,0]	[0,0]	[0,0]	[0,0]	[0,0]
chr5	31085161	31085162	null	G	["A"]	10989.4	["PASS"]	FALSE	[127]	0.6533	0.963	0	166	[2,1,5]	[0.7651]	3.253	0.7426	2590	0.5687	null	250	4.94	0.6221	0	null	0.6983	[54,14,122]	["intron_variant"]	MODIFIER	transcript	pseudogene	LOC102156228	LOC102156228	n.129+3254G>A	[1,1]	[0,1]	[0,0]	[1,1]	[1,1]	[1,1]	[1,1]	[1,1]	[0,1]	[1,1]	[1,1]	[1,1]	[1,1]	[1,1]	[0,0]
chr5	31085392	31085393	null	C	["T"]	28.05	["PASS"]	FALSE	[1]	NaN	0.625	2.341	166	[0,0,0]	[0.006]	1.428	0.8455	2305	0.9639	null	250	0.88	1	4.719	null	0.9639	[0,1,1]	["intron_variant"]	MODIFIER	transcript	pseudogene	LOC102156228	LOC102156228	n.130-3280C>T	[0,0]	[0,0]	[0,0]	[0,0]	[0,0]	[0,0]	[0,0]	[0,0]	[0,0]	[0,0]	[0,0]	[0,0]	[0,0]	[0,0]	[0,0]
chr5	31085771	31085772	null	A	["G"]	10414.6	["PASS"]	FALSE	[127]	0.6533	0.803	0	166	[2,1,5]	[0.7651]	3.279	0.7426	2344	0.5687	null	250	5.11	0.6221	0	null	0.6983	[54,14,122]	["intron_variant"]	MODIFIER	transcript	pseudogene	LOC102156228	LOC102156228	n.130-2901A>G	[1,1]	[0,1]	[0,0]	[1,1]	[1,1]	[1,1]	[1,1]	[1,1]	[0,1]	[1,1]	[1,1]	[1,1]	[1,1]	[1,1]	[0,0]
chr5	31085963	31085964	null	C	["A"]	31.05	["PASS"]	FALSE	[1]	NaN	0.892	1.967	166	[0,0,0]	[0.006]	0	0.8455	2204	0.9639	null	250	1.55	1	3.665	null	0.9639	[0,1,1]	["intron_variant"]	MODIFIER	transcript	pseudogene	LOC102156228	LOC102156228	n.130-2709C>A	[0,0]	[0,0]	[0,0]	[0,0]	[0,0]	[0,0]	[0,0]	[0,0]	[0,0]	[0,0]	[0,0]	[0,0]	[0,0]	[0,0]	[0,0]
chr5	31085975	31085976	null	G	["A"]	31.05	["PASS"]	FALSE	[1]	NaN	0.877	3.728	166	[0,0,0]	[0.006]	3.798	0.8455	2157	0.9639	null	250	1.03	1	4.104	null	0.9639	[0,1,1]	["intron_variant"]	MODIFIER	transcript	pseudogene	LOC102156228	LOC102156228	n.130-2697G>A	[0,0]	[0,0]	[0,0]	[0,0]	[0,0]	[0,0]	[0,0]	[0,0]	[0,0]	[0,0]	[0,0]	[0,0]	[0,0]	[0,0]	[0,0]
chr5	31086305	31086306	null	C	["T"]	31.04	["PASS"]	FALSE	[1]	NaN	0.836	2.185	166	[0,0,0]	[0.006]	0	0.8455	2145	0.9639	null	250	1.35	1	4.031	null	0.9639	[0,1,1]	["intron_variant"]	MODIFIER	transcript	pseudogene	LOC102156228	LOC102156228	n.130-2367C>T	[0,0]	[0,0]	[0,0]	[0,0]	[0,0]	[0,0]	[0,0]	[0,0]	[0,0]	[0,0]	[0,0]	[0,0]	[0,0]	[0,0]	[0,0]
chr5	31086465	31086466	null	G	["A"]	5537.59	["PASS"]	FALSE	[74]	0.2759	0.879	0	166	[2,1,5]	[0.4458]	1.093	0.1137	2271	0.06286	null	250	4.12	0.2458	0	null	0.1765	[25,19,69]	["intron_variant"]	MODIFIER	transcript	pseudogene	LOC102156228	LOC102156228	n.130-2207G>A	[1,1]	[0,0]	[0,0]	[0,1]	[1,1]	[1,1]	[1,1]	[1,1]	[0,0]	[0,0]	[0,0]	[0,1]	[1,1]	[1,1]	[0,0]
chr5	31086857	31086858	null	T	["C"]	623.37	["PASS"]	FALSE	[9]	0.8665	0.602	2.497	166	[0,0,0]	[0.0542]	0.63	0.6152	2185	0.7119	null	250	3.04	0.9286	3.665	null	0.7651	[2,5,9]	["intron_variant"]	MODIFIER	transcript	pseudogene	LOC102156228	LOC102156228	n.130-1815T>C	[0,0]	[0,0]	[0,0]	[0,0]	[0,0]	[0,0]	[0,0]	[0,0]	[0,0]	[1,1]	[0,0]	[0,0]	[0,0]	[0,0]	[0,0]
chr5	31086882	31086883	null	G	["A"]	10541.6	["PASS"]	FALSE	[127]	0.6533	0.693	0	166	[2,1,5]	[0.7651]	2.437	0.7426	2410	0.5687	null	250	5.08	0.6221	0	null	0.6983	[54,14,122]	["intron_variant"]	MODIFIER	transcript	pseudogene	LOC102156228	LOC102156228	n.130-1790G>A	[1,1]	[0,1]	[0,0]	[1,1]	[1,1]	[1,1]	[1,1]	[1,1]	[0,1]	[1,1]	[1,1]	[1,1]	[1,1]	[1,1]	[0,0]
chr5	31086911	31086912	null	A	["T"]	1250.4	["PASS"]	FALSE	[17]	0.4238	0.507	2.007	166	[0,1,1]	[0.1024]	2.123	0.6561	2226	0.4825	null	250	3.16	0.8607	3.838	null	0.4042	[4,8,16]	["intron_variant"]	MODIFIER	transcript	pseudogene	LOC102156228	LOC102156228	n.130-1761A>T	[0,0]	[0,1]	[1,1]	[0,0]	[0,0]	[0,0]	[0,0]	[0,0]	[0,0]	[0,0]	[0,0]	[0,0]	[0,0]	[0,0]	[0,0]
chr5	31087038	31087039	null	A	["ACT"]	8658.03	["PASS"]	FALSE	[117]	0.7403	0.745	0	164	[2,1,5]	[0.7134]	0	0.5723	2194	0.4466	null	250	4.91	0.5916	0	null	0.6284	[46,20,112]	["intron_variant"]	MODIFIER	transcript	pseudogene	LOC102156228	LOC102156228	n.130-1633_130-1632dupCT	[1,1]	[0,1]	[0,0]	[1,1]	[1,1]	[1,1]	[1,1]	[1,1]	[0,1]	[1,1]	[0,1]	[1,1]	[1,1]	[1,1]	[0,0]
chr5	31087040	31087041	null	T	["TC"]	715.29	["PASS"]	FALSE	[10]	0.847	0.806	-0.121	166	[0,0,0]	[0.0602]	3.229	0.5883	2142	0.6847	null	250	2.56	0.9286	3.592	null	0.7349	[2,6,10]	["intron_variant"]	MODIFIER	transcript	pseudogene	LOC102156228	LOC102156228	n.130-1632_130-1631insC	[0,0]	[0,0]	[0,0]	[0,0]	[0,0]	[0,0]	[0,0]	[0,0]	[0,0]	[0,0]	[1,0]	[0,0]	[0,0]	[0,0]	[0,0]
chr5	31087041	31087042	null	G	["T"]	749.76	["PASS"]	FALSE	[10]	0.847	0.826	-0.024	166	[0,0,0]	[0.0602]	4.009	0.5883	2148	0.6847	null	250	2.65	0.9286	3.592	null	0.7349	[2,6,10]	["intron_variant"]	MODIFIER	transcript	pseudogene	LOC102156228	LOC102156228	n.130-1631G>T	[0,0]	[0,0]	[0,0]	[0,0]	[0,0]	[0,0]	[0,0]	[0,0]	[0,0]	[0,0]	[1,0]	[0,0]	[0,0]	[0,0]	[0,0]
chr5	31087067	31087068	null	G	["A"]	5561.04	["PASS"]	FALSE	[76]	0.2945	0.702	0	166	[2,1,5]	[0.4578]	1.104	0.1204	2177	0.07093	null	250	4.32	0.2458	0	null	0.2005	[25,21,71]	["intron_variant"]	MODIFIER	transcript	pseudogene	LOC102156228	LOC102156228	n.130-1605G>A	[1,1]	[0,0]	[0,0]	[0,1]	[1,1]	[1,1]	[1,1]	[1,1]	[0,0]	[0,0]	[0,0]	[0,1]	[1,1]	[1,1]	[0,0]
chr5	31087486	31087487	null	G	["A"]	619.63	["PASS"]	FALSE	[9]	0.8665	0.601	0.263	166	[0,0,0]	[0.0542]	0	0.6152	2071	0.7119	null	250	3.08	0.9286	3.507	null	0.7651	[2,5,9]	["intron_variant"]	MODIFIER	transcript	pseudogene	LOC102156228	LOC102156228	n.130-1186G>A	[0,0]	[0,0]	[0,0]	[0,0]	[0,0]	[0,0]	[0,0]	[0,0]	[0,0]	[1,1]	[0,0]	[0,0]	[0,0]	[0,0]	[0,0]
chr5	31087637	31087638	null	A	["G"]	169.52	["PASS"]	FALSE	[3]	NaN	0.656	1.102	166	[0,0,0]	[0.0181]	1.007	0.7326	2010	0.8948	null	250	2.97	1	3.633	null	0.8942	[0,3,3]	["intron_variant"]	MODIFIER	transcript	pseudogene	LOC102156228	LOC102156228	n.130-1035A>G	[0,0]	[0,0]	[0,0]	[0,0]	[0,0]	[0,0]	[0,0]	[0,0]	[0,0]	[0,0]	[0,0]	[0,0]	[0,0]	[0,0]	[0,0]
chr5	31087864	31087865	null	G	["T"]	627.36	["PASS"]	FALSE	[9]	0.8665	0.836	1.876	166	[0,0,0]	[0.0542]	3.005	0.6152	2091	0.7119	null	250	2.92	0.9286	3.416	null	0.7651	[2,5,9]	["intron_variant"]	MODIFIER	transcript	pseudogene	LOC102156228	LOC102156228	n.130-808G>T	[0,0]	[0,0]	[0,0]	[0,0]	[0,0]	[0,0]	[0,0]	[0,0]	[0,0]	[1,1]	[0,0]	[0,0]	[0,0]	[0,0]	[0,0]
chr5	31087982	31087983	null	A	["G"]	645.36	["PASS"]	FALSE	[9]	0.8665	0.231	2.952	166	[0,0,0]	[0.0542]	15.482	0.6152	2234	0.7119	null	250	2.96	0.9286	3.937	null	0.7651	[2,5,9]	["intron_variant"]	MODIFIER	transcript	pseudogene	LOC102156228	LOC102156228	n.130-690A>G	[0,0]	[0,0]	[0,0]	[0,0]	[0,0]	[0,0]	[0,0]	[0,0]	[0,0]	[1,1]	[0,0]	[0,0]	[0,0]	[0,0]	[0,0]
chr5	31088215	31088219	null	CTAA	["C"]	622.13	["PASS"]	FALSE	[9]	0.8665	0.773	0	166	[0,0,0]	[0.0542]	0.629	0.6152	2194	0.7119	null	250	2.96	0.9286	3.51	null	0.7651	[2,5,9]	["intron_variant"]	MODIFIER	transcript	pseudogene	LOC102156228	LOC102156228	n.130-456_130-454delTAA	[0,0]	[0,0]	[0,0]	[0,0]	[0,0]	[0,0]	[0,0]	[0,0]	[0,0]	[1,1]	[0,0]	[0,0]	[0,0]	[0,0]	[0,0]
chr5	31088219	31088221	null	CT	["C"]	621.13	["PASS"]	FALSE	[9]	0.8665	0.702	0	166	[0,0,0]	[0.0542]	0	0.6152	2181	0.7119	null	250	2.96	0.9286	3.367	null	0.7651	[2,5,9]	["intron_variant"]	MODIFIER	transcript	pseudogene	LOC102156228	LOC102156228	n.130-452delT	[0,0]	[0,0]	[0,0]	[0,0]	[0,0]	[0,0]	[0,0]	[0,0]	[0,0]	[1,1]	[0,0]	[0,0]	[0,0]	[0,0]	[0,0]
chr5	31088617	31088618	null	A	["G"]	685.36	["PASS"]	FALSE	[9]	0.8665	0.657	1.078	166	[0,0,0]	[0.0542]	15.028	0.6152	2271	0.7119	null	250	2.64	0.9286	3.932	null	0.7651	[2,5,9]	["intron_variant"]	MODIFIER	transcript	pseudogene	LOC102156228	LOC102156228	n.130-55A>G	[0,0]	[0,0]	[0,0]	[0,0]	[0,0]	[0,0]	[0,0]	[0,0]	[0,0]	[1,1]	[0,0]	[0,0]	[0,0]	[0,0]	[0,0]
chr5	31088971	31088972	null	G	["C"]	4569.97	["PASS"]	FALSE	[61]	0.1447	0.563	0	166	[2,1,5]	[0.3675]	0.521	0.04958	2241	0.02564	null	250	3.94	0.1562	0	null	0.1075	[19,18,56]	["intron_variant"]	MODIFIER	transcript	pseudogene	LOC102156228	LOC102156228	n.246+183G>C	[1,1]	[0,0]	[0,0]	[0,1]	[1,1]	[1,1]	[1,1]	[1,1]	[0,0]	[0,0]	[0,0]	[0,1]	[1,1]	[1,1]	[0,0]
chr5	31089240	31089241	null	C	["G"]	168.52	["PASS"]	FALSE	[3]	NaN	1.091	1.969	166	[0,0,0]	[0.0181]	2.966	0.7326	2284	0.8948	null	250	2.03	1	4.133	null	0.8942	[0,3,3]	["intron_variant"]	MODIFIER	transcript	pseudogene	LOC102156228	LOC102156228	n.246+452C>G	[0,0]	[0,0]	[0,0]	[0,0]	[0,0]	[0,0]	[0,0]	[0,0]	[0,0]	[0,0]	[0,0]	[0,0]	[0,0]	[0,0]	[0,0]
chr5	31089259	31089260	null	A	["G"]	782.99	["PASS"]	FALSE	[11]	0.8253	0.564	2.142	164	[0,0,0]	[0.0671]	0.515	0.56	2274	0.6549	null	250	2.79	0.9277	3.937	null	0.7023	[2,7,11]	["intron_variant"]	MODIFIER	transcript	pseudogene	LOC102156228	LOC102156228	n.246+471A>G	[0,0]	[0,0]	[0,0]	[0,0]	[0,0]	[0,0]	[0,0]	[0,0]	[0,0]	[1,1]	[0,0]	[0,0]	[0,0]	[0,0]	[0,0]
chr5	31089269	31089270	null	T	["TA"]	1601.06	["PASS"]	FALSE	[22]	0.6499	0.418	0	166	[0,0,0]	[0.1325]	0.541	0.3862	2289	0.4201	null	250	2.72	0.8607	4.392	null	0.4754	[4,14,22]	["intron_variant"]	MODIFIER	transcript	pseudogene	LOC102156228	LOC102156228	n.246+486dupA	[0,0]	[0,0]	[0,0]	[0,0]	[0,0]	[0,0]	[0,0]	[0,0]	[0,0]	[0,0]	[0,1]	[0,1]	[0,0]	[0,0]	[0,0]
chr5	31089643	31089644	null	G	["T"]	31.04	["PASS"]	FALSE	[1]	NaN	1.473	2.257	166	[0,0,0]	[0.006]	1.906	0.8455	2009	0.9639	null	250	1.24	1	4.215	null	0.9639	[0,1,1]	["intron_variant"]	MODIFIER	transcript	pseudogene	LOC102156228	LOC102156228	n.246+855G>T	[0,0]	[0,0]	[0,0]	[0,0]	[0,0]	[0,0]	[0,0]	[0,0]	[0,0]	[0,0]	[0,0]	[0,0]	[0,0]	[0,0]	[0,0]
chr5	31089771	31089777	null	ATATTT	["A"]	541.75	["PASS"]	FALSE	[9]	NaN	0.605	0.031	166	[0,0,0]	[0.0542]	1.004	0.5384	2228	0.7119	null	250	1.22	1	4.031	null	0.7055	[0,9,9]	["intron_variant"]	MODIFIER	transcript	pseudogene	LOC102156228	LOC102156228	n.246+989_246+993delTATTT	[0,0]	[0,0]	[0,0]	[0,1]	[0,0]	[0,0]	[0,0]	[0,0]	[0,0]	[0,0]	[0,1]	[0,0]	[0,0]	[0,0]	[0,0]
chr5	31089868	31089869	null	T	["C"]	3643.19	["PASS"]	FALSE	[51]	0.0696	0.721	0.041	166	[2,1,5]	[0.3072]	4.056	0.02096	2286	0.01086	null	250	4.16	0.1051	2.54	null	0.06513	[15,16,46]	["intron_variant"]	MODIFIER	transcript	pseudogene	LOC102156228	LOC102156228	n.246+1080T>C	[1,1]	[0,0]	[0,0]	[0,0]	[1,1]	[1,1]	[1,1]	[1,1]	[0,0]	[0,0]	[0,0]	[0,1]	[1,1]	[1,1]	[0,0]
chr5	31090126	31090127	null	G	["C"]	99.89	["PASS"]	FALSE	[2]	NaN	1.181	3.234	166	[0,0,0]	[0.012]	6.661	0.7816	2329	0.9288	null	250	2.38	1	3.838	null	0.9286	[0,2,2]	["intron_variant"]	MODIFIER	transcript	pseudogene	LOC102156228	LOC102156228	n.246+1338G>C	[0,0]	[0,0]	[0,0]	[0,0]	[0,0]	[0,0]	[0,0]	[0,0]	[0,0]	[0,0]	[0,0]	[0,0]	[0,0]	[0,0]	[0,0]
chr5	31090260	31090261	null	C	["T"]	31.04	["PASS"]	FALSE	[1]	NaN	1.158	3.305	166	[0,0,0]	[0.006]	5.649	0.8455	2294	0.9639	null	250	1.03	1	4.635	null	0.9639	[0,1,1]	["intron_variant"]	MODIFIER	transcript	pseudogene	LOC102156228	LOC102156228	n.246+1472C>T	[0,0]	[0,0]	[0,0]	[0,0]	[0,0]	[0,0]	[0,0]	[0,0]	[0,0]	[0,0]	[0,0]	[0,0]	[0,0]	[0,0]	[0,0]
chr5	31090527	31090528	null	C	["T"]	656.36	["PASS"]	FALSE	[9]	0.8665	0.711	2.437	166	[0,0,0]	[0.0542]	3.633	0.6152	2341	0.7119	null	250	2.76	0.9286	4.433	null	0.7651	[2,5,9]	["intron_variant"]	MODIFIER	transcript	pseudogene	LOC102156228	LOC102156228	n.246+1739C>T	[0,0]	[0,0]	[0,0]	[0,0]	[0,0]	[0,0]	[0,0]	[0,0]	[0,0]	[1,1]	[0,0]	[0,0]	[0,0]	[0,0]	[0,0]
chr5	31090700	31090701	null	G	["A"]	830.04	["PASS"]	FALSE	[13]	0.808	0.801	1.93	166	[0,0,0]	[0.0783]	0.506	0.5411	2219	0.6083	null	250	3.06	0.8942	4.19	null	0.6769	[3,7,13]	["intron_variant"]	MODIFIER	transcript	pseudogene	LOC102156228	LOC102156228	n.246+1912G>A	[0,0]	[0,0]	[0,0]	[0,0]	[0,0]	[0,0]	[0,0]	[0,0]	[0,0]	[0,0]	[0,0]	[0,0]	[0,0]	[0,0]	[0,0]
chr5	31090920	31090921	null	G	["C"]	624.37	["PASS"]	FALSE	[9]	0.8665	0.844	2.586	166	[0,0,0]	[0.0542]	3.344	0.6152	2145	0.7119	null	250	2.49	0.9286	4.767	null	0.7651	[2,5,9]	["intron_variant"]	MODIFIER	transcript	pseudogene	LOC102156228	LOC102156228	n.246+2132G>C	[0,0]	[0,0]	[0,0]	[0,0]	[0,0]	[0,0]	[0,0]	[0,0]	[0,0]	[1,1]	[0,0]	[0,0]	[0,0]	[0,0]	[0,0]
chr5	31090993	31090994	null	C	["T"]	3032.3	["PASS"]	FALSE	[39]	0.3954	0.691	2.183	166	[0,0,0]	[0.2349]	1.741	0.2124	2385	0.1949	null	250	2.92	0.7349	4.215	null	0.2405	[8,23,39]	["intron_variant"]	MODIFIER	transcript	pseudogene	LOC102156228	LOC102156228	n.246+2205C>T	[0,0]	[0,1]	[0,0]	[0,1]	[0,0]	[0,0]	[0,0]	[0,0]	[0,1]	[0,0]	[1,1]	[0,1]	[0,0]	[0,0]	[0,0]
chr5	31091211	31091212	null	C	["A"]	3.03	["DRAGENSnpHardQUAL"]	FALSE	[1]	NaN	1.688	3.707	166	[0,0,0]	[0.006]	2.576	0.8455	2376	0.9639	null	250	0.1	1	3.707	null	0.9639	[0,1,1]	["intron_variant"]	MODIFIER	transcript	pseudogene	LOC102156228	LOC102156228	n.246+2423C>A	[0,0]	[0,0]	[0,0]	[0,0]	[0,0]	[0,0]	[0,0]	[0,0]	[0,0]	[0,0]	[0,0]	[0,0]	[0,0]	[0,0]	[0,0]
chr5	31091837	31091838	null	C	["T"]	31.04	["PASS"]	FALSE	[1]	NaN	1.314	1.284	166	[0,0,0]	[0.006]	3.093	0.8455	2303	0.9639	null	250	0.97	1	4.796	null	0.9639	[0,1,1]	["intron_variant"]	MODIFIER	transcript	pseudogene	LOC102156228	LOC102156228	n.246+3049C>T	[0,0]	[0,0]	[0,0]	[0,0]	[0,0]	[0,0]	[0,0]	[0,0]	[0,0]	[0,0]	[0,0]	[0,0]	[0,0]	[0,0]	[0,0]
chr5	31091946	31091947	null	C	["T"]	5824.93	["PASS"]	FALSE	[76]	0.2945	0.861	0	166	[2,1,5]	[0.4578]	0.522	0.1204	2479	0.07093	null	250	3.9	0.2458	0	null	0.2005	[25,21,71]	["intron_variant"]	MODIFIER	transcript	pseudogene	LOC102156228	LOC102156228	n.246+3158C>T	[1,1]	[0,0]	[0,0]	[0,1]	[1,1]	[1,1]	[1,1]	[1,1]	[0,0]	[0,0]	[0,0]	[0,1]	[1,1]	[1,1]	[0,0]
chr5	31092160	31092161	null	C	["T"]	167.52	["PASS"]	FALSE	[3]	NaN	0.715	2.6	166	[0,0,0]	[0.0181]	0	0.7326	2373	0.8948	null	250	1.42	1	5.211	null	0.8942	[0,3,3]	["intron_variant"]	MODIFIER	transcript	pseudogene	LOC102156228	LOC102156228	n.246+3372C>T	[0,0]	[0,0]	[0,0]	[0,0]	[0,0]	[0,0]	[0,0]	[0,0]	[0,0]	[0,0]	[0,0]	[0,0]	[0,0]	[0,0]	[0,0]
chr5	31092224	31092225	null	G	["A"]	10757.6	["PASS"]	FALSE	[127]	0.6533	0.546	0	166	[2,1,5]	[0.7651]	0	0.7426	2468	0.5687	null	250	5.07	0.6221	0	null	0.6983	[54,14,122]	["intron_variant"]	MODIFIER	transcript	pseudogene	LOC102156228	LOC102156228	n.246+3436G>A	[1,1]	[0,1]	[0,0]	[1,1]	[1,1]	[1,1]	[1,1]	[1,1]	[0,1]	[1,1]	[1,1]	[1,1]	[1,1]	[1,1]	[0,0]
chr5	31092650	31092651	null	C	["T"]	644.89	["PASS"]	FALSE	[9]	0.8665	0.633	1.064	166	[0,0,0]	[0.0542]	0.647	0.6152	2045	0.7119	null	250	3.16	0.9286	3.723	null	0.7651	[2,5,9]	["intron_variant"]	MODIFIER	transcript	pseudogene	LOC102156228	LOC102156228	n.246+3862C>T	[0,0]	[0,0]	[0,0]	[0,0]	[0,0]	[0,0]	[0,0]	[0,0]	[0,0]	[1,1]	[0,0]	[0,0]	[0,0]	[0,0]	[0,0]
chr5	31092823	31092824	null	T	["C"]	625.88	["PASS"]	FALSE	[9]	0.8665	0.795	0.535	166	[0,0,0]	[0.0542]	4.029	0.6152	2163	0.7119	null	250	3.02	0.9286	3.937	null	0.7651	[2,5,9]	["intron_variant"]	MODIFIER	transcript	pseudogene	LOC102156228	LOC102156228	n.246+4035T>C	[0,0]	[0,0]	[0,0]	[0,0]	[0,0]	[0,0]	[0,0]	[0,0]	[0,0]	[1,1]	[0,0]	[0,0]	[0,0]	[0,0]	[0,0]
chr5	31093573	31093574	null	C	["A"]	31.04	["PASS"]	FALSE	[1]	NaN	0.454	3.523	166	[0,0,0]	[0.006]	1.283	0.8455	2087	0.9639	null	250	0.82	1	5.226	null	0.9639	[0,1,1]	["intron_variant"]	MODIFIER	transcript	pseudogene	LOC102156228	LOC102156228	n.246+4785C>A	[0,0]	[0,0]	[0,0]	[0,1]	[0,0]	[0,0]	[0,0]	[0,0]	[0,0]	[0,0]	[0,0]	[0,0]	[0,0]	[0,0]	[0,0]
chr5	31094003	31094004	null	T	["C"]	688.37	["PASS"]	FALSE	[9]	0.8665	0.613	2.09	166	[0,0,0]	[0.0542]	12.04	0.6152	2314	0.7119	null	250	2.68	0.9286	4.551	null	0.7651	[2,5,9]	["intron_variant"]	MODIFIER	transcript	pseudogene	LOC102156228	LOC102156228	n.246+5215T>C	[0,0]	[0,0]	[0,0]	[0,0]	[0,0]	[0,0]	[0,0]	[0,0]	[0,0]	[1,1]	[0,0]	[0,0]	[0,0]	[0,0]	[0,0]
chr5	31094109	31094110	null	G	["C"]	710.38	["PASS"]	FALSE	[9]	0.8665	0.617	1.19	166	[0,0,0]	[0.0542]	3.86	0.6152	2115	0.7119	null	250	2.89	0.9286	4.336	null	0.7651	[2,5,9]	["intron_variant"]	MODIFIER	transcript	pseudogene	LOC102156228	LOC102156228	n.246+5321G>C	[0,0]	[0,0]	[0,0]	[0,0]	[0,0]	[0,0]	[0,0]	[0,0]	[0,0]	[1,1]	[0,0]	[0,0]	[0,0]	[0,0]	[0,0]
chr5	31094165	31094166	null	T	["TG"]	5266.37	["PASS"]	FALSE	[74]	0.2759	0.802	0	166	[2,1,5]	[0.4458]	0.517	0.1137	2337	0.06286	null	250	4.02	0.2458	0	null	0.1765	[25,19,69]	["intron_variant"]	MODIFIER	transcript	pseudogene	LOC102156228	LOC102156228	n.246+5379dupG	[1,1]	[0,0]	[0,0]	[0,1]	[1,1]	[1,1]	[1,1]	[1,1]	[0,0]	[0,0]	[0,0]	[0,1]	[1,1]	[1,1]	[0,0]
chr5	31095032	31095033	null	A	["G"]	630.36	["PASS"]	FALSE	[9]	0.8665	0.826	2.266	166	[0,0,0]	[0.0542]	1.209	0.6152	2353	0.7119	null	250	2.68	0.9286	4.561	null	0.7651	[2,5,9]	["intron_variant"]	MODIFIER	transcript	pseudogene	LOC102156228	LOC102156228	n.246+6244A>G	[0,0]	[0,0]	[0,0]	[0,0]	[0,0]	[0,0]	[0,0]	[0,0]	[0,0]	[1,1]	[0,0]	[0,0]	[0,0]	[0,0]	[0,0]
chr5	31095143	31095144	null	A	["T"]	161.54	["PASS"]	FALSE	[3]	NaN	0.14	0.875	166	[0,0,0]	[0.0181]	12.578	0.7326	2195	0.8948	null	250	2.15	1	4.308	null	0.8942	[0,3,3]	["intron_variant"]	MODIFIER	transcript	pseudogene	LOC102156228	LOC102156228	n.246+6355A>T	[0,0]	[0,0]	[0,0]	[0,0]	[0,0]	[0,0]	[0,0]	[0,0]	[0,0]	[0,0]	[0,0]	[0,0]	[0,0]	[0,0]	[0,0]
chr5	31095474	31095475	null	G	["C"]	95.89	["PASS"]	FALSE	[2]	NaN	1.02	3.73	166	[0,0,0]	[0.012]	1.075	0.7816	2286	0.9288	null	250	1.63	1	5.137	null	0.9286	[0,2,2]	["intron_variant"]	MODIFIER	transcript	pseudogene	LOC102156228	LOC102156228	n.246+6686G>C	[0,0]	[0,0]	[0,0]	[0,0]	[0,0]	[0,0]	[0,0]	[0,0]	[0,0]	[0,0]	[0,0]	[0,0]	[0,0]	[0,0]	[0,0]
chr5	31095620	31095621	null	C	["T"]	1610.28	["PASS"]	FALSE	[22]	0.6499	0.617	1.68	166	[0,0,0]	[0.1325]	4.052	0.3862	2317	0.4201	null	250	2.73	0.8607	4.188	null	0.4754	[4,14,22]	["intron_variant"]	MODIFIER	transcript	pseudogene	LOC102156228	LOC102156228	n.246+6832C>T	[0,0]	[0,0]	[0,0]	[0,0]	[0,0]	[0,0]	[0,0]	[0,0]	[0,0]	[0,0]	[0,1]	[0,1]	[0,0]	[0,0]	[0,0]
chr5	31095662	31095663	null	C	["T"]	113.86	["PASS"]	FALSE	[2]	NaN	0.927	0	166	[0,0,0]	[0.012]	0	0.8455	2335	0.9288	null	250	3.16	0.9639	0	null	0.9639	[1,0,2]	["intron_variant"]	MODIFIER	transcript	pseudogene	LOC102156228	LOC102156228	n.246+6874C>T	[0,0]	[0,0]	[0,0]	[0,0]	[0,0]	[0,0]	[0,0]	[0,0]	[0,0]	[0,0]	[0,0]	[0,0]	[0,0]	[0,0]	[0,0]
chr5	31095990	31095991	null	T	["G"]	99.89	["PASS"]	FALSE	[2]	NaN	0.336	4.35	166	[0,0,0]	[0.012]	4.652	0.7816	2386	0.9288	null	250	1.41	1	5.11	null	0.9286	[0,2,2]	["intron_variant"]	MODIFIER	transcript	pseudogene	LOC102156228	LOC102156228	n.246+7202T>G	[0,0]	[0,0]	[0,0]	[0,0]	[0,0]	[0,0]	[0,0]	[0,0]	[0,0]	[0,0]	[0,0]	[0,0]	[0,0]	[0,0]	[0,0]
chr5	31096529	31096530	null	G	["C"]	664.36	["PASS"]	FALSE	[9]	0.8665	0.679	2.8	166	[0,0,0]	[0.0542]	1.992	0.6152	2262	0.7119	null	250	2.77	0.9286	4.031	null	0.7651	[2,5,9]	["intron_variant"]	MODIFIER	transcript	pseudogene	LOC102156228	LOC102156228	n.246+7741G>C	[0,0]	[0,0]	[0,0]	[0,0]	[0,0]	[0,0]	[0,0]	[0,0]	[0,0]	[1,1]	[0,0]	[0,0]	[0,0]	[0,0]	[0,0]
chr5	31096620	31096621	null	C	["T"]	239.62	["PASS"]	FALSE	[4]	0.9433	0.42	1.459	166	[0,0,0]	[0.0241]	4.631	0.7479	2229	0.8619	null	250	2.18	0.9639	4.345	null	0.8942	[1,2,4]	["intron_variant"]	MODIFIER	transcript	pseudogene	LOC102156228	LOC102156228	n.246+7832C>T	[0,0]	[0,0]	[0,0]	[0,0]	[0,0]	[0,0]	[0,0]	[0,0]	[0,0]	[0,0]	[0,0]	[0,0]	[0,0]	[0,0]	[0,0]
chr5	31096622	31096623	null	G	["T"]	14.21	["PASS"]	FALSE	[1]	NaN	1.179	0.945	166	[0,0,0]	[0.006]	0	0.8455	2214	0.9639	null	250	0.84	1	2.583	null	0.9639	[0,1,1]	["intron_variant"]	MODIFIER	transcript	pseudogene	LOC102156228	LOC102156228	n.246+7834G>T	[0,0]	[0,0]	[0,0]	[0,0]	[0,0]	[0,0]	[0,0]	[0,0]	[0,0]	[0,0]	[0,0]	[0,0]	[0,0]	[0,0]	[0,0]
chr5	31096796	31096797	null	A	["G"]	702.5	["PASS"]	FALSE	[9]	0.8665	0.822	2	166	[0,0,0]	[0.0542]	7.198	0.6152	2210	0.7119	null	250	2.93	0.9286	3.723	null	0.7651	[2,5,9]	["intron_variant"]	MODIFIER	transcript	pseudogene	LOC102156228	LOC102156228	n.246+8008A>G	[0,0]	[0,0]	[0,0]	[0,0]	[0,0]	[0,0]	[0,0]	[0,0]	[0,0]	[1,1]	[0,0]	[0,0]	[0,0]	[0,0]	[0,0]
chr5	31096936	31096937	null	T	["C"]	659.52	["PASS"]	FALSE	[9]	0.8665	0.637	0.553	166	[0,0,0]	[0.0542]	0.61	0.6152	2199	0.7119	null	250	2.94	0.9286	4.433	null	0.7651	[2,5,9]	["intron_variant"]	MODIFIER	transcript	pseudogene	LOC102156228	LOC102156228	n.246+8148T>C	[0,0]	[0,0]	[0,0]	[0,0]	[0,0]	[0,0]	[0,0]	[0,0]	[0,0]	[1,1]	[0,0]	[0,0]	[0,0]	[0,0]	[0,0]
chr5	31097161	31097162	null	C	["T"]	642.36	["PASS"]	FALSE	[9]	0.8665	0.554	2.903	166	[0,0,0]	[0.0542]	3.527	0.6152	2301	0.7119	null	250	2.63	0.9286	4.367	null	0.7651	[2,5,9]	["intron_variant"]	MODIFIER	transcript	pseudogene	LOC102156228	LOC102156228	n.246+8373C>T	[0,0]	[0,0]	[0,0]	[0,0]	[0,0]	[0,0]	[0,0]	[0,0]	[0,0]	[1,1]	[0,0]	[0,0]	[0,0]	[0,0]	[0,0]
chr5	31097497	31097498	null	C	["T"]	30.04	["PASS"]	FALSE	[1]	NaN	0.593	1.885	166	[0,0,0]	[0.006]	0	0.8455	2249	0.9639	null	250	0.97	1	4.704	null	0.9639	[0,1,1]	["intron_variant"]	MODIFIER	transcript	pseudogene	LOC102156228	LOC102156228	n.246+8709C>T	[0,0]	[0,0]	[0,0]	[0,0]	[0,0]	[0,0]	[0,0]	[0,0]	[0,0]	[0,0]	[0,0]	[0,1]	[0,0]	[0,0]	[0,0]
chr5	31097717	31097718	null	C	["G"]	881.12	["PASS"]	FALSE	[13]	0.808	0.85	3.133	166	[0,0,0]	[0.0783]	0	0.5411	2462	0.6083	null	250	2.41	0.8942	5.102	null	0.6769	[3,7,13]	["intron_variant"]	MODIFIER	transcript	pseudogene	LOC102156228	LOC102156228	n.246+8929C>G	[0,0]	[0,0]	[0,0]	[0,0]	[0,0]	[0,0]	[0,0]	[0,0]	[0,0]	[0,0]	[0,0]	[0,0]	[0,0]	[0,0]	[0,0]
chr5	31097851	31097852	null	G	["A"]	3100.24	["PASS"]	FALSE	[39]	0.3954	0.408	2.167	166	[0,0,0]	[0.2349]	5.017	0.2124	2580	0.1949	null	250	2.71	0.7349	4.476	null	0.2405	[8,23,39]	["intron_variant"]	MODIFIER	transcript	pseudogene	LOC102156228	LOC102156228	n.246+9063G>A	[0,0]	[0,1]	[0,0]	[0,1]	[0,0]	[0,0]	[0,0]	[0,0]	[0,1]	[0,0]	[1,1]	[0,1]	[0,0]	[0,0]	[0,0]
chr5	31098297	31098298	null	G	["A"]	31.15	["PASS"]	FALSE	[1]	NaN	0.734	3.311	166	[0,0,0]	[0.006]	10.64	0.8455	2376	0.9639	null	250	0.62	1	6.049	null	0.9639	[0,1,1]	["intron_variant"]	MODIFIER	transcript	pseudogene	LOC102156228	LOC102156228	n.247-9360G>A	[0,0]	[0,0]	[0,0]	[0,0]	[0,0]	[0,0]	[0,0]	[0,0]	[0,0]	[0,0]	[0,0]	[0,0]	[0,0]	[0,0]	[0,0]
chr5	31098353	31098354	null	C	["T"]	691.37	["PASS"]	FALSE	[9]	0.8665	0.557	1.879	166	[0,0,0]	[0.0542]	3.589	0.6152	2304	0.7119	null	250	2.77	0.9286	4.243	null	0.7651	[2,5,9]	["intron_variant"]	MODIFIER	transcript	pseudogene	LOC102156228	LOC102156228	n.247-9304C>T	[0,0]	[0,0]	[0,0]	[0,0]	[0,0]	[0,0]	[0,0]	[0,0]	[0,0]	[1,1]	[0,0]	[0,0]	[0,0]	[0,0]	[0,0]
chr5	31098696	31098697	null	G	["A"]	1174.04	["PASS"]	FALSE	[17]	0.6896	0.5	2.41	166	[0,0,0]	[0.1024]	5.947	0.4033	2361	0.5175	null	250	2.32	0.9639	4.561	null	0.5214	[1,15,17]	["intron_variant"]	MODIFIER	transcript	pseudogene	LOC102156228	LOC102156228	n.247-8961G>A	[0,0]	[0,1]	[0,0]	[0,1]	[0,0]	[0,0]	[0,0]	[0,0]	[0,1]	[0,0]	[0,1]	[0,0]	[0,0]	[0,0]	[0,0]
chr5	31099164	31099165	null	G	["A"]	241.43	["PASS"]	FALSE	[4]	NaN	0.543	2.123	166	[0,0,0]	[0.0241]	1.562	0.6914	2294	0.8619	null	250	2.24	1	4.243	null	0.8607	[0,4,4]	["intron_variant"]	MODIFIER	transcript	pseudogene	LOC102156228	LOC102156228	n.247-8493G>A	[0,0]	[0,0]	[0,0]	[0,0]	[0,0]	[0,0]	[0,0]	[0,0]	[0,0]	[0,0]	[0,1]	[0,0]	[0,0]	[0,0]	[0,0]
chr5	31099167	31099168	null	A	["C"]	11940.6	["PASS"]	FALSE	[127]	0.6533	0.674	0	166	[2,1,5]	[0.7651]	7.169	0.7426	2423	0.5687	null	250	5.7	0.6221	0	null	0.6983	[54,14,122]	["intron_variant"]	MODIFIER	transcript	pseudogene	LOC102156228	LOC102156228	n.247-8490A>C	[1,1]	[0,1]	[0,0]	[1,1]	[1,1]	[1,1]	[1,1]	[1,1]	[0,1]	[1,1]	[1,1]	[1,1]	[1,1]	[1,1]	[0,0]
chr5	31099458	31099477	null	TGAGTGTCCAGAGCCACAC	["T"]	846.79	["PASS"]	FALSE	[13]	0.808	1.089	1.4	166	[0,0,0]	[0.0783]	5.74	0.5411	2402	0.6083	null	250	0.4	0.8942	4.933	null	0.6769	[3,7,13]	["intron_variant"]	MODIFIER	transcript	pseudogene	LOC102156228	LOC102156228	n.247-8197_247-8180delAGTGTCCAGAGCCACACG	[0,0]	[0,0]	[0,0]	[0,0]	[0,0]	[0,0]	[0,0]	[0,0]	[0,0]	[0,0]	[0,0]	[0,0]	[0,0]	[0,0]	[0,0]
chr5	31099476	31099477	null	C	["T"]	172.47	["PASS"]	FALSE	[3]	NaN	0.338	1.561	156	[0,0,0]	[0.0192]	4.326	0.7239	2351	0.8883	null	250	2.1	1	4.539	null	0.8876	[0,3,3]	["intron_variant"]	MODIFIER	transcript	pseudogene	LOC102156228	LOC102156228	n.247-8181C>T	[0,0]	[0,0]	[0,0]	[0,0]	[0,0]	[0,0]	[0,0]	[0,0]	[0,0]	[0,0]	[0,0]	[0,0]	[0,0]	[0,0]	[0,0]
chr5	31100024	31100025	null	C	["T"]	28.05	["PASS"]	FALSE	[1]	NaN	0.784	3.239	166	[0,0,0]	[0.006]	0	0.8455	2353	0.9639	null	250	0.93	1	4.551	null	0.9639	[0,1,1]	["intron_variant"]	MODIFIER	transcript	pseudogene	LOC102156228	LOC102156228	n.247-7633C>T	[0,0]	[0,0]	[0,0]	[0,0]	[0,0]	[0,0]	[0,0]	[0,0]	[0,0]	[0,0]	[0,0]	[0,0]	[0,0]	[0,0]	[0,0]
chr5	31100082	31100083	null	C	["T"]	612.36	["PASS"]	FALSE	[9]	0.8665	1.311	1.783	166	[0,0,0]	[0.0542]	3.612	0.6152	2369	0.7119	null	250	2.56	0.9286	4.705	null	0.7651	[2,5,9]	["intron_variant"]	MODIFIER	transcript	pseudogene	LOC102156228	LOC102156228	n.247-7575C>T	[0,0]	[0,0]	[0,0]	[0,0]	[0,0]	[0,0]	[0,0]	[0,0]	[0,0]	[1,1]	[0,0]	[0,0]	[0,0]	[0,0]	[0,0]
chr5	31100219	31100225	null	CGCTCA	["C"]	611.65	["PASS"]	FALSE	[9]	0.8665	0.727	0	166	[0,0,0]	[0.0542]	0.596	0.6152	2339	0.7119	null	250	1.6	0.9286	4.188	null	0.7651	[2,5,9]	["intron_variant"]	MODIFIER	transcript	pseudogene	LOC102156228	LOC102156228	n.247-7437_247-7433delGCTCA	[0,0]	[0,0]	[0,0]	[0,0]	[0,0]	[0,0]	[0,0]	[0,0]	[0,0]	[1,1]	[0,0]	[0,0]	[0,0]	[0,0]	[0,0]
chr5	31100226	31100233	null	GCCACGT	["G"]	622.14	["PASS"]	FALSE	[9]	0.8665	0.577	0	166	[0,0,0]	[0.0542]	4.91	0.6152	2358	0.7119	null	250	1.38	0.9286	4.392	null	0.7651	[2,5,9]	["intron_variant"]	MODIFIER	transcript	pseudogene	LOC102156228	LOC102156228	n.247-7430_247-7425delCCACGT	[0,0]	[0,0]	[0,0]	[0,0]	[0,0]	[0,0]	[0,0]	[0,0]	[0,0]	[1,1]	[0,0]	[0,0]	[0,0]	[0,0]	[0,0]
chr5	31100671	31100672	null	C	["T"]	72.45	["PASS"]	FALSE	[1]	NaN	2.513	0.505	166	[0,0,0]	[0.006]	113.771	0.8455	2905	0.9639	null	247.82	1.34	1	4.67	null	0.9639	[0,1,1]	["intron_variant"]	MODIFIER	transcript	pseudogene	LOC102156228	LOC102156228	n.247-6986C>T	[0,0]	[0,0]	[0,0]	[0,0]	[0,0]	[0,0]	[0,0]	[0,0]	[0,0]	[0,0]	[0,0]	[0,0]	[0,0]	[0,0]	[0,0]
chr5	31100689	31100691	null	CT	["C"]	2529.64	["PASS"]	FALSE	[60]	0.1388	0.703	0	166	[2,1,5]	[0.3614]	1.73	0.04758	2795	0.02371	null	249.91	2.49	0.1562	2.542	null	0.09947	[19,17,55]	["intron_variant"]	MODIFIER	transcript	pseudogene	LOC102156228	LOC102156228	n.247-6951delT	[1,1]	[0,0]	[0,0]	[0,1]	[1,1]	[1,1]	[0,1]	[1,1]	[0,0]	[0,0]	[0,0]	[0,1]	[1,1]	[1,1]	[0,0]
chr5	31100706	31100708	null	TA	["T"]	36.95	["PASS"]	FALSE	[2]	NaN	0.646	0.42	166	[0,0,0]	[0.012]	5.643	0.8455	2674	0.9288	null	244.47	1.32	0.9639	0.942	null	0.9639	[1,0,2]	["intron_variant"]	MODIFIER	transcript	pseudogene	LOC102156228	LOC102156228	n.247-6948delA	[0,0]	[0,0]	[0,0]	[0,0]	[0,0]	[0,0]	[0,0]	[0,0]	[0,0]	[0,0]	[0,0]	[0,0]	[0,0]	[0,0]	[0,0]
chr5	31100707	31100708	null	A	["T"]	2473.68	["PASS"]	FALSE	[37]	0.4073	0.669	0	164	[0,0,0]	[0.2256]	0	0.2183	2612	0.2098	null	246.76	2.71	0.7625	2.173	null	0.2495	[7,23,37]	["intron_variant"]	MODIFIER	transcript	pseudogene	LOC102156228	LOC102156228	n.247-6950A>T	[0,0]	[0,1]	[0,0]	[0,1]	[0,0]	[0,0]	[0,0]	[0,0]	[0,1]	[0,0]	[1,1]	[0,1]	[0,0]	[0,0]	[0,0]
chr5	31100732	31100737	null	TAGAG	["TAGAGAGAG","TAGAGAGAGAG","T"]	2269.84	["PASS"]	FALSE	[24,15,13]	0.2687	0.887	-0.36	166	[0,0,0]	[0.1446,0.0904,0.0783]	6.055	0.1437	2766	0.1005	null	245.96	1.36	0.5702	0.295	null	0.1544	[9,29,52]	["intron_variant"]	MODIFIER	transcript	pseudogene	LOC102156228	LOC102156228	n.247-6908_247-6905delAGAG	[0,0]	[0,2]	[0,0]	[0,2]	[0,0]	[0,0]	[0,0]	[0,0]	[0,2]	[0,0]	[1,2]	[0,2]	[0,0]	[0,0]	[0,0]
chr5	31100798	31100799	null	C	["T"]	878.07	["PASS"]	FALSE	[13]	0.808	1.016	0	166	[0,0,0]	[0.0783]	2.838	0.5411	2644	0.6083	null	247.62	2.57	0.8942	3.911	null	0.6769	[3,7,13]	["intron_variant"]	MODIFIER	transcript	pseudogene	LOC102156228	LOC102156228	n.247-6859C>T	[0,0]	[0,0]	[0,0]	[0,0]	[0,0]	[0,0]	[0,0]	[0,0]	[0,0]	[0,0]	[0,0]	[0,0]	[0,0]	[0,0]	[0,0]
chr5	31100830	31100831	null	C	["T"]	31.04	["PASS"]	FALSE	[1]	NaN	0.941	3.409	166	[0,0,0]	[0.006]	0	0.8455	2562	0.9639	null	244.1	1.11	1	1.06	null	0.9639	[0,1,1]	["intron_variant"]	MODIFIER	transcript	pseudogene	LOC102156228	LOC102156228	n.247-6827C>T	[0,0]	[0,0]	[0,0]	[0,0]	[0,0]	[0,0]	[0,0]	[0,0]	[0,0]	[0,0]	[0,0]	[0,0]	[0,0]	[0,0]	[0,0]
chr5	31100977	31100978	null	C	["T"]	169.52	["PASS"]	FALSE	[3]	NaN	0.668	2.73	166	[0,0,0]	[0.0181]	2.59	0.7326	2463	0.8948	null	250	1.68	1	4.863	null	0.8942	[0,3,3]	["intron_variant"]	MODIFIER	transcript	pseudogene	LOC102156228	LOC102156228	n.247-6680C>T	[0,0]	[0,0]	[0,0]	[0,0]	[0,0]	[0,0]	[0,0]	[0,0]	[0,0]	[0,0]	[0,0]	[0,0]	[0,0]	[0,0]	[0,0]
chr5	31101284	31101285	null	G	["A"]	4715.96	["PASS"]	FALSE	[61]	0.1447	0.698	0	166	[2,1,5]	[0.3675]	1.09	0.04958	2504	0.02564	null	250	3.67	0.1562	0	null	0.1075	[19,18,56]	["intron_variant"]	MODIFIER	transcript	pseudogene	LOC102156228	LOC102156228	n.247-6373G>A	[1,1]	[0,0]	[0,0]	[0,1]	[1,1]	[1,1]	[1,1]	[1,1]	[0,0]	[0,0]	[0,0]	[0,1]	[1,1]	[1,1]	[0,0]
chr5	31101515	31101516	null	C	["T"]	3086.21	["PASS"]	FALSE	[39]	0.3954	0.588	1.889	166	[0,0,0]	[0.2349]	0	0.2124	2646	0.1949	null	250	2.67	0.7349	4.652	null	0.2405	[8,23,39]	["intron_variant"]	MODIFIER	transcript	pseudogene	LOC102156228	LOC102156228	n.247-6142C>T	[0,0]	[0,1]	[0,0]	[0,1]	[0,0]	[0,0]	[0,0]	[0,0]	[0,1]	[0,0]	[1,1]	[0,1]	[0,0]	[0,0]	[0,0]
chr5	31101545	31101546	null	G	["A"]	95.89	["PASS"]	FALSE	[2]	NaN	1.225	3.728	166	[0,0,0]	[0.012]	3.541	0.7816	2558	0.9288	null	250	1.55	1	4.881	null	0.9286	[0,2,2]	["intron_variant"]	MODIFIER	transcript	pseudogene	LOC102156228	LOC102156228	n.247-6112G>A	[0,0]	[0,0]	[0,0]	[0,0]	[0,0]	[0,0]	[0,0]	[0,0]	[0,0]	[0,0]	[0,0]	[0,0]	[0,0]	[0,0]	[0,0]
chr5	31101609	31101610	null	C	["T"]	7.87	["DRAGENSnpHardQUAL"]	FALSE	[1]	NaN	3.611	3.11	166	[0,0,0]	[0.006]	9.901	0.8455	2418	0.9639	null	250	0.46	1	3.11	null	0.9639	[0,1,1]	["intron_variant"]	MODIFIER	transcript	pseudogene	LOC102156228	LOC102156228	n.247-6048C>T	[0,0]	[0,0]	[0,0]	[0,0]	[0,0]	[0,0]	[0,0]	[0,0]	[0,0]	[0,0]	[0,0]	[0,0]	[0,0]	[0,0]	[0,0]
chr5	31102123	31102124	null	G	["A"]	91.04	["PASS"]	FALSE	[2]	NaN	0.984	3.972	166	[0,0,0]	[0.012]	1.27	0.7816	2304	0.9288	null	250	2.17	1	3.972	null	0.9286	[0,2,2]	["intron_variant"]	MODIFIER	transcript	pseudogene	LOC102156228	LOC102156228	n.247-5534G>A	[0,0]	[0,0]	[0,0]	[0,0]	[0,0]	[0,0]	[0,0]	[0,0]	[0,0]	[0,0]	[0,0]	[0,0]	[0,0]	[0,0]	[0,0]
chr5	31102508	31102509	null	G	["A"]	31.04	["PASS"]	FALSE	[1]	NaN	2.891	1.693	166	[0,0,0]	[0.006]	8.098	0.8455	2259	0.9639	null	250	1.35	1	4.031	null	0.9639	[0,1,1]	["intron_variant"]	MODIFIER	transcript	pseudogene	LOC102156228	LOC102156228	n.247-5149G>A	[0,0]	[0,0]	[0,0]	[0,0]	[0,0]	[0,0]	[0,0]	[0,0]	[0,0]	[0,0]	[0,0]	[0,0]	[0,0]	[0,0]	[0,0]
chr5	31102795	31102796	null	C	["A"]	3.03	["DRAGENSnpHardQUAL"]	FALSE	[1]	NaN	0.946	2.693	166	[0,0,0]	[0.006]	2.696	0.8455	2377	0.9639	null	250	0.13	1	2.693	null	0.9639	[0,1,1]	["intron_variant"]	MODIFIER	transcript	pseudogene	LOC102156228	LOC102156228	n.247-4862C>A	[0,0]	[0,0]	[0,0]	[0,0]	[0,0]	[0,0]	[0,0]	[0,0]	[0,0]	[0,0]	[0,0]	[0,0]	[0,0]	[0,0]	[0,0]
chr5	31102869	31102870	null	G	["A"]	3080.21	["PASS"]	FALSE	[39]	0.3954	0.76	1.397	166	[0,0,0]	[0.2349]	0	0.2124	2581	0.1949	null	250	2.77	0.7349	4.551	null	0.2405	[8,23,39]	["intron_variant"]	MODIFIER	transcript	pseudogene	LOC102156228	LOC102156228	n.247-4788G>A	[0,0]	[0,1]	[0,0]	[0,1]	[0,0]	[0,0]	[0,0]	[0,0]	[0,1]	[0,0]	[1,1]	[0,1]	[0,0]	[0,0]	[0,0]
chr5	31102921	31102922	null	G	["A"]	693.36	["PASS"]	FALSE	[9]	0.8665	0.328	2.431	166	[0,0,0]	[0.0542]	5.981	0.6152	2479	0.7119	null	250	2.88	0.9286	4.188	null	0.7651	[2,5,9]	["intron_variant"]	MODIFIER	transcript	pseudogene	LOC102156228	LOC102156228	n.247-4736G>A	[0,0]	[0,0]	[0,0]	[0,0]	[0,0]	[0,0]	[0,0]	[0,0]	[0,0]	[1,1]	[0,0]	[0,0]	[0,0]	[0,0]	[0,0]
chr5	31103131	31103132	null	G	["A"]	169.52	["PASS"]	FALSE	[3]	NaN	0.414	3.041	166	[0,0,0]	[0.0181]	5.389	0.7326	2405	0.8948	null	250	1.93	1	4.377	null	0.8942	[0,3,3]	["intron_variant"]	MODIFIER	transcript	pseudogene	LOC102156228	LOC102156228	n.247-4526G>A	[0,0]	[0,0]	[0,0]	[0,0]	[0,0]	[0,0]	[0,0]	[0,0]	[0,0]	[0,0]	[0,0]	[0,0]	[0,0]	[0,0]	[0,0]
chr5	31103281	31103282	null	G	["A"]	533.5	["PASS"]	FALSE	[8]	NaN	0.787	2.967	166	[0,0,0]	[0.0482]	2.154	0.5645	2504	0.74	null	250	1.4	1	5.335	null	0.7349	[0,8,8]	["intron_variant"]	MODIFIER	transcript	pseudogene	LOC102156228	LOC102156228	n.247-4376G>A	[0,0]	[0,0]	[0,0]	[0,1]	[0,0]	[0,0]	[0,0]	[0,0]	[0,0]	[0,0]	[0,0]	[0,0]	[0,0]	[0,0]	[0,0]
chr5	31103473	31103474	null	G	["A"]	97.89	["PASS"]	FALSE	[2]	NaN	0.491	3.807	166	[0,0,0]	[0.012]	7.438	0.7816	2420	0.9288	null	250	1.78	1	4.826	null	0.9286	[0,2,2]	["intron_variant"]	MODIFIER	transcript	pseudogene	LOC102156228	LOC102156228	n.247-4184G>A	[0,0]	[0,0]	[0,0]	[0,0]	[0,0]	[0,0]	[0,0]	[0,0]	[0,0]	[0,1]	[0,0]	[0,0]	[0,0]	[0,0]	[0,0]
chr5	31103548	31103549	null	G	["A"]	3128.22	["PASS"]	FALSE	[39]	0.3954	0.547	1.986	166	[0,0,0]	[0.2349]	1.743	0.2124	2562	0.1949	null	250	2.8	0.7349	4.308	null	0.2405	[8,23,39]	["intron_variant"]	MODIFIER	transcript	pseudogene	LOC102156228	LOC102156228	n.247-4109G>A	[0,0]	[0,1]	[0,0]	[0,1]	[0,0]	[0,0]	[0,0]	[0,0]	[0,1]	[0,0]	[1,1]	[0,1]	[0,0]	[0,0]	[0,0]
chr5	31103653	31103655	null	AC	["A"]	558.3	["PASS"]	FALSE	[9]	0.8665	0.642	0	166	[0,0,0]	[0.0542]	0.524	0.6152	2630	0.7119	null	249.58	2.1	0.9286	4.951	null	0.7651	[2,5,9]	["intron_variant"]	MODIFIER	transcript	pseudogene	LOC102156228	LOC102156228	n.247-3997delC	[0,0]	[0,0]	[0,0]	[0,0]	[0,0]	[0,0]	[0,0]	[0,0]	[0,0]	[1,1]	[0,0]	[0,0]	[0,0]	[0,0]	[0,0]
chr5	31103743	31103744	null	C	["T"]	3072.14	["PASS"]	FALSE	[39]	0.3954	0.807	0	166	[0,0,0]	[0.2349]	4.193	0.2124	2803	0.1949	null	240.97	3.02	0.7349	2.518	null	0.2405	[8,23,39]	["intron_variant"]	MODIFIER	transcript	pseudogene	LOC102156228	LOC102156228	n.247-3914C>T	[0,0]	[0,1]	[0,0]	[0,1]	[0,0]	[0,0]	[0,0]	[0,0]	[0,1]	[0,0]	[1,1]	[0,1]	[0,0]	[0,0]	[0,0]
chr5	31103768	31103778	null	CTTTTTTTTT	["CTTTTTTT","CTTTTTTTT","CTTT","C"]	2815.76	["PASS"]	FALSE	[40,28,13,1]	0.3495	0.932	0.417	164	[0,1,1]	[0.2439,0.1707,0.0793,0.0061]	1.745	0.1471	2512	0.105	null	226.68	2	0.2962	0.635	null	0.251	[18,36,81]	["intron_variant"]	MODIFIER	transcript	pseudogene	LOC102156228	LOC102156228	n.247-3876_247-3868delTTTTTTTTT	[0,0]	[2,2]	[2,2]	[0,1]	[0,0]	[0,0]	[-1,-1]	[0,0]	[0,1]	[2,2]	[1,1]	[0,1]	[0,0]	[0,0]	[0,0]
chr5	31103784	31103785	null	T	["A"]	251.41	["PASS"]	FALSE	[5]	0.9242	0.965	0.176	166	[0,0,0]	[0.0301]	6.071	0.7083	2777	0.83	null	228.54	2.31	0.9639	2.308	null	0.8607	[1,3,5]	["intron_variant"]	MODIFIER	transcript	pseudogene	LOC102156228	LOC102156228	n.247-3873T>A	[0,0]	[0,0]	[0,0]	[0,0]	[0,0]	[0,0]	[0,0]	[0,0]	[0,0]	[0,0]	[0,0]	[0,0]	[0,0]	[0,0]	[0,1]
chr5	31103789	31103790	null	T	["TA"]	3503.64	["PASS"]	FALSE	[61]	0.1447	0.652	0	166	[2,1,5]	[0.3675]	0	0.04958	2601	0.02564	null	212.15	3.42	0.1562	0	null	0.1075	[19,18,56]	["intron_variant"]	MODIFIER	transcript	pseudogene	LOC102156228	LOC102156228	n.247-3866dupA	[1,1]	[0,0]	[0,0]	[0,1]	[1,1]	[1,1]	[1,1]	[1,1]	[0,0]	[0,0]	[0,0]	[0,1]	[1,1]	[1,1]	[0,0]
chr5	31103815	31103826	null	CAGAGAGAGAG	["C","CAGAGAGAG","CAGAG","CAGAGAGAGAGAG","CAGAGAGAGAGAGAG","CAGAGAG"]	6062.91	["PASS"]	FALSE	[74,47,9,11,1,2]	0.7032	0.399	0	166	[1,2,5]	[0.4458,0.2831,0.0542,0.0663,0.006,0.012]	8.519	0.8234	2575	0.5799	null	188.94	1.51	0.8607	0	null	0.5246	[44,32,139]	["intron_variant"]	MODIFIER	transcript	pseudogene	LOC102156228	LOC102156228	n.247-3820_247-3811delGAGAGAGAGA	[1,1]	[0,2]	[2,2]	[1,4]	[1,1]	[1,1]	[1,1]	[1,1]	[0,2]	[3,3]	[2,2]	[1,5]	[1,1]	[1,1]	[0,2]
chr5	31103823	31103824	null	G	["C"]	603.13	["PASS"]	FALSE	[9]	NaN	0.591	0.362	78	[0,0,0]	[0.1154]	7.482	NaN	2695	1	null	187.52	3.17	1	0.336	null	1	[2,5,9]	["intron_variant"]	MODIFIER	transcript	pseudogene	LOC102156228	LOC102156228	n.247-3834G>C	[-1,-1]	[0,0]	[0,0]	[-1,-1]	[-1,-1]	[-1,-1]	[-1,-1]	[-1,-1]	[0,0]	[1,1]	[0,0]	[0,0]	[-1,-1]	[-1,-1]	[0,0]
chr5	31103912	31103913	null	G	["A"]	125.57	["PASS"]	FALSE	[2]	NaN	1.008	2.693	166	[0,0,0]	[0.012]	3.435	0.7816	2640	0.9288	null	168.86	2.37	1	-2.784	null	0.9286	[0,2,2]	["intron_variant"]	MODIFIER	transcript	pseudogene	LOC102156228	LOC102156228	n.247-3745G>A	[0,0]	[0,0]	[0,0]	[0,0]	[0,0]	[0,0]	[0,0]	[0,0]	[0,0]	[0,0]	[0,0]	[0,0]	[0,0]	[0,0]	[0,0]
chr5	31104207	31104208	null	G	["A"]	4614.99	["PASS"]	FALSE	[61]	0.1447	0.641	0	166	[2,1,5]	[0.3675]	1.72	0.04958	2625	0.02564	null	250	3.57	0.1562	0	null	0.1075	[19,18,56]	["intron_variant"]	MODIFIER	transcript	pseudogene	LOC102156228	LOC102156228	n.247-3450G>A	[1,1]	[0,0]	[0,0]	[0,1]	[1,1]	[1,1]	[1,1]	[1,1]	[0,0]	[0,0]	[0,0]	[0,1]	[1,1]	[1,1]	[0,0]
chr5	31104241	31104242	null	C	["A"]	632.36	["PASS"]	FALSE	[9]	0.8665	0.658	0.716	166	[0,0,0]	[0.0542]	7.589	0.6152	2576	0.7119	null	250	2.57	0.9286	4.697	null	0.7651	[2,5,9]	["intron_variant"]	MODIFIER	transcript	pseudogene	LOC102156228	LOC102156228	n.247-3416C>A	[0,0]	[0,0]	[0,0]	[0,0]	[0,0]	[0,0]	[0,0]	[0,0]	[0,0]	[1,1]	[0,0]	[0,0]	[0,0]	[0,0]	[0,0]
chr5	31104369	31104370	null	G	["A"]	4777.08	["PASS"]	FALSE	[61]	0.1447	0.731	0	166	[2,1,5]	[0.3675]	3.189	0.04958	2713	0.02564	null	250	3.44	0.1562	0	null	0.1075	[19,18,56]	["intron_variant"]	MODIFIER	transcript	pseudogene	LOC102156228	LOC102156228	n.247-3288G>A	[1,1]	[0,0]	[0,0]	[0,1]	[1,1]	[1,1]	[1,1]	[1,1]	[0,0]	[0,0]	[0,0]	[0,1]	[1,1]	[1,1]	[0,0]
chr5	31104374	31104375	null	C	["T"]	98.89	["PASS"]	FALSE	[2]	NaN	0.784	2.303	166	[0,0,0]	[0.012]	0	0.7816	2605	0.9288	null	250	1.94	1	4.031	null	0.9286	[0,2,2]	["intron_variant"]	MODIFIER	transcript	pseudogene	LOC102156228	LOC102156228	n.247-3283C>T	[0,0]	[0,0]	[0,0]	[0,0]	[0,0]	[0,0]	[0,0]	[0,0]	[0,0]	[0,0]	[0,0]	[0,0]	[0,0]	[0,0]	[0,0]
chr5	31104380	31104381	null	A	["C"]	11247.6	["PASS"]	FALSE	[127]	0.6533	0.705	0	166	[2,1,5]	[0.7651]	0.525	0.7426	2667	0.5687	null	250	4.91	0.6221	0	null	0.6983	[54,14,122]	["intron_variant"]	MODIFIER	transcript	pseudogene	LOC102156228	LOC102156228	n.247-3277A>C	[1,1]	[0,1]	[0,0]	[1,1]	[1,1]	[1,1]	[1,1]	[1,1]	[0,1]	[1,1]	[1,1]	[1,1]	[1,1]	[1,1]	[0,0]
chr5	31104406	31104407	null	T	["C"]	659.36	["PASS"]	FALSE	[9]	0.8665	0.662	2.379	166	[0,0,0]	[0.0542]	2.11	0.6152	2511	0.7119	null	250	3	0.9286	4.07	null	0.7651	[2,5,9]	["intron_variant"]	MODIFIER	transcript	pseudogene	LOC102156228	LOC102156228	n.247-3251T>C	[0,0]	[0,0]	[0,0]	[0,0]	[0,0]	[0,0]	[0,0]	[0,0]	[0,0]	[1,1]	[0,0]	[0,0]	[0,0]	[0,0]	[0,0]
chr5	31104732	31104733	null	T	["C"]	7170.61	["PASS"]	FALSE	[88]	0.4335	0.606	0	166	[2,1,5]	[0.5301]	0	0.2109	2564	0.1356	null	250	4.16	0.2855	0	null	0.3467	[31,21,83]	["intron_variant"]	MODIFIER	transcript	pseudogene	LOC102156228	LOC102156228	n.247-2925T>C	[1,1]	[0,0]	[0,0]	[0,1]	[1,1]	[1,1]	[1,1]	[1,1]	[0,0]	[1,1]	[0,0]	[0,1]	[1,1]	[1,1]	[0,0]
chr5	31104891	31104892	null	A	["G"]	659.36	["PASS"]	FALSE	[9]	0.8665	0.527	2.176	166	[0,0,0]	[0.0542]	4.729	0.6152	2302	0.7119	null	250	2.83	0.9286	4.48	null	0.7651	[2,5,9]	["intron_variant"]	MODIFIER	transcript	pseudogene	LOC102156228	LOC102156228	n.247-2766A>G	[0,0]	[0,0]	[0,0]	[0,0]	[0,0]	[0,0]	[0,0]	[0,0]	[0,0]	[1,1]	[0,0]	[0,0]	[0,0]	[0,0]	[0,0]
chr5	31104961	31104962	null	G	["A"]	97.89	["PASS"]	FALSE	[2]	NaN	0.638	3.215	166	[0,0,0]	[0.012]	0	0.7816	2181	0.9288	null	250	1.6	1	5.017	null	0.9286	[0,2,2]	["intron_variant"]	MODIFIER	transcript	pseudogene	LOC102156228	LOC102156228	n.247-2696G>A	[0,0]	[0,0]	[0,0]	[0,0]	[0,0]	[0,0]	[0,0]	[0,0]	[0,0]	[0,0]	[0,0]	[0,0]	[0,0]	[0,0]	[0,0]
chr5	31105108	31105109	null	C	["T"]	662.36	["PASS"]	FALSE	[9]	0.8665	0.737	1.238	166	[0,0,0]	[0.0542]	0.576	0.6152	2271	0.7119	null	250	2.71	0.9286	4.07	null	0.7651	[2,5,9]	["intron_variant"]	MODIFIER	transcript	pseudogene	LOC102156228	LOC102156228	n.247-2549C>T	[0,0]	[0,0]	[0,0]	[0,0]	[0,0]	[0,0]	[0,0]	[0,0]	[0,0]	[1,1]	[0,0]	[0,0]	[0,0]	[0,0]	[0,0]
chr5	31105152	31105153	null	G	["A"]	242.43	["PASS"]	FALSE	[4]	NaN	0.414	2.25	166	[0,0,0]	[0.0241]	3.508	0.6914	2235	0.8619	null	250	2.07	1	4.468	null	0.8607	[0,4,4]	["intron_variant"]	MODIFIER	transcript	pseudogene	LOC102156228	LOC102156228	n.247-2505G>A	[0,0]	[0,0]	[0,0]	[0,0]	[0,0]	[0,0]	[0,0]	[0,0]	[0,0]	[0,0]	[0,0]	[0,0]	[0,0]	[0,0]	[0,0]
chr5	31105559	31105560	null	G	["A"]	1684.27	["PASS"]	FALSE	[22]	0.6499	0.765	2.205	166	[0,0,0]	[0.1325]	1.1	0.3862	2558	0.4201	null	250	2.48	0.8607	4.392	null	0.4754	[4,14,22]	["intron_variant"]	MODIFIER	transcript	pseudogene	LOC102156228	LOC102156228	n.247-2098G>A	[0,0]	[0,0]	[0,0]	[0,0]	[0,0]	[0,0]	[0,0]	[0,0]	[0,0]	[0,0]	[0,1]	[0,1]	[0,0]	[0,0]	[0,0]
chr5	31105653	31105654	null	G	["A"]	611.36	["PASS"]	FALSE	[9]	0.8665	0.837	1.53	166	[0,0,0]	[0.0542]	6.236	0.6152	2516	0.7119	null	250	2.47	0.9286	4.392	null	0.7651	[2,5,9]	["intron_variant"]	MODIFIER	transcript	pseudogene	LOC102156228	LOC102156228	n.247-2004G>A	[0,0]	[0,0]	[0,0]	[0,0]	[0,0]	[0,0]	[0,0]	[0,0]	[0,0]	[1,1]	[0,0]	[0,0]	[0,0]	[0,0]	[0,0]
chr5	31105708	31105709	null	C	["G"]	3101.23	["PASS"]	FALSE	[39]	0.3954	0.66	1.673	166	[0,0,0]	[0.2349]	0	0.2124	2648	0.1949	null	250	2.64	0.7349	4.215	null	0.2405	[8,23,39]	["intron_variant"]	MODIFIER	transcript	pseudogene	LOC102156228	LOC102156228	n.247-1949C>G	[0,0]	[0,1]	[0,0]	[0,1]	[0,0]	[0,0]	[0,0]	[0,0]	[0,1]	[0,0]	[1,1]	[0,1]	[0,0]	[0,0]	[0,0]
chr5	31105778	31105779	null	C	["T"]	97.89	["PASS"]	FALSE	[2]	NaN	1.022	2.887	166	[0,0,0]	[0.012]	1.122	0.7816	2591	0.9288	null	250	1.92	1	4.392	null	0.9286	[0,2,2]	["intron_variant"]	MODIFIER	transcript	pseudogene	LOC102156228	LOC102156228	n.247-1879C>T	[0,0]	[0,0]	[0,0]	[0,0]	[0,0]	[0,0]	[0,0]	[0,0]	[0,0]	[0,0]	[0,0]	[0,0]	[0,0]	[0,0]	[0,0]
chr5	31105807	31105808	null	G	["A"]	10946.3	["PASS"]	FALSE	[127]	0.6533	0.576	0	166	[2,1,5]	[0.7651]	1.098	0.7426	2721	0.5687	null	250	4.71	0.6221	0	null	0.6983	[54,14,122]	["intron_variant"]	MODIFIER	transcript	pseudogene	LOC102156228	LOC102156228	n.247-1850G>A	[1,1]	[0,1]	[0,0]	[1,1]	[1,1]	[1,1]	[1,1]	[1,1]	[0,1]	[1,1]	[1,1]	[1,1]	[1,1]	[1,1]	[0,0]
chr5	31106062	31106063	null	G	["A"]	3178.3	["PASS"]	FALSE	[39]	0.3954	0.694	1.824	166	[0,0,0]	[0.2349]	1.748	0.2124	2661	0.1949	null	250	2.77	0.7349	4.561	null	0.2405	[8,23,39]	["intron_variant"]	MODIFIER	transcript	pseudogene	LOC102156228	LOC102156228	n.247-1595G>A	[0,0]	[0,1]	[0,0]	[0,1]	[0,0]	[0,0]	[0,0]	[0,0]	[0,1]	[0,0]	[1,1]	[0,1]	[0,0]	[0,0]	[0,0]
chr5	31106084	31106085	null	T	["G"]	7.01	["DRAGENSnpHardQUAL"]	FALSE	[1]	NaN	2.093	1.345	166	[0,0,0]	[0.006]	2.933	0.8455	2569	0.9639	null	250	0.44	1	2.556	null	0.9639	[0,1,1]	["intron_variant"]	MODIFIER	transcript	pseudogene	LOC102156228	LOC102156228	n.247-1573T>G	[0,0]	[0,0]	[0,0]	[0,0]	[0,1]	[0,0]	[0,0]	[0,0]	[0,0]	[0,0]	[0,0]	[0,0]	[0,0]	[0,0]	[0,0]
chr5	31106422	31106423	null	G	["T"]	170.52	["PASS"]	FALSE	[3]	NaN	1.395	1.481	166	[0,0,0]	[0.0181]	9.679	0.7326	2385	0.8948	null	250	2.16	1	4.243	null	0.8942	[0,3,3]	["intron_variant"]	MODIFIER	transcript	pseudogene	LOC102156228	LOC102156228	n.247-1235G>T	[0,0]	[0,0]	[0,0]	[0,0]	[0,0]	[0,0]	[0,0]	[0,0]	[0,0]	[0,0]	[0,0]	[0,0]	[0,0]	[0,0]	[0,0]
chr5	31106702	31106703	null	G	["C"]	876.02	["PASS"]	FALSE	[13]	0.808	0.589	2.172	166	[0,0,0]	[0.0783]	1.645	0.5411	2318	0.6083	null	250	2.9	0.8942	4.468	null	0.6769	[3,7,13]	["intron_variant"]	MODIFIER	transcript	pseudogene	LOC102156228	LOC102156228	n.247-955G>C	[0,0]	[0,0]	[0,0]	[0,0]	[0,0]	[0,0]	[0,0]	[0,0]	[0,0]	[0,0]	[0,0]	[0,0]	[0,0]	[0,0]	[0,0]
chr5	31107831	31107832	null	C	["T"]	729.36	["PASS"]	FALSE	[9]	0.8665	0.656	2.44	166	[0,0,0]	[0.0542]	1.182	0.6152	2676	0.7119	null	250	2.68	0.9286	4.724	null	0.7651	[2,5,9]	["intron_variant"]	MODIFIER	transcript	pseudogene	LOC102156228	LOC102156228	n.383+38C>T	[0,0]	[0,0]	[0,0]	[0,0]	[0,0]	[0,0]	[0,0]	[0,0]	[0,0]	[1,1]	[0,0]	[0,0]	[0,0]	[0,0]	[0,0]
chr5	31107843	31107844	null	A	["G"]	12277.9	["PASS"]	FALSE	[135]	0.5094	0.54	0	166	[2,1,5]	[0.8133]	3.442	0.9181	2825	0.6884	null	250	4.9	0.6769	0	null	0.5884	[60,10,130]	["intron_variant"]	MODIFIER	transcript	pseudogene	LOC102156228	LOC102156228	n.383+50A>G	[1,1]	[0,1]	[0,0]	[1,1]	[1,1]	[1,1]	[1,1]	[1,1]	[1,1]	[1,1]	[1,1]	[1,1]	[1,1]	[1,1]	[0,0]
chr5	31107865	31107866	null	T	["A"]	515.47	["PASS"]	FALSE	[7]	0.9051	1.122	0	166	[0,0,0]	[0.0422]	2.718	0.6744	2705	0.7691	null	250	2.95	0.9286	4.096	null	0.828	[2,3,7]	["intron_variant"]	MODIFIER	transcript	pseudogene	LOC102156228	LOC102156228	n.383+72T>A	[0,0]	[0,0]	[0,0]	[0,0]	[0,0]	[0,0]	[0,0]	[0,0]	[0,0]	[0,0]	[0,0]	[0,0]	[0,0]	[0,0]	[0,0]
chr5	31108037	31108038	null	G	["A"]	193.86	["PASS"]	FALSE	[2]	NaN	0.79	0	166	[0,0,0]	[0.012]	0	0.8455	2495	0.9288	null	250	3.08	0.9639	0	null	0.9639	[1,0,2]	["intron_variant"]	MODIFIER	transcript	pseudogene	LOC102156228	LOC102156228	n.384-33G>A	[0,0]	[0,0]	[0,0]	[0,0]	[0,0]	[0,0]	[0,0]	[0,0]	[0,0]	[0,0]	[0,0]	[0,0]	[0,0]	[0,0]	[0,0]
chr5	31108096	31108097	null	C	["A"]	4608.96	["PASS"]	FALSE	[61]	0.1447	0.842	0.933	166	[2,1,5]	[0.3675]	2.452	0.04958	2487	0.02564	null	250	3.62	0.1562	1.631	null	0.1075	[19,18,56]	["non_coding_transcript_exon_variant"]	MODIFIER	transcript	pseudogene	LOC102156228	LOC102156228	n.410C>A	[1,1]	[0,0]	[0,0]	[0,1]	[1,1]	[1,1]	[1,1]	[1,1]	[0,0]	[0,0]	[0,0]	[0,1]	[1,1]	[1,1]	[0,0]
chr5	31108439	31108440	null	T	["C"]	7052.6	["PASS"]	FALSE	[88]	0.4335	0.615	0	166	[2,1,5]	[0.5301]	0.523	0.2109	2535	0.1356	null	250	4.13	0.2855	0	null	0.3467	[31,21,83]	["intron_variant"]	MODIFIER	transcript	pseudogene	LOC102156228	LOC102156228	n.502+251T>C	[1,1]	[0,0]	[0,0]	[0,1]	[1,1]	[1,1]	[1,1]	[1,1]	[0,0]	[1,1]	[0,0]	[0,1]	[1,1]	[1,1]	[0,0]
chr5	31109486	31109487	null	C	["T"]	653.36	["PASS"]	FALSE	[9]	0.8665	0.996	1.403	166	[0,0,0]	[0.0542]	0.574	0.6152	2356	0.7119	null	250	2.71	0.9286	4.317	null	0.7651	[2,5,9]	["intron_variant"]	MODIFIER	transcript	pseudogene	LOC102156228	LOC102156228	n.631+297C>T	[0,0]	[0,0]	[0,0]	[0,0]	[0,0]	[0,0]	[0,0]	[0,0]	[0,0]	[1,1]	[0,0]	[0,0]	[0,0]	[0,0]	[0,0]
chr5	31110090	31110091	null	C	["T"]	650.37	["PASS"]	FALSE	[9]	0.8665	0.754	2.271	166	[0,0,0]	[0.0542]	1.845	0.6152	2330	0.7119	null	250	2.57	0.9286	4.295	null	0.7651	[2,5,9]	["intron_variant"]	MODIFIER	transcript	pseudogene	LOC102156228	LOC102156228	n.631+901C>T	[0,0]	[0,0]	[0,0]	[0,0]	[0,0]	[0,0]	[0,0]	[0,0]	[0,0]	[1,1]	[0,0]	[0,0]	[0,0]	[0,0]	[0,0]
chr5	31110228	31110229	null	G	["A"]	691.36	["PASS"]	FALSE	[9]	0.8665	0.835	1.067	166	[0,0,0]	[0.0542]	5.294	0.6152	2319	0.7119	null	250	2.58	0.9286	4.603	null	0.7651	[2,5,9]	["intron_variant"]	MODIFIER	transcript	pseudogene	LOC102156228	LOC102156228	n.631+1039G>A	[0,0]	[0,0]	[0,0]	[0,0]	[0,0]	[0,0]	[0,0]	[0,0]	[0,0]	[1,1]	[0,0]	[0,0]	[0,0]	[0,0]	[0,0]
chr5	31110308	31110309	null	T	["C"]	673.4	["PASS"]	FALSE	[9]	0.8665	0.88	1.127	166	[0,0,0]	[0.0542]	4.206	0.6152	2302	0.7119	null	250	2.5	0.9286	4.602	null	0.7651	[2,5,9]	["intron_variant"]	MODIFIER	transcript	pseudogene	LOC102156228	LOC102156228	n.631+1119T>C	[0,0]	[0,0]	[0,0]	[0,0]	[0,0]	[0,0]	[0,0]	[0,0]	[0,0]	[1,1]	[0,0]	[0,0]	[0,0]	[0,0]	[0,0]
chr5	31110348	31110349	null	C	["A"]	14.21	["PASS"]	FALSE	[1]	NaN	1.828	2.404	166	[0,0,0]	[0.006]	2.932	0.8455	2240	0.9639	null	250	1.18	1	2.404	null	0.9639	[0,1,1]	["intron_variant"]	MODIFIER	transcript	pseudogene	LOC102156228	LOC102156228	n.631+1159C>A	[0,0]	[0,0]	[0,0]	[0,1]	[0,0]	[0,0]	[0,0]	[0,0]	[0,0]	[0,0]	[0,0]	[0,0]	[0,0]	[0,0]	[0,0]
chr5	31110378	31110379	null	G	["C"]	96.9	["PASS"]	FALSE	[2]	NaN	1.098	2.717	166	[0,0,0]	[0.012]	2.358	0.7816	2254	0.9288	null	250	1.61	1	4.983	null	0.9286	[0,2,2]	["intron_variant"]	MODIFIER	transcript	pseudogene	LOC102156228	LOC102156228	n.631+1189G>C	[0,0]	[0,0]	[0,0]	[0,0]	[0,0]	[0,0]	[0,0]	[0,0]	[0,0]	[0,0]	[0,0]	[0,0]	[0,0]	[0,0]	[0,0]
chr5	31110946	31110947	null	C	["T"]	1181.39	["PASS"]	FALSE	[17]	0.4238	0.937	1.32	166	[0,1,1]	[0.1024]	4.918	0.6561	2140	0.4825	null	250	3.16	0.8607	3.802	null	0.4042	[4,8,16]	["intron_variant"]	MODIFIER	transcript	pseudogene	LOC102156228	LOC102156228	n.631+1757C>T	[0,0]	[0,1]	[1,1]	[0,0]	[0,0]	[0,0]	[0,0]	[0,0]	[0,0]	[0,0]	[0,0]	[0,0]	[0,0]	[0,0]	[0,0]
chr5	31110947	31110948	null	G	["T"]	12.3	["PASS"]	FALSE	[1]	NaN	2.804	2.451	166	[0,0,0]	[0.006]	7.16	0.8455	2079	0.9639	null	250	0.95	1	2.451	null	0.9639	[0,1,1]	["intron_variant"]	MODIFIER	transcript	pseudogene	LOC102156228	LOC102156228	n.631+1758G>T	[0,0]	[0,0]	[0,0]	[0,0]	[0,0]	[0,0]	[0,0]	[0,0]	[0,0]	[0,0]	[0,0]	[0,0]	[0,0]	[0,0]	[0,0]
chr5	31111128	31111129	null	C	["T"]	30.04	["PASS"]	FALSE	[1]	NaN	0.833	3.397	166	[0,0,0]	[0.006]	5.456	0.8455	2125	0.9639	null	250	0.55	1	6.347	null	0.9639	[0,1,1]	["intron_variant"]	MODIFIER	transcript	pseudogene	LOC102156228	LOC102156228	n.631+1939C>T	[0,0]	[0,0]	[0,0]	[0,0]	[0,0]	[0,0]	[0,0]	[0,0]	[0,0]	[0,0]	[0,0]	[0,0]	[0,0]	[0,0]	[0,0]
chr5	31111287	31111288	null	G	["C"]	899.03	["PASS"]	FALSE	[13]	0.808	0.847	1.625	166	[0,0,0]	[0.0783]	6.222	0.5411	2212	0.6083	null	250	3.15	0.8942	4.14	null	0.6769	[3,7,13]	["intron_variant"]	MODIFIER	transcript	pseudogene	LOC102156228	LOC102156228	n.631+2098G>C	[0,0]	[0,0]	[0,0]	[0,0]	[0,0]	[0,0]	[0,0]	[0,0]	[0,0]	[0,0]	[0,0]	[0,0]	[0,0]	[0,0]	[0,0]
chr5	31111504	31111506	null	AT	["A","ATT"]	3471.3	["PASS"]	FALSE	[79,1]	0.3256	1.041	0.142	166	[2,1,5]	[0.4759,0.006]	1.763	0.1342	2412	0.08928	null	244.95	2.7	0.2458	1.8	null	0.255	[25,25,75]	["splice_region_variant","non_coding_transcript_exon_variant"]	LOW	transcript	pseudogene	LOC102156228	LOC102156228	n.1706delT	[1,1]	[0,0]	[0,0]	[0,1]	[1,1]	[1,1]	[1,1]	[1,1]	[0,0]	[0,0]	[0,0]	[0,1]	[1,1]	[1,1]	[0,0]
chr5	31111547	31111552	null	TACAC	["TACACACAC","TACACAC","T","TACACACACAC","TAC"]	467.9	["PASS"]	FALSE	[7,2,2,1,1]	NaN	0.799	0.101	152	[0,0,0]	[0.0461,0.0132,0.0132,0.0066,0.0066]	2.171	0.4221	2565	0.5793	null	241.2	1.67	1	1.03	null	0.5649	[0,13,13]	["downstream_gene_variant"]	MODIFIER	transcript	pseudogene	LOC102156228	LOC102156228	n.*29_*32delACAC	[0,0]	[0,3]	[0,0]	[0,4]	[0,0]	[0,0]	[0,0]	[0,0]	[0,0]	[0,0]	[-1,-1]	[0,0]	[0,0]	[0,0]	[0,0]
chr5	31111555	31111556	null	C	["T"]	18.67	["PASS"]	FALSE	[1]	NaN	0.616	1.62	166	[0,0,0]	[0.006]	0	0.8455	2714	0.9639	null	248.71	0.98	1	2.404	null	0.9639	[0,1,1]	["downstream_gene_variant"]	MODIFIER	transcript	pseudogene	LOC102156228	LOC102156228	n.*36C>T	[0,0]	[0,0]	[0,0]	[0,0]	[0,0]	[0,0]	[0,0]	[0,0]	[0,0]	[0,0]	[0,0]	[0,0]	[0,0]	[0,0]	[0,0]
chr5	31111569	31111570	null	C	["G"]	642.68	["PASS"]	FALSE	[10]	0.8451	0.515	1.415	164	[0,0,0]	[0.061]	2.793	0.5857	2849	0.6814	null	244	3.87	0.9277	1.771	null	0.732	[2,6,10]	["downstream_gene_variant"]	MODIFIER	transcript	pseudogene	LOC102156228	LOC102156228	n.*50C>G	[0,0]	[0,0]	[0,0]	[0,0]	[0,0]	[0,0]	[0,0]	[0,0]	[0,0]	[0,0]	[0,0]	[0,0]	[0,0]	[0,0]	[0,0]
chr5	31111571	31111572	null	C	["G","A"]	2678	["PASS"]	FALSE	[39,12]	0.3215	0.439	1.2	166	[0,0,0]	[0.2349,0.0723]	3.302	0.1694	2707	0.1061	null	240.74	3.81	0.5214	0.847	null	0.1882	[13,22,51]	["downstream_gene_variant"]	MODIFIER	transcript	pseudogene	LOC102156228	LOC102156228	n.*52C>A	[0,0]	[0,0]	[0,0]	[0,1]	[0,0]	[0,0]	[0,0]	[0,0]	[0,1]	[1,1]	[1,1]	[0,1]	[0,0]	[0,0]	[0,0]
chr5	31111573	31111574	null	C	["A","G"]	2852.26	["PASS"]	FALSE	[38,12]	0.3137	0.66	0.933	164	[0,0,0]	[0.2317,0.0732]	1.127	0.1661	2689	0.1083	null	241.04	4.02	0.5409	0.747	null	0.1831	[12,23,50]	["downstream_gene_variant"]	MODIFIER	transcript	pseudogene	LOC102156228	LOC102156228	n.*54C>A	[0,0]	[0,0]	[0,0]	[0,1]	[0,0]	[0,0]	[0,0]	[0,0]	[0,1]	[1,1]	[0,1]	[0,1]	[0,0]	[0,0]	[0,0]
chr5	31111576	31111577	null	A	["AG"]	2596.74	["PASS"]	FALSE	[47]	0.358	0.338	1.175	166	[0,0,0]	[0.2831]	6.159	0.1907	2706	0.1308	null	240.87	4.05	0.5702	0.405	null	0.2133	[14,19,47]	["downstream_gene_variant"]	MODIFIER	transcript	pseudogene	LOC102156228	LOC102156228	n.*57_*58insG	[0,0]	[0,0]	[0,0]	[0,1]	[0,0]	[0,0]	[0,0]	[0,0]	[0,1]	[1,1]	[1,1]	[0,1]	[0,0]	[0,0]	[0,0]
chr5	31111577	31111578	null	A	["AAGAGAGAGAGAGAGAG","AGAG","AGAGAG","AAG","AGAGAGAGAGAGAG","AGAGAGAGAG"]	4856.88	["PASS"]	FALSE	[64,18,16,26,10,13]	0.7094	0.743	0	166	[2,1,6]	[0.3855,0.1084,0.0964,0.1566,0.0602,0.0783]	1.187	0.4395	2559	0.4765	null	237.84	0.9	0.8607	0	null	0.5454	[42,34,141]	["downstream_gene_variant"]	MODIFIER	transcript	pseudogene	LOC102156228	LOC102156228	n.*58_*59insAG	[1,1]	[4,4]	[4,4]	[1,6]	[1,1]	[1,1]	[1,1]	[1,1]	[0,0]	[2,3]	[5,6]	[2,6]	[1,1]	[1,1]	[0,4]
chr5	31111633	31111634	null	C	["T"]	4367.45	["PASS"]	FALSE	[61]	0.1447	0.762	0	166	[2,1,5]	[0.3675]	0	0.04958	2595	0.02564	null	240.89	3.83	0.1562	0.194	null	0.1075	[19,18,56]	["downstream_gene_variant"]	MODIFIER	transcript	pseudogene	LOC102156228	LOC102156228	n.*114C>T	[1,1]	[0,0]	[0,0]	[0,1]	[1,1]	[1,1]	[1,1]	[1,1]	[0,0]	[0,0]	[0,0]	[0,1]	[1,1]	[1,1]	[0,0]
chr5	31112393	31112394	null	T	["G"]	1607.07	["PASS"]	FALSE	[22]	0.6697	0.709	2.728	166	[0,0,0]	[0.1325]	1.75	0.405	2507	0.4201	null	250	2.67	0.828	4.881	null	0.498	[5,12,22]	["downstream_gene_variant"]	MODIFIER	transcript	pseudogene	LOC102156228	LOC102156228	n.*874T>G	[0,0]	[0,0]	[0,0]	[0,0]	[0,0]	[0,0]	[0,0]	[0,0]	[0,0]	[1,1]	[0,0]	[0,0]	[0,0]	[0,0]	[0,0]
chr5	31112562	31112563	null	G	["T"]	678.4	["PASS"]	FALSE	[9]	0.8665	0.581	2.417	166	[0,0,0]	[0.0542]	5.528	0.6152	2304	0.7119	null	250	2.69	0.9286	4.031	null	0.7651	[2,5,9]	["downstream_gene_variant"]	MODIFIER	transcript	pseudogene	LOC102156228	LOC102156228	n.*1043G>T	[0,0]	[0,0]	[0,0]	[0,0]	[0,0]	[0,0]	[0,0]	[0,0]	[0,0]	[1,1]	[0,0]	[0,0]	[0,0]	[0,0]	[0,0]
chr5	31112799	31112800	null	G	["A"]	11.37	["PASS"]	FALSE	[1]	NaN	2.093	-1.883	166	[0,0,0]	[0.006]	2.933	0.8455	2340	0.9639	null	250	0.71	1	2.556	null	0.9639	[0,1,1]	["downstream_gene_variant"]	MODIFIER	transcript	pseudogene	LOC102156228	LOC102156228	n.*1280G>A	[0,0]	[0,0]	[0,0]	[0,0]	[0,0]	[0,0]	[0,0]	[0,0]	[0,0]	[0,0]	[0,0]	[0,0]	[0,0]	[0,0]	[0,0]
chr5	31112860	31112865	null	AAATC	["A"]	5549.75	["PASS"]	FALSE	[76]	0.2945	1.207	0	166	[2,1,5]	[0.4578]	2.569	0.1204	2502	0.07093	null	250	2.92	0.2458	0	null	0.2005	[25,21,71]	["downstream_gene_variant"]	MODIFIER	transcript	pseudogene	LOC102156228	LOC102156228	n.*1342_*1345delAATC	[1,1]	[0,0]	[0,0]	[0,1]	[1,1]	[1,1]	[1,1]	[1,1]	[0,0]	[0,0]	[0,0]	[0,1]	[1,1]	[1,1]	[0,0]
chr5	31112909	31112910	null	T	["C"]	645.37	["PASS"]	FALSE	[9]	0.8665	0.72	0.831	166	[0,0,0]	[0.0542]	0.561	0.6152	2389	0.7119	null	250	2.6	0.9286	4.202	null	0.7651	[2,5,9]	["downstream_gene_variant"]	MODIFIER	transcript	pseudogene	LOC102156228	LOC102156228	n.*1390T>C	[0,0]	[0,0]	[0,0]	[0,0]	[0,0]	[0,0]	[0,0]	[0,0]	[0,0]	[1,1]	[0,0]	[0,0]	[0,0]	[0,0]	[0,0]
chr5	31112927	31112928	null	C	["T"]	167.52	["PASS"]	FALSE	[3]	NaN	0.874	1.572	166	[0,0,0]	[0.0181]	0.854	0.7326	2148	0.8948	null	249.96	2.12	1	4.392	null	0.8942	[0,3,3]	["downstream_gene_variant"]	MODIFIER	transcript	pseudogene	LOC102156228	LOC102156228	n.*1408C>T	[0,0]	[0,0]	[0,0]	[0,0]	[0,0]	[0,0]	[0,0]	[0,0]	[0,0]	[0,0]	[0,0]	[0,0]	[0,0]	[0,0]	[0,0]
chr5	31113037	31113038	null	G	["A"]	575.16	["PASS"]	FALSE	[8]	0.8665	0.479	2.968	166	[0,0,0]	[0.0482]	0.586	0.6101	2170	0.74	null	250	2.75	0.9639	3.937	null	0.7651	[1,6,8]	["downstream_gene_variant"]	MODIFIER	transcript	pseudogene	LOC102156228	LOC102156228	n.*1518G>A	[0,0]	[0,0]	[0,0]	[0,0]	[0,0]	[0,0]	[0,0]	[0,0]	[0,0]	[0,0]	[0,0]	[0,0]	[0,0]	[0,0]	[0,0]
chr5	31113287	31113288	null	G	["A"]	905.03	["PASS"]	FALSE	[13]	0.808	0.474	1.176	166	[0,0,0]	[0.0783]	6.514	0.5411	2355	0.6083	null	250	2.88	0.8942	4.392	null	0.6769	[3,7,13]	["downstream_gene_variant"]	MODIFIER	transcript	pseudogene	LOC102156228	LOC102156228	n.*1768G>A	[0,0]	[0,0]	[0,0]	[0,0]	[0,0]	[0,0]	[0,0]	[0,0]	[0,0]	[0,0]	[0,0]	[0,0]	[0,0]	[0,0]	[0,0]
chr5	31113374	31113375	null	C	["T"]	3018.21	["PASS"]	FALSE	[39]	0.3954	0.442	2.126	166	[0,0,0]	[0.2349]	4.158	0.2124	2515	0.1949	null	250	2.77	0.7349	4.256	null	0.2405	[8,23,39]	["downstream_gene_variant"]	MODIFIER	transcript	pseudogene	LOC102156228	LOC102156228	n.*1855C>T	[0,0]	[0,1]	[0,0]	[0,1]	[0,0]	[0,0]	[0,0]	[0,0]	[0,1]	[0,0]	[1,1]	[0,1]	[0,0]	[0,0]	[0,0]
chr5	31113446	31113447	null	G	["A"]	74.86	["PASS"]	FALSE	[2]	NaN	1.179	0	166	[0,0,0]	[0.012]	0	0.8455	2314	0.9288	null	250	3.25	0.9639	0	null	0.9639	[1,0,2]	["downstream_gene_variant"]	MODIFIER	transcript	pseudogene	LOC102156228	LOC102156228	n.*1927G>A	[0,0]	[0,0]	[0,0]	[0,0]	[0,0]	[0,0]	[0,0]	[0,0]	[0,0]	[0,0]	[0,0]	[0,0]	[0,0]	[0,0]	[0,0]
chr5	31113830	31113831	null	T	["A"]	4528	["PASS"]	FALSE	[61]	0.1447	0.611	0	166	[2,1,5]	[0.3675]	1.104	0.04958	2437	0.02564	null	250	3.66	0.1562	0	null	0.1075	[19,18,56]	["downstream_gene_variant"]	MODIFIER	transcript	pseudogene	LOC102156228	LOC102156228	n.*2311T>A	[1,1]	[0,0]	[0,0]	[0,1]	[1,1]	[1,1]	[1,1]	[1,1]	[0,0]	[0,0]	[0,0]	[0,1]	[1,1]	[1,1]	[0,0]
chr5	31114067	31114068	null	C	["T"]	329.54	["PASS"]	FALSE	[5]	0.9433	0.537	0	166	[0,0,0]	[0.0301]	0	0.7427	2367	0.83	null	250	3.33	0.9286	0	null	0.8942	[2,1,5]	["downstream_gene_variant"]	MODIFIER	transcript	pseudogene	LOC102156228	LOC102156228	n.*2548C>T	[0,0]	[0,0]	[0,0]	[0,0]	[0,0]	[0,0]	[0,0]	[0,0]	[0,0]	[0,0]	[0,0]	[0,0]	[0,0]	[0,0]	[0,0]
chr5	31114137	31114138	null	C	["T"]	99.89	["PASS"]	FALSE	[2]	NaN	0.982	3.093	166	[0,0,0]	[0.012]	7.625	0.7816	2375	0.9288	null	250	1.85	1	5.166	null	0.9286	[0,2,2]	["downstream_gene_variant"]	MODIFIER	transcript	pseudogene	LOC102156228	LOC102156228	n.*2618C>T	[0,0]	[0,0]	[0,0]	[0,0]	[0,0]	[0,0]	[0,0]	[0,0]	[0,0]	[0,0]	[0,0]	[0,0]	[0,0]	[0,0]	[0,0]
chr5	31114237	31114238	null	C	["T"]	626.36	["PASS"]	FALSE	[9]	0.8665	0.451	1.637	166	[0,0,0]	[0.0542]	4.52	0.6152	2369	0.7119	null	250	2.59	0.9286	4.291	null	0.7651	[2,5,9]	["downstream_gene_variant"]	MODIFIER	transcript	pseudogene	LOC102156228	LOC102156228	n.*2718C>T	[0,0]	[0,0]	[0,0]	[0,0]	[0,0]	[0,0]	[0,0]	[0,0]	[0,0]	[1,1]	[0,0]	[0,0]	[0,0]	[0,0]	[0,0]
chr5	31114305	31114306	null	C	["T"]	484.08	["PASS"]	FALSE	[7]	0.8858	0.487	1.915	166	[0,0,0]	[0.0422]	5.326	0.6402	2415	0.7691	null	250	2.21	0.9639	4.865	null	0.7961	[1,5,7]	["downstream_gene_variant"]	MODIFIER	transcript	pseudogene	LOC102156228	LOC102156228	n.*2786C>T	[0,0]	[0,0]	[0,0]	[0,0]	[0,0]	[0,0]	[0,0]	[0,0]	[0,0]	[0,1]	[0,0]	[0,0]	[0,0]	[0,0]	[0,0]
chr5	31114592	31114593	null	C	["CTG"]	11062.3	["PASS"]	FALSE	[127]	0.6533	0.545	0	166	[2,1,5]	[0.7651]	0	0.7426	2849	0.5687	null	250	4.48	0.6221	0	null	0.6983	[54,14,122]	["downstream_gene_variant"]	MODIFIER	transcript	pseudogene	LOC102156228	LOC102156228	n.*3073_*3074insTG	[1,1]	[0,1]	[0,0]	[1,1]	[1,1]	[1,1]	[1,1]	[1,1]	[0,1]	[1,1]	[1,1]	[1,1]	[1,1]	[1,1]	[0,0]
chr5	31114958	31114959	null	G	["A"]	31.04	["PASS"]	FALSE	[1]	NaN	0.582	0.774	166	[0,0,0]	[0.006]	0	0.8455	2380	0.9639	null	250	0.94	1	4.881	null	0.9639	[0,1,1]	["downstream_gene_variant"]	MODIFIER	transcript	pseudogene	LOC102156228	LOC102156228	n.*3439G>A	[0,0]	[0,0]	[0,0]	[0,0]	[0,0]	[0,0]	[0,0]	[0,0]	[0,0]	[0,0]	[0,0]	[0,1]	[0,0]	[0,0]	[0,0]
chr5	31115077	31115078	null	G	["A"]	99.89	["PASS"]	FALSE	[2]	NaN	0.884	2.266	166	[0,0,0]	[0.012]	8.143	0.7816	2318	0.9288	null	250	1.96	1	4.377	null	0.9286	[0,2,2]	["downstream_gene_variant"]	MODIFIER	transcript	pseudogene	LOC102156228	LOC102156228	n.*3558G>A	[0,0]	[0,0]	[0,0]	[0,0]	[0,0]	[0,0]	[0,0]	[0,0]	[0,0]	[0,0]	[0,0]	[0,0]	[0,0]	[0,0]	[0,0]
chr5	31115413	31115414	null	G	["A"]	7275.61	["PASS"]	FALSE	[88]	0.4335	0.734	0	166	[2,1,5]	[0.5301]	0.522	0.2109	2653	0.1356	null	250	4.03	0.2855	0	null	0.3467	[31,21,83]	["downstream_gene_variant"]	MODIFIER	transcript	pseudogene	LOC102156228	LOC102156228	n.*3894G>A	[1,1]	[0,0]	[0,0]	[0,1]	[1,1]	[1,1]	[1,1]	[1,1]	[0,0]	[1,1]	[0,0]	[0,1]	[1,1]	[1,1]	[0,0]
chr5	31115540	31115541	null	G	["A"]	639.36	["PASS"]	FALSE	[9]	0.8665	0.646	2.12	166	[0,0,0]	[0.0542]	0.513	0.6152	2501	0.7119	null	250	2.34	0.9286	5.248	null	0.7651	[2,5,9]	["downstream_gene_variant"]	MODIFIER	transcript	pseudogene	LOC102156228	LOC102156228	n.*4021G>A	[0,0]	[0,0]	[0,0]	[0,0]	[0,0]	[0,0]	[0,0]	[0,0]	[0,0]	[1,1]	[0,0]	[0,0]	[0,0]	[0,0]	[0,0]
chr5	31115582	31115583	null	G	["A"]	6738.7	["PASS"]	FALSE	[85]	0.3987	0.71	0	166	[2,1,5]	[0.512]	1.112	0.1822	2549	0.1167	null	250	4.04	0.27	0	null	0.3121	[29,22,80]	["downstream_gene_variant"]	MODIFIER	transcript	pseudogene	LOC102156228	LOC102156228	n.*4063G>A	[1,1]	[0,0]	[0,0]	[0,1]	[1,1]	[1,1]	[1,1]	[1,1]	[0,0]	[1,1]	[0,0]	[0,1]	[1,1]	[1,1]	[0,0]
chr5	31116179	31116180	null	T	["C"]	620.37	["PASS"]	FALSE	[9]	0.8665	0.458	0.38	166	[0,0,0]	[0.0542]	6.647	0.6152	2429	0.7119	null	250	2.62	0.9286	4.664	null	0.7651	[2,5,9]	["downstream_gene_variant"]	MODIFIER	transcript	pseudogene	LOC102156228	LOC102156228	n.*4660T>C	[0,0]	[0,0]	[0,0]	[0,0]	[0,0]	[0,0]	[0,0]	[0,0]	[0,0]	[1,1]	[0,0]	[0,0]	[0,0]	[0,0]	[0,0]
chr5	31116232	31116233	null	C	["A"]	608.73	["PASS"]	FALSE	[9]	0.8665	0.484	1.483	166	[0,0,0]	[0.0542]	2.612	0.6152	2557	0.7119	null	250	2.38	0.9286	4.826	null	0.7651	[2,5,9]	["downstream_gene_variant"]	MODIFIER	transcript	pseudogene	LOC102156228	LOC102156228	n.*4713C>A	[0,0]	[0,0]	[0,0]	[0,0]	[0,0]	[0,0]	[0,0]	[0,0]	[0,0]	[1,1]	[0,0]	[0,0]	[0,0]	[0,0]	[0,0]
chr5	31116233	31116234	null	G	["A"]	72.86	["PASS"]	FALSE	[2]	NaN	1.179	0	166	[0,0,0]	[0.012]	0	0.8455	2550	0.9288	null	249.12	3.17	0.9639	0	null	0.9639	[1,0,2]	["downstream_gene_variant"]	MODIFIER	transcript	pseudogene	LOC102156228	LOC102156228	n.*4714G>A	[0,0]	[0,0]	[0,0]	[0,0]	[0,0]	[0,0]	[0,0]	[0,0]	[0,0]	[0,0]	[0,0]	[0,0]	[0,0]	[0,0]	[0,0]
chr5	31116596	31116598	null	CG	["C"]	93.66	["PASS"]	FALSE	[2]	NaN	0.846	-1.203	166	[0,0,0]	[0.012]	0.96	0.7816	2487	0.9288	null	250	1.51	1	4.796	null	0.9286	[0,2,2]	["intron_variant"]	MODIFIER	transcript	pseudogene	LOC102156228	LOC102156228	n.631+7411delG	[0,0]	[0,0]	[0,0]	[0,0]	[0,0]	[0,0]	[0,0]	[0,0]	[0,0]	[0,0]	[0,0]	[0,0]	[0,0]	[0,0]	[0,0]
chr5	31116659	31116660	null	A	["G"]	116.86	["PASS"]	FALSE	[2]	NaN	1.27	0	166	[0,0,0]	[0.012]	0	0.8455	2489	0.9288	null	250	3.16	0.9639	0	null	0.9639	[1,0,2]	["intron_variant"]	MODIFIER	transcript	pseudogene	LOC102156228	LOC102156228	n.631+7470A>G	[0,0]	[0,0]	[0,0]	[0,0]	[0,0]	[0,0]	[0,0]	[0,0]	[0,0]	[0,0]	[0,0]	[0,0]	[0,0]	[0,0]	[0,0]
chr5	31116806	31116807	null	T	["C"]	659.36	["PASS"]	FALSE	[9]	0.8665	0.673	2.171	166	[0,0,0]	[0.0542]	0	0.6152	2426	0.7119	null	250	2.49	0.9286	4.539	null	0.7651	[2,5,9]	["intron_variant"]	MODIFIER	transcript	pseudogene	LOC102156228	LOC102156228	n.631+7617T>C	[0,0]	[0,0]	[0,0]	[0,0]	[0,0]	[0,0]	[0,0]	[0,0]	[0,0]	[1,1]	[0,0]	[0,0]	[0,0]	[0,0]	[0,0]
chr5	31116938	31116939	null	G	["T"]	1212.02	["PASS"]	FALSE	[17]	0.6896	0.464	1.726	166	[0,0,0]	[0.1024]	4.972	0.4033	2443	0.5175	null	250	2.38	0.9639	4.603	null	0.5214	[1,15,17]	["intron_variant"]	MODIFIER	transcript	pseudogene	LOC102156228	LOC102156228	n.631+7749G>T	[0,0]	[0,1]	[0,0]	[0,1]	[0,0]	[0,0]	[0,0]	[0,0]	[0,1]	[0,0]	[0,1]	[0,0]	[0,0]	[0,0]	[0,0]
chr5	31116948	31116949	null	G	["C"]	849.03	["PASS"]	FALSE	[13]	0.808	1.217	2.336	166	[0,0,0]	[0.0783]	12.768	0.5411	2409	0.6083	null	250	2.86	0.8942	4.826	null	0.6769	[3,7,13]	["intron_variant"]	MODIFIER	transcript	pseudogene	LOC102156228	LOC102156228	n.631+7759G>C	[0,0]	[0,0]	[0,0]	[0,0]	[0,0]	[0,0]	[0,0]	[0,0]	[0,0]	[0,0]	[0,0]	[0,0]	[0,0]	[0,0]	[0,0]
chr5	31117030	31117031	null	C	["T"]	14.21	["PASS"]	FALSE	[1]	NaN	0.799	3.317	166	[0,0,0]	[0.006]	2.093	0.8455	2339	0.9639	null	250	0.62	1	3.317	null	0.9639	[0,1,1]	["intron_variant"]	MODIFIER	transcript	pseudogene	LOC102156228	LOC102156228	n.631+7841C>T	[0,0]	[0,0]	[0,0]	[0,0]	[0,0]	[0,0]	[0,0]	[0,0]	[0,0]	[0,0]	[0,0]	[0,0]	[0,0]	[0,0]	[0,0]
chr5	31117325	31117326	null	T	["G"]	5688.66	["PASS"]	FALSE	[74]	0.2759	0.682	0	166	[2,1,5]	[0.4458]	0	0.1137	2453	0.06286	null	250	4.06	0.2458	0	null	0.1765	[25,19,69]	["intron_variant"]	MODIFIER	transcript	pseudogene	LOC102156228	LOC102156228	n.631+8136T>G	[1,1]	[0,0]	[0,0]	[0,1]	[1,1]	[1,1]	[1,1]	[1,1]	[0,0]	[0,0]	[0,0]	[0,1]	[1,1]	[1,1]	[0,0]
chr5	31117361	31117362	null	A	["G"]	634.37	["PASS"]	FALSE	[9]	0.8665	0.563	1.413	166	[0,0,0]	[0.0542]	0	0.6152	2414	0.7119	null	250	2.72	0.9286	4.009	null	0.7651	[2,5,9]	["intron_variant"]	MODIFIER	transcript	pseudogene	LOC102156228	LOC102156228	n.631+8172A>G	[0,0]	[0,0]	[0,0]	[0,0]	[0,0]	[0,0]	[0,0]	[0,0]	[0,0]	[1,1]	[0,0]	[0,0]	[0,0]	[0,0]	[0,0]
chr5	31117392	31117393	null	C	["T"]	31.04	["PASS"]	FALSE	[1]	NaN	0.198	2.305	166	[0,0,0]	[0.006]	3.771	0.8455	2262	0.9639	null	250	1.15	1	4.392	null	0.9639	[0,1,1]	["intron_variant"]	MODIFIER	transcript	pseudogene	LOC102156228	LOC102156228	n.631+8203C>T	[0,0]	[0,0]	[0,0]	[0,0]	[0,0]	[0,0]	[0,0]	[0,0]	[0,0]	[0,0]	[0,0]	[0,0]	[0,0]	[0,0]	[0,0]
chr5	31117877	31117878	null	A	["G"]	665.58	["PASS"]	FALSE	[9]	0.8665	0.552	1.202	166	[0,0,0]	[0.0542]	1.197	0.6152	2378	0.7119	null	250	2.6	0.9286	4.771	null	0.7651	[2,5,9]	["intron_variant"]	MODIFIER	transcript	pseudogene	LOC102156228	LOC102156228	n.631+8688A>G	[0,0]	[0,0]	[0,0]	[0,0]	[0,0]	[0,0]	[0,0]	[0,0]	[0,0]	[1,1]	[0,0]	[0,0]	[0,0]	[0,0]	[0,0]
chr5	31118266	31118267	null	G	["A"]	247.62	["PASS"]	FALSE	[4]	0.9433	0.731	1.065	166	[0,0,0]	[0.0241]	1.616	0.7479	2386	0.8619	null	250	1.88	0.9639	5.799	null	0.8942	[1,2,4]	["intron_variant"]	MODIFIER	transcript	pseudogene	LOC102156228	LOC102156228	n.631+9077G>A	[0,0]	[0,0]	[0,0]	[0,0]	[0,0]	[0,0]	[0,0]	[0,0]	[0,0]	[0,0]	[0,0]	[0,0]	[0,0]	[0,0]	[0,0]
chr5	31118599	31118600	null	C	["A"]	99.89	["PASS"]	FALSE	[2]	NaN	0.876	3.137	166	[0,0,0]	[0.012]	10.698	0.7816	2369	0.9288	null	250	2.17	1	4.256	null	0.9286	[0,2,2]	["intron_variant"]	MODIFIER	transcript	pseudogene	LOC102156228	LOC102156228	n.631+9410C>A	[0,0]	[0,0]	[0,0]	[0,0]	[0,0]	[0,0]	[0,0]	[0,0]	[0,0]	[0,0]	[0,0]	[0,0]	[0,0]	[0,0]	[0,0]
chr5	31119060	31119061	null	A	["G"]	2961.22	["PASS"]	FALSE	[39]	0.3954	0.692	1.727	166	[0,0,0]	[0.2349]	0	0.2124	2421	0.1949	null	250	2.94	0.7349	3.841	null	0.2405	[8,23,39]	["intron_variant"]	MODIFIER	transcript	pseudogene	LOC102156228	LOC102156228	n.631+9871A>G	[0,0]	[0,1]	[0,0]	[0,1]	[0,0]	[0,0]	[0,0]	[0,0]	[0,1]	[0,0]	[1,1]	[0,1]	[0,0]	[0,0]	[0,0]
chr5	31119061	31119062	null	A	["C"]	639.7	["PASS"]	FALSE	[9]	0.8665	0.612	1.09	166	[0,0,0]	[0.0542]	3.828	0.6152	2409	0.7119	null	250	2.92	0.9286	4.318	null	0.7651	[2,5,9]	["intron_variant"]	MODIFIER	transcript	pseudogene	LOC102156228	LOC102156228	n.631+9872A>C	[0,0]	[0,0]	[0,0]	[0,0]	[0,0]	[0,0]	[0,0]	[0,0]	[0,0]	[1,1]	[0,0]	[0,0]	[0,0]	[0,0]	[0,0]
chr5	31119258	31119259	null	C	["CAT"]	14180.2	["PASS"]	FALSE	[161]	0.9242	0.713	0	166	[3,0,6]	[0.9699]	0.798	0.7083	2761	0.83	null	250	5.26	0.9639	0	null	0.8607	[76,3,155]	["intron_variant"]	MODIFIER	transcript	pseudogene	LOC102156228	LOC102156228	n.631+10070_631+10071dupAT	[1,1]	[1,1]	[1,1]	[1,1]	[1,1]	[1,1]	[1,1]	[1,1]	[1,1]	[1,1]	[1,1]	[1,1]	[1,1]	[1,1]	[0,1]
chr5	31119300	31119301	null	C	["A"]	99.89	["PASS"]	FALSE	[2]	NaN	0.309	-0.017	166	[0,0,0]	[0.012]	3.814	0.7816	2505	0.9288	null	250	1.64	1	5.033	null	0.9286	[0,2,2]	["intron_variant"]	MODIFIER	transcript	pseudogene	LOC102156228	LOC102156228	n.631+10111C>A	[0,0]	[0,0]	[0,0]	[0,0]	[0,0]	[0,0]	[0,0]	[0,0]	[0,0]	[0,0]	[0,0]	[0,0]	[0,0]	[0,0]	[0,0]
chr5	31119437	31119438	null	G	["T"]	4550.93	["PASS"]	FALSE	[60]	0.1388	0.746	0	166	[2,1,5]	[0.3614]	1.75	0.04758	2466	0.02371	null	250	3.84	0.1562	0	null	0.09947	[19,17,55]	["intron_variant"]	MODIFIER	transcript	pseudogene	LOC102156228	LOC102156228	n.631+10248G>T	[1,1]	[0,0]	[0,0]	[0,0]	[1,1]	[1,1]	[1,1]	[1,1]	[0,0]	[0,0]	[0,0]	[0,1]	[1,1]	[1,1]	[0,0]
chr5	31119449	31119450	null	T	["G"]	5934.97	["PASS"]	FALSE	[75]	0.2855	0.688	0	166	[2,1,5]	[0.4518]	0.522	0.117	2515	0.06681	null	250	4	0.2458	0	null	0.1882	[25,20,70]	["intron_variant"]	MODIFIER	transcript	pseudogene	LOC102156228	LOC102156228	n.631+10260T>G	[1,1]	[0,0]	[0,0]	[0,0]	[1,1]	[1,1]	[1,1]	[1,1]	[0,0]	[0,0]	[0,0]	[0,1]	[1,1]	[1,1]	[0,0]
chr5	31119705	31119706	null	G	["A"]	1724.32	["PASS"]	FALSE	[22]	0.6499	0.76	2.293	166	[0,0,0]	[0.1325]	3.221	0.3862	2407	0.4201	null	250	2.74	0.8607	4.256	null	0.4754	[4,14,22]	["intron_variant"]	MODIFIER	transcript	pseudogene	LOC102156228	LOC102156228	n.631+10516G>A	[0,0]	[0,0]	[0,0]	[0,0]	[0,0]	[0,0]	[0,0]	[0,0]	[0,0]	[0,0]	[0,1]	[0,1]	[0,0]	[0,0]	[0,0]
chr5	31119986	31119987	null	C	["T"]	91.89	["PASS"]	FALSE	[2]	NaN	0.963	-0.032	166	[0,0,0]	[0.012]	1.082	0.7816	2414	0.9288	null	250	1.8	1	3.841	null	0.9286	[0,2,2]	["intron_variant"]	MODIFIER	transcript	pseudogene	LOC102156228	LOC102156228	n.631+10797C>T	[0,0]	[0,0]	[0,0]	[0,0]	[0,0]	[0,0]	[0,0]	[0,0]	[0,0]	[0,0]	[0,0]	[0,0]	[0,0]	[0,0]	[0,0]
chr5	31120621	31120622	null	T	["C"]	8583.6	["PASS"]	FALSE	[88]	0.4335	0.599	0	166	[2,1,5]	[0.5301]	0.521	0.2109	2603	0.1356	null	250	5	0.2855	0	null	0.3467	[31,21,83]	["intron_variant"]	MODIFIER	transcript	pseudogene	LOC102156228	LOC102156228	n.631+11432T>C	[1,1]	[0,0]	[0,0]	[0,1]	[1,1]	[1,1]	[1,1]	[1,1]	[0,0]	[1,1]	[0,0]	[0,1]	[1,1]	[1,1]	[0,0]
chr5	31120626	31120627	null	A	["G"]	635.41	["PASS"]	FALSE	[9]	0.8665	0.593	0.952	166	[0,0,0]	[0.0542]	1.878	0.6152	2588	0.7119	null	250	2.51	0.9286	4.624	null	0.7651	[2,5,9]	["intron_variant"]	MODIFIER	transcript	pseudogene	LOC102156228	LOC102156228	n.631+11437A>G	[0,0]	[0,0]	[0,0]	[0,0]	[0,0]	[0,0]	[0,0]	[0,0]	[0,0]	[1,1]	[0,0]	[0,0]	[0,0]	[0,0]	[0,0]
chr5	31120668	31120669	null	G	["A"]	4275.81	["PASS"]	FALSE	[61]	0.1447	0.423	0	166	[2,1,5]	[0.3675]	5.953	0.04958	2593	0.02564	null	250	3.55	0.1562	0	null	0.1075	[19,18,56]	["intron_variant"]	MODIFIER	transcript	pseudogene	LOC102156228	LOC102156228	n.631+11479G>A	[1,1]	[0,0]	[0,0]	[0,1]	[1,1]	[1,1]	[1,1]	[1,1]	[0,0]	[0,0]	[0,0]	[0,1]	[1,1]	[1,1]	[0,0]
chr5	31121095	31121096	null	C	["T"]	156.52	["PASS"]	FALSE	[3]	NaN	0.677	1.665	166	[0,0,0]	[0.0181]	0	0.7326	2390	0.8948	null	250	1.63	1	4.604	null	0.8942	[0,3,3]	["intron_variant"]	MODIFIER	transcript	pseudogene	LOC102156228	LOC102156228	n.631+11906C>T	[0,0]	[0,0]	[0,0]	[0,0]	[0,0]	[0,0]	[0,0]	[0,0]	[0,0]	[0,0]	[0,0]	[0,0]	[0,0]	[0,0]	[0,0]
chr5	31121158	31121159	null	T	["G"]	169.53	["PASS"]	FALSE	[3]	NaN	0.573	0.251	166	[0,0,0]	[0.0181]	0.776	0.7326	2289	0.8948	null	250	1.82	1	4.604	null	0.8942	[0,3,3]	["intron_variant"]	MODIFIER	transcript	pseudogene	LOC102156228	LOC102156228	n.631+11969T>G	[0,0]	[0,0]	[0,0]	[0,0]	[0,0]	[0,0]	[0,0]	[0,0]	[0,0]	[0,0]	[0,0]	[0,0]	[0,0]	[0,0]	[0,0]
chr5	31121176	31121177	null	A	["G"]	663.4	["PASS"]	FALSE	[9]	0.8665	0.588	3.112	166	[0,0,0]	[0.0542]	6.002	0.6152	2274	0.7119	null	250	2.88	0.9286	4.295	null	0.7651	[2,5,9]	["intron_variant"]	MODIFIER	transcript	pseudogene	LOC102156228	LOC102156228	n.631+11987A>G	[0,0]	[0,0]	[0,0]	[0,0]	[0,0]	[0,0]	[0,0]	[0,0]	[0,0]	[1,1]	[0,0]	[0,0]	[0,0]	[0,0]	[0,0]
chr5	31121443	31121444	null	A	["T"]	677.36	["PASS"]	FALSE	[9]	0.8665	0.605	1.813	166	[0,0,0]	[0.0542]	1.821	0.6152	2480	0.7119	null	250	2.52	0.9286	4.494	null	0.7651	[2,5,9]	["intron_variant"]	MODIFIER	transcript	pseudogene	LOC102156228	LOC102156228	n.631+12254A>T	[0,0]	[0,0]	[0,0]	[0,0]	[0,0]	[0,0]	[0,0]	[0,0]	[0,0]	[1,1]	[0,0]	[0,0]	[0,0]	[0,0]	[0,0]
chr5	31121905	31121906	null	T	["C"]	665.42	["PASS"]	FALSE	[9]	0.8665	0.765	2.859	166	[0,0,0]	[0.0542]	2.011	0.6152	2274	0.7119	null	245.78	2.87	0.9286	2.922	null	0.7651	[2,5,9]	["intron_variant"]	MODIFIER	transcript	pseudogene	LOC102156228	LOC102156228	n.631+12716T>C	[0,0]	[0,0]	[0,0]	[0,0]	[0,0]	[0,0]	[0,0]	[0,0]	[0,0]	[1,1]	[0,0]	[0,0]	[0,0]	[0,0]	[0,0]
chr5	31122023	31122024	null	C	["CCTCTCTCT","CCTCTCTCTCTCT"]	708.47	["PASS"]	FALSE	[14,1]	NaN	1.009	0.101	166	[0,0,0]	[0.0843,0.006]	3.126	0.4073	2197	0.5613	null	247.49	0.78	1	2.289	null	0.5454	[0,15,15]	["intron_variant"]	MODIFIER	transcript	pseudogene	LOC102156228	LOC102156228	n.631+12846_631+12853dupTCTCTCTC	[0,0]	[0,1]	[0,0]	[0,2]	[0,0]	[0,0]	[0,0]	[0,0]	[0,1]	[0,0]	[0,1]	[0,0]	[0,0]	[0,0]	[0,0]
chr5	31122065	31122066	null	T	["TA"]	624.88	["PASS"]	FALSE	[12]	0.847	0.897	0	166	[0,0,0]	[0.0723]	1.51	0.5866	2166	0.6329	null	250	2.64	0.8607	3.995	null	0.7349	[4,4,12]	["intron_variant"]	MODIFIER	transcript	pseudogene	LOC102156228	LOC102156228	n.631+12885dupA	[0,0]	[0,0]	[0,0]	[0,0]	[0,0]	[0,0]	[0,0]	[0,0]	[0,0]	[1,1]	[0,0]	[0,0]	[0,0]	[0,0]	[0,0]
chr5	31122120	31122121	null	G	["A"]	168.69	["PASS"]	FALSE	[3]	NaN	0.626	-1.504	166	[0,0,0]	[0.0181]	0	0.7326	2298	0.8948	null	248.39	2.03	1	3.623	null	0.8942	[0,3,3]	["intron_variant"]	MODIFIER	transcript	pseudogene	LOC102156228	LOC102156228	n.631+12931G>A	[0,0]	[0,0]	[0,0]	[0,0]	[0,0]	[0,0]	[0,0]	[0,0]	[0,0]	[0,0]	[0,0]	[0,0]	[0,0]	[0,0]	[0,0]
chr5	31122175	31122178	null	ATT	["AT","A"]	1105.46	["PASS"]	FALSE	[23,3]	0.63	0.667	0	166	[0,0,0]	[0.1386,0.0181]	2.237	0.3724	2279	0.3537	null	213.37	2.38	0.7651	0	null	0.4535	[5,14,26]	["intron_variant"]	MODIFIER	transcript	pseudogene	LOC102156228	LOC102156228	n.631+12997_631+12998delTT	[0,0]	[0,0]	[0,0]	[0,0]	[0,0]	[0,0]	[0,0]	[0,0]	[0,0]	[1,1]	[0,0]	[0,0]	[0,0]	[0,0]	[0,0]
chr5	31122206	31122207	null	G	["A"]	9548.76	["PASS"]	FALSE	[127]	0.6533	0.833	0	166	[2,1,5]	[0.7651]	1.769	0.7426	2119	0.5687	null	209.9	5.45	0.6221	0	null	0.6983	[54,14,122]	["intron_variant"]	MODIFIER	transcript	pseudogene	LOC102156228	LOC102156228	n.631+13017G>A	[1,1]	[0,1]	[0,0]	[1,1]	[1,1]	[1,1]	[1,1]	[1,1]	[0,1]	[1,1]	[1,1]	[1,1]	[1,1]	[1,1]	[0,0]
chr5	31122380	31122381	null	C	["A"]	98.89	["PASS"]	FALSE	[2]	NaN	1.609	3.955	166	[0,0,0]	[0.012]	30.025	0.7816	2231	0.9288	null	245.48	1.57	1	3.836	null	0.9286	[0,2,2]	["intron_variant"]	MODIFIER	transcript	pseudogene	LOC102156228	LOC102156228	n.631+13191C>A	[0,0]	[0,0]	[0,0]	[0,0]	[0,0]	[0,0]	[0,0]	[0,0]	[0,0]	[0,0]	[0,0]	[0,0]	[0,0]	[0,0]	[0,0]
chr5	31122503	31122504	null	C	["T"]	1705.28	["PASS"]	FALSE	[22]	0.6499	0.725	1.128	166	[0,0,0]	[0.1325]	0	0.3862	2230	0.4201	null	250	2.71	0.8607	4.113	null	0.4754	[4,14,22]	["intron_variant"]	MODIFIER	transcript	pseudogene	LOC102156228	LOC102156228	n.631+13314C>T	[0,0]	[0,0]	[0,0]	[0,0]	[0,0]	[0,0]	[0,0]	[0,0]	[0,0]	[0,0]	[0,1]	[0,1]	[0,0]	[0,0]	[0,0]
chr5	31122535	31122536	null	C	["T"]	97.89	["PASS"]	FALSE	[2]	NaN	1.175	3.179	166	[0,0,0]	[0.012]	5.667	0.7816	2236	0.9288	null	250	1.85	1	4.318	null	0.9286	[0,2,2]	["intron_variant"]	MODIFIER	transcript	pseudogene	LOC102156228	LOC102156228	n.631+13346C>T	[0,0]	[0,0]	[0,0]	[0,0]	[0,0]	[0,0]	[0,0]	[0,0]	[0,0]	[0,0]	[0,0]	[0,0]	[0,0]	[0,0]	[0,0]
chr5	31122764	31122765	null	T	["TCGCTCTG"]	646.13	["PASS"]	FALSE	[9]	0.8665	0.748	0	166	[0,0,0]	[0.0542]	4.064	0.6152	2325	0.7119	null	250	0.95	0.9286	4.345	null	0.7651	[2,5,9]	["intron_variant"]	MODIFIER	transcript	pseudogene	LOC102156228	LOC102156228	n.631+13576_631+13577insGCTCTGC	[0,0]	[0,0]	[0,0]	[0,0]	[0,0]	[0,0]	[0,0]	[0,0]	[0,0]	[1,1]	[0,0]	[0,0]	[0,0]	[0,0]	[0,0]
chr5	31122767	31122768	null	G	["C"]	672.36	["PASS"]	FALSE	[9]	0.8665	0.777	0	166	[0,0,0]	[0.0542]	4.949	0.6152	2316	0.7119	null	250	2.32	0.9286	4.345	null	0.7651	[2,5,9]	["intron_variant"]	MODIFIER	transcript	pseudogene	LOC102156228	LOC102156228	n.631+13578G>C	[0,0]	[0,0]	[0,0]	[0,0]	[0,0]	[0,0]	[0,0]	[0,0]	[0,0]	[1,1]	[0,0]	[0,0]	[0,0]	[0,0]	[0,0]
chr5	31122892	31122893	null	A	["G"]	91.89	["PASS"]	FALSE	[2]	NaN	1.306	3.318	166	[0,0,0]	[0.012]	4.043	0.7816	2393	0.9288	null	250	1.88	1	4.295	null	0.9286	[0,2,2]	["intron_variant"]	MODIFIER	transcript	pseudogene	LOC102156228	LOC102156228	n.631+13703A>G	[0,0]	[0,0]	[0,0]	[0,0]	[0,0]	[0,0]	[0,0]	[0,0]	[0,0]	[0,0]	[0,0]	[0,0]	[0,0]	[0,0]	[0,0]
chr5	31122903	31122904	null	T	["C"]	10467.6	["PASS"]	FALSE	[127]	0.6533	0.645	0	166	[2,1,5]	[0.7651]	1.72	0.7426	2468	0.5687	null	250	4.98	0.6221	0	null	0.6983	[54,14,122]	["intron_variant"]	MODIFIER	transcript	pseudogene	LOC102156228	LOC102156228	n.631+13714T>C	[1,1]	[0,1]	[0,0]	[1,1]	[1,1]	[1,1]	[1,1]	[1,1]	[0,1]	[1,1]	[1,1]	[1,1]	[1,1]	[1,1]	[0,0]
chr5	31123029	31123030	null	T	["C"]	5797.58	["PASS"]	FALSE	[74]	0.2759	0.84	0	166	[2,1,5]	[0.4458]	1.73	0.1137	2508	0.06286	null	250	4.05	0.2458	0	null	0.1765	[25,19,69]	["intron_variant"]	MODIFIER	transcript	pseudogene	LOC102156228	LOC102156228	n.631+13840T>C	[1,1]	[0,0]	[0,0]	[0,1]	[1,1]	[1,1]	[1,1]	[1,1]	[0,0]	[0,0]	[0,0]	[0,1]	[1,1]	[1,1]	[0,0]
chr5	31123038	31123039	null	G	["A"]	89.89	["PASS"]	FALSE	[2]	NaN	0.527	3.563	166	[0,0,0]	[0.012]	7.707	0.7816	2459	0.9288	null	250	1.66	1	4.219	null	0.9286	[0,2,2]	["intron_variant"]	MODIFIER	transcript	pseudogene	LOC102156228	LOC102156228	n.631+13849G>A	[0,0]	[0,0]	[0,0]	[0,0]	[0,0]	[0,0]	[0,0]	[0,0]	[0,0]	[0,0]	[0,0]	[0,0]	[0,0]	[0,0]	[0,0]
chr5	31123123	31123137	null	GACCTGTGAGCTGC	["G"]	4142.76	["PASS"]	FALSE	[61]	0.1447	0.542	0	166	[2,1,5]	[0.3675]	8.104	0.04958	2412	0.02564	null	250	0.86	0.1562	0	null	0.1075	[19,18,56]	["intron_variant"]	MODIFIER	transcript	pseudogene	LOC102156228	LOC102156228	n.631+13942_631+13954delAGCTGCACCTGTG	[1,1]	[0,0]	[0,0]	[0,1]	[1,1]	[1,1]	[1,1]	[1,1]	[0,0]	[0,0]	[0,0]	[0,1]	[1,1]	[1,1]	[0,0]
chr5	31123133	31123135	null	CT	["C"]	165.72	["PASS"]	FALSE	[3]	NaN	1.109	-1.209	106	[0,0,0]	[0.0283]	2.849	NaN	2233	1	null	250	1.84	1	4.318	null	1	[0,3,3]	["intron_variant"]	MODIFIER	transcript	pseudogene	LOC102156228	LOC102156228	n.631+13945delT	[-1,-1]	[0,0]	[0,0]	[0,0]	[-1,-1]	[-1,-1]	[-1,-1]	[-1,-1]	[0,0]	[0,0]	[0,0]	[0,0]	[-1,-1]	[-1,-1]	[0,1]
chr5	31123440	31123449	null	TTACCTGCG	["T"]	1115.79	["PASS"]	FALSE	[17]	0.6896	0.788	0.48	166	[0,0,0]	[0.1024]	0.525	0.4033	2536	0.5175	null	250	0.77	0.9639	4.603	null	0.5214	[1,15,17]	["intron_variant"]	MODIFIER	transcript	pseudogene	LOC102156228	LOC102156228	n.631+14252_631+14259delTACCTGCG	[0,0]	[0,1]	[0,0]	[0,1]	[0,0]	[0,0]	[0,0]	[0,0]	[0,1]	[0,0]	[0,1]	[0,0]	[0,0]	[0,0]	[0,0]
chr5	31123533	31123534	null	C	["G"]	910.02	["PASS"]	FALSE	[13]	0.808	0.682	1.964	166	[0,0,0]	[0.0783]	20.751	0.5411	2513	0.6083	null	250	2.62	0.8942	4.704	null	0.6769	[3,7,13]	["intron_variant"]	MODIFIER	transcript	pseudogene	LOC102156228	LOC102156228	n.631+14344C>G	[0,0]	[0,0]	[0,0]	[0,0]	[0,0]	[0,0]	[0,0]	[0,0]	[0,0]	[0,0]	[0,0]	[0,0]	[0,0]	[0,0]	[0,0]
chr5	31123701	31123702	null	C	["T"]	90.89	["PASS"]	FALSE	[2]	NaN	1.142	2.839	166	[0,0,0]	[0.012]	8.156	0.7816	2241	0.9288	null	250	1.3	1	5.339	null	0.9286	[0,2,2]	["intron_variant"]	MODIFIER	transcript	pseudogene	LOC102156228	LOC102156228	n.631+14512C>T	[0,0]	[0,0]	[0,0]	[0,0]	[0,0]	[0,0]	[0,0]	[0,0]	[0,0]	[0,0]	[0,0]	[0,0]	[0,0]	[0,0]	[0,0]
chr5	31123892	31123893	null	T	["C"]	540.2	["PASS"]	FALSE	[8]	0.8665	1.04	2.959	166	[0,0,0]	[0.0482]	24.67	0.6101	2372	0.74	null	250	2.26	0.9639	5.033	null	0.7651	[1,6,8]	["intron_variant"]	MODIFIER	transcript	pseudogene	LOC102156228	LOC102156228	n.631+14703T>C	[0,0]	[0,0]	[0,0]	[0,0]	[0,0]	[0,0]	[0,0]	[0,0]	[0,0]	[0,0]	[0,0]	[0,0]	[0,0]	[0,0]	[0,0]
chr5	31123924	31123925	null	G	["A"]	165.52	["PASS"]	FALSE	[3]	NaN	0.968	2.674	166	[0,0,0]	[0.0181]	7.125	0.7326	2340	0.8948	null	250	2.02	1	4.243	null	0.8942	[0,3,3]	["intron_variant"]	MODIFIER	transcript	pseudogene	LOC102156228	LOC102156228	n.631+14735G>A	[0,0]	[0,0]	[0,0]	[0,0]	[0,0]	[0,0]	[0,0]	[0,0]	[0,0]	[0,0]	[0,0]	[0,0]	[0,0]	[0,0]	[0,0]
chr5	31124092	31124093	null	C	["T"]	34.44	["PASS"]	FALSE	[1]	NaN	0.941	1.88	166	[0,0,0]	[0.006]	0	0.8455	2451	0.9639	null	250	1.23	1	4.433	null	0.9639	[0,1,1]	["intron_variant"]	MODIFIER	transcript	pseudogene	LOC102156228	LOC102156228	n.631+14903C>T	[0,0]	[0,0]	[0,0]	[0,0]	[0,0]	[0,0]	[0,0]	[0,0]	[0,0]	[0,0]	[0,0]	[0,0]	[0,0]	[0,0]	[0,0]
chr5	31124127	31124128	null	C	["CTGGAATCTCAGGATTGTTTTTTTTTTTTTTTTTTTTTTTTTTTTTTTT","CTGGAATCTCAGGATTGTTTTTTTTTTTTTTTTT","CTGGAATCTCAGGATTGTTTTTTTTTTTTTTTTTTTTTTTTTTTTTTTTT"]	1233.16	["PASS"]	FALSE	[32,23,10]	0.1864	0.836	0	166	[2,1,5]	[0.1928,0.1386,0.0602]	1.131	0.07153	2311	0.03457	null	234.84	0.13	0.1993	0	null	0.116	[20,18,60]	["intron_variant"]	MODIFIER	transcript	pseudogene	LOC102156228	LOC102156228	n.631+14956_631+14957insTTTTTTTTTTTTTTTTGGAATCTCAGGATTGTT	[1,1]	[0,0]	[0,0]	[0,0]	[3,3]	[1,1]	[1,1]	[3,3]	[0,0]	[0,0]	[0,0]	[0,1]	[2,2]	[1,1]	[0,0]
chr5	31124255	31124256	null	G	["A"]	674.4	["PASS"]	FALSE	[9]	0.8665	0.604	3.021	166	[0,0,0]	[0.0542]	3.561	0.6152	2490	0.7119	null	250	2.71	0.9286	4.796	null	0.7651	[2,5,9]	["intron_variant"]	MODIFIER	transcript	pseudogene	LOC102156228	LOC102156228	n.631+15066G>A	[0,0]	[0,0]	[0,0]	[0,0]	[0,0]	[0,0]	[0,0]	[0,0]	[0,0]	[1,1]	[0,0]	[0,0]	[0,0]	[0,0]	[0,0]
chr5	31124894	31124895	null	G	["A"]	28.05	["PASS"]	FALSE	[1]	NaN	1.901	2.434	166	[0,0,0]	[0.006]	11.444	0.8455	2297	0.9639	null	250	0.93	1	4.551	null	0.9639	[0,1,1]	["intron_variant"]	MODIFIER	transcript	pseudogene	LOC102156228	LOC102156228	n.631+15705G>A	[0,0]	[0,0]	[0,0]	[0,0]	[0,0]	[0,0]	[0,0]	[0,0]	[0,0]	[0,0]	[0,0]	[0,0]	[0,0]	[0,0]	[0,0]
chr5	31125113	31125114	null	G	["A"]	240.43	["PASS"]	FALSE	[4]	NaN	0.999	4	166	[0,0,0]	[0.0241]	4.23	0.6914	2325	0.8619	null	250	1.89	1	5.332	null	0.8607	[0,4,4]	["intron_variant"]	MODIFIER	transcript	pseudogene	LOC102156228	LOC102156228	n.631+15924G>A	[0,0]	[0,0]	[0,0]	[0,0]	[0,0]	[0,0]	[0,0]	[0,0]	[0,0]	[0,0]	[0,0]	[0,0]	[0,0]	[0,0]	[0,0]
chr5	31125831	31125832	null	A	["G"]	10683.6	["PASS"]	FALSE	[127]	0.6533	0.531	0	166	[2,1,5]	[0.7651]	1.627	0.7426	2424	0.5687	null	250	5.13	0.6221	0	null	0.6983	[54,14,122]	["intron_variant"]	MODIFIER	transcript	pseudogene	LOC102156228	LOC102156228	n.631+16642A>G	[1,1]	[0,1]	[0,0]	[1,1]	[1,1]	[1,1]	[1,1]	[1,1]	[0,1]	[1,1]	[1,1]	[1,1]	[1,1]	[1,1]	[0,0]
chr5	31126478	31126479	null	C	["T"]	31.06	["PASS"]	FALSE	[1]	NaN	0.634	2.36	166	[0,0,0]	[0.006]	3.471	0.8455	2566	0.9639	null	250	1.07	1	4.427	null	0.9639	[0,1,1]	["intron_variant"]	MODIFIER	transcript	pseudogene	LOC102156228	LOC102156228	n.631+17289C>T	[0,0]	[0,0]	[0,0]	[0,0]	[0,0]	[0,0]	[0,0]	[0,0]	[0,0]	[0,0]	[0,0]	[0,0]	[0,0]	[0,0]	[0,0]
chr5	31126483	31126484	null	A	["G"]	5915.8	["PASS"]	FALSE	[74]	0.2623	0.761	0	166	[2,1,5]	[0.4458]	1.113	0.1019	2608	0.06286	null	250	3.71	0.2144	0	null	0.2005	[23,23,69]	["intron_variant"]	MODIFIER	transcript	pseudogene	LOC102156228	LOC102156228	n.631+17294A>G	[1,1]	[0,0]	[0,0]	[0,1]	[1,1]	[1,1]	[1,1]	[1,1]	[0,0]	[0,0]	[0,0]	[0,1]	[1,1]	[1,1]	[0,0]
chr5	31126772	31126773	null	A	["C"]	31.05	["PASS"]	FALSE	[1]	NaN	1.022	3.026	166	[0,0,0]	[0.006]	1.515	0.8455	2392	0.9639	null	250	1.19	1	4.308	null	0.9639	[0,1,1]	["intron_variant"]	MODIFIER	transcript	pseudogene	LOC102156228	LOC102156228	n.631+17583A>C	[0,0]	[0,0]	[0,0]	[0,0]	[0,0]	[0,0]	[0,0]	[0,0]	[0,0]	[0,0]	[0,0]	[0,0]	[0,0]	[0,0]	[0,0]
chr5	31127392	31127393	null	G	["T"]	664.89	["PASS"]	FALSE	[9]	0.8665	0.869	1.92	166	[0,0,0]	[0.0542]	17.448	0.6152	2332	0.7119	null	250	2.77	0.9286	4.433	null	0.7651	[2,5,9]	["intron_variant"]	MODIFIER	transcript	pseudogene	LOC102156228	LOC102156228	n.631+18203G>T	[0,0]	[0,0]	[0,0]	[0,0]	[0,0]	[0,0]	[0,0]	[0,0]	[0,0]	[1,1]	[0,0]	[0,0]	[0,0]	[0,0]	[0,0]
chr5	31127603	31127604	null	C	["T"]	28.05	["PASS"]	FALSE	[1]	NaN	0.757	2.686	166	[0,0,0]	[0.006]	0	0.8455	2346	0.9639	null	250	0.88	1	4.719	null	0.9639	[0,1,1]	["intron_variant"]	MODIFIER	transcript	pseudogene	LOC102156228	LOC102156228	n.632-18348C>T	[0,0]	[0,0]	[0,0]	[0,0]	[0,0]	[0,0]	[0,0]	[0,0]	[0,0]	[0,0]	[0,0]	[0,0]	[0,0]	[0,0]	[0,0]
chr5	31127897	31127899	null	TC	["T"]	619.22	["PASS"]	FALSE	[9]	0.8665	0.63	-0.248	166	[0,0,0]	[0.0542]	0	0.6152	2245	0.7119	null	250	2.32	0.9286	4.494	null	0.7651	[2,5,9]	["intron_variant"]	MODIFIER	transcript	pseudogene	LOC102156228	LOC102156228	n.632-18053delC	[0,0]	[0,0]	[0,0]	[0,0]	[0,0]	[0,0]	[0,0]	[0,0]	[0,0]	[1,1]	[0,0]	[0,0]	[0,0]	[0,0]	[0,0]
chr5	31127899	31127900	null	T	["A"]	650.36	["PASS"]	FALSE	[9]	0.8665	0.631	-0.191	166	[0,0,0]	[0.0542]	0	0.6152	2237	0.7119	null	250	2.45	0.9286	4.551	null	0.7651	[2,5,9]	["intron_variant"]	MODIFIER	transcript	pseudogene	LOC102156228	LOC102156228	n.632-18052T>A	[0,0]	[0,0]	[0,0]	[0,0]	[0,0]	[0,0]	[0,0]	[0,0]	[0,0]	[1,1]	[0,0]	[0,0]	[0,0]	[0,0]	[0,0]
chr5	31128532	31128533	null	G	["A"]	632.37	["PASS"]	FALSE	[9]	0.8665	0.418	2.225	166	[0,0,0]	[0.0542]	12.214	0.6152	2353	0.7119	null	250	2.42	0.9286	4.951	null	0.7651	[2,5,9]	["intron_variant"]	MODIFIER	transcript	pseudogene	LOC102156228	LOC102156228	n.632-17419G>A	[0,0]	[0,0]	[0,0]	[0,0]	[0,0]	[0,0]	[0,0]	[0,0]	[0,0]	[1,1]	[0,0]	[0,0]	[0,0]	[0,0]	[0,0]
chr5	31128671	31128673	null	TA	["TAA","T"]	2455.4	["PASS"]	FALSE	[61,3]	0.1478	0.726	0.291	166	[2,1,5]	[0.3675,0.0181]	0	0.05152	2474	0.03215	null	250	2.01	0.1427	3.246	null	0.1441	[17,24,59]	["intron_variant"]	MODIFIER	transcript	pseudogene	LOC102156228	LOC102156228	n.632-17266delA	[1,1]	[0,0]	[0,0]	[0,1]	[1,1]	[1,1]	[1,1]	[1,1]	[0,0]	[0,0]	[0,0]	[0,1]	[1,1]	[1,1]	[0,0]
chr5	31128701	31128702	null	C	["T"]	645.4	["PASS"]	FALSE	[9]	0.8665	0.5	0	166	[0,0,0]	[0.0542]	6.667	0.6152	2609	0.7119	null	250	2.73	0.9286	4.405	null	0.7651	[2,5,9]	["intron_variant"]	MODIFIER	transcript	pseudogene	LOC102156228	LOC102156228	n.632-17250C>T	[0,0]	[0,0]	[0,0]	[0,0]	[0,0]	[0,0]	[0,0]	[0,0]	[0,0]	[1,1]	[0,0]	[0,0]	[0,0]	[0,0]	[0,0]
chr5	31128828	31128829	null	A	["G"]	6.22	["DRAGENSnpHardQUAL"]	FALSE	[1]	NaN	3.611	-3.873	166	[0,0,0]	[0.006]	12.063	0.8455	2371	0.9639	null	250	0.24	1	3.815	null	0.9639	[0,1,1]	["intron_variant"]	MODIFIER	transcript	pseudogene	LOC102156228	LOC102156228	n.632-17123A>G	[0,0]	[0,0]	[0,0]	[0,0]	[0,0]	[0,0]	[0,0]	[0,0]	[0,0]	[0,0]	[0,0]	[0,0]	[0,0]	[0,0]	[0,0]
chr5	31129029	31129030	null	T	["A"]	5386.82	["PASS"]	FALSE	[72]	0.2485	0.949	0	166	[2,1,5]	[0.4337]	0	0.09597	2430	0.05548	null	250	3.86	0.2144	0	null	0.1765	[23,21,67]	["intron_variant"]	MODIFIER	transcript	pseudogene	LOC102156228	LOC102156228	n.632-16922T>A	[1,1]	[0,0]	[0,0]	[0,1]	[1,1]	[1,1]	[1,1]	[1,1]	[0,0]	[0,0]	[0,0]	[0,1]	[1,1]	[1,1]	[0,0]
chr5	31129030	31129031	null	C	["A"]	5377.82	["PASS"]	FALSE	[72]	0.2485	0.921	0.461	166	[2,1,5]	[0.4337]	0	0.09597	2432	0.05548	null	250	3.84	0.2144	1.6	null	0.1765	[23,21,67]	["intron_variant"]	MODIFIER	transcript	pseudogene	LOC102156228	LOC102156228	n.632-16921C>A	[1,1]	[0,0]	[0,0]	[0,1]	[1,1]	[1,1]	[1,1]	[1,1]	[0,0]	[0,0]	[0,0]	[0,1]	[1,1]	[1,1]	[0,0]
chr5	31129199	31129200	null	C	["T"]	1675.28	["PASS"]	FALSE	[22]	0.6499	0.745	2.143	166	[0,0,0]	[0.1325]	1.105	0.3862	2391	0.4201	null	250	2.71	0.8607	4.308	null	0.4754	[4,14,22]	["intron_variant"]	MODIFIER	transcript	pseudogene	LOC102156228	LOC102156228	n.632-16752C>T	[0,0]	[0,0]	[0,0]	[0,0]	[0,0]	[0,0]	[0,0]	[0,0]	[0,0]	[0,0]	[0,1]	[0,1]	[0,0]	[0,0]	[0,0]
chr5	31129589	31129590	null	C	["T"]	3067.21	["PASS"]	FALSE	[39]	0.3954	0.843	2.464	166	[0,0,0]	[0.2349]	4.096	0.2124	2459	0.1949	null	250	2.83	0.7349	4.367	null	0.2405	[8,23,39]	["intron_variant"]	MODIFIER	transcript	pseudogene	LOC102156228	LOC102156228	n.632-16362C>T	[0,0]	[0,1]	[0,0]	[0,1]	[0,0]	[0,0]	[0,0]	[0,0]	[0,1]	[0,0]	[1,1]	[0,1]	[0,0]	[0,0]	[0,0]
chr5	31129758	31129759	null	G	["A"]	675.36	["PASS"]	FALSE	[9]	0.8665	0.611	1.237	166	[0,0,0]	[0.0542]	2.667	0.6152	2385	0.7119	null	250	2.65	0.9286	4.48	null	0.7651	[2,5,9]	["intron_variant"]	MODIFIER	transcript	pseudogene	LOC102156228	LOC102156228	n.632-16193G>A	[0,0]	[0,0]	[0,0]	[0,0]	[0,0]	[0,0]	[0,0]	[0,0]	[0,0]	[1,1]	[0,0]	[0,0]	[0,0]	[0,0]	[0,0]
chr5	31130119	31130120	null	A	["C"]	93.89	["PASS"]	FALSE	[2]	NaN	0.476	4.235	166	[0,0,0]	[0.012]	3.437	0.7816	2400	0.9288	null	250	1.4	1	5.374	null	0.9286	[0,2,2]	["intron_variant"]	MODIFIER	transcript	pseudogene	LOC102156228	LOC102156228	n.632-15832A>C	[0,0]	[0,0]	[0,0]	[0,0]	[0,0]	[0,0]	[0,0]	[0,0]	[0,0]	[0,0]	[0,0]	[0,0]	[0,0]	[0,0]	[0,0]
chr5	31130963	31130973	null	AGGGCCCCAG	["A"]	619.98	["PASS"]	FALSE	[9]	0.8665	0.45	0.243	166	[0,0,0]	[0.0542]	2.057	0.6152	2510	0.7119	null	250	0.85	0.9286	4.604	null	0.7651	[2,5,9]	["intron_variant"]	MODIFIER	transcript	pseudogene	LOC102156228	LOC102156228	n.632-14972_632-14964delCAGGGGCCC	[0,0]	[0,0]	[0,0]	[0,0]	[0,0]	[0,0]	[0,0]	[0,0]	[0,0]	[1,1]	[0,0]	[0,0]	[0,0]	[0,0]	[0,0]
chr5	31131298	31131302	null	GTCC	["G"]	621.15	["PASS"]	FALSE	[9]	0.8665	0.668	0	166	[0,0,0]	[0.0542]	0	0.6152	2385	0.7119	null	250	2.37	0.9286	5.033	null	0.7651	[2,5,9]	["intron_variant"]	MODIFIER	transcript	pseudogene	LOC102156228	LOC102156228	n.632-14650_632-14648delCTC	[0,0]	[0,0]	[0,0]	[0,0]	[0,0]	[0,0]	[0,0]	[0,0]	[0,0]	[1,1]	[0,0]	[0,0]	[0,0]	[0,0]	[0,0]
chr5	31131776	31131777	null	G	["A"]	306.33	["PASS"]	FALSE	[5]	NaN	0.248	1.832	166	[0,0,0]	[0.0301]	11.893	0.6551	2401	0.83	null	250	2.03	1	4.638	null	0.828	[0,5,5]	["intron_variant"]	MODIFIER	transcript	pseudogene	LOC102156228	LOC102156228	n.632-14175G>A	[0,0]	[0,0]	[0,0]	[0,0]	[0,0]	[0,0]	[0,0]	[0,0]	[0,0]	[0,0]	[0,0]	[0,0]	[0,0]	[0,0]	[0,0]
chr5	31131807	31131808	null	A	["T"]	3091.21	["PASS"]	FALSE	[39]	0.3954	0.786	2.984	166	[0,0,0]	[0.2349]	1.748	0.2124	2389	0.1949	null	250	2.98	0.7349	4.031	null	0.2405	[8,23,39]	["intron_variant"]	MODIFIER	transcript	pseudogene	LOC102156228	LOC102156228	n.632-14144A>T	[0,0]	[0,1]	[0,0]	[0,1]	[0,0]	[0,0]	[0,0]	[0,0]	[0,1]	[0,0]	[1,1]	[0,1]	[0,0]	[0,0]	[0,0]
chr5	31131863	31131864	null	G	["A"]	86.89	["PASS"]	FALSE	[2]	NaN	0.688	2.89	166	[0,0,0]	[0.012]	0	0.7816	2360	0.9288	null	250	1.58	1	4.561	null	0.9286	[0,2,2]	["intron_variant"]	MODIFIER	transcript	pseudogene	LOC102156228	LOC102156228	n.632-14088G>A	[0,0]	[0,0]	[0,0]	[0,0]	[0,0]	[0,0]	[0,0]	[0,0]	[0,0]	[0,0]	[0,0]	[0,0]	[0,0]	[0,0]	[0,0]
chr5	31132196	31132197	null	C	["A"]	701.36	["PASS"]	FALSE	[9]	0.8665	0.492	2.584	166	[0,0,0]	[0.0542]	1.867	0.6152	2423	0.7119	null	250	2.6	0.9286	4.563	null	0.7651	[2,5,9]	["intron_variant"]	MODIFIER	transcript	pseudogene	LOC102156228	LOC102156228	n.632-13755C>A	[0,0]	[0,0]	[0,0]	[0,0]	[0,0]	[0,0]	[0,0]	[0,0]	[0,0]	[1,1]	[0,0]	[0,0]	[0,0]	[0,0]	[0,0]
chr5	31132841	31132842	null	C	["G"]	89.32	["PASS"]	FALSE	[2]	NaN	0.562	3.349	158	[0,0,0]	[0.0127]	0	0.7759	2234	0.9253	null	250	1.75	1	4.254	null	0.925	[0,2,2]	["intron_variant"]	MODIFIER	transcript	pseudogene	LOC102156228	LOC102156228	n.632-13110C>G	[0,0]	[0,0]	[0,0]	[0,0]	[0,0]	[0,0]	[0,0]	[0,0]	[0,0]	[-1,-1]	[0,0]	[0,0]	[0,0]	[0,0]	[0,0]
chr5	31132845	31132846	null	G	["GC"]	909.15	["PASS"]	FALSE	[14]	0.808	0.622	0	166	[0,0,0]	[0.0843]	5.808	0.5407	2240	0.5844	null	250	2.89	0.8607	4.113	null	0.6769	[4,6,14]	["intron_variant"]	MODIFIER	transcript	pseudogene	LOC102156228	LOC102156228	n.632-13106_632-13105insC	[0,0]	[0,0]	[0,0]	[0,0]	[0,0]	[0,0]	[0,0]	[0,0]	[0,0]	[1,1]	[0,0]	[0,0]	[0,0]	[0,0]	[0,0]
chr5	31133092	31133093	null	C	["T"]	885.46	["PASS"]	FALSE	[14]	0.803	0.39	0	162	[0,0,0]	[0.0864]	4.626	0.5349	2048	0.5762	null	248.9	4.3	0.8574	2.793	null	0.6699	[4,6,14]	["intron_variant"]	MODIFIER	transcript	pseudogene	LOC102156228	LOC102156228	n.632-12859C>T	[0,0]	[0,0]	[0,0]	[0,0]	[0,0]	[0,0]	[0,0]	[0,0]	[0,0]	[1,1]	[0,0]	[0,0]	[0,0]	[0,0]	[-1,-1]
chr5	31133095	31133096	null	T	["G"]	118.16	["PASS"]	FALSE	[1]	NaN	6.665	0	158	[0,0,0]	[0.0063]	74.565	0.8415	1999	0.962	null	250	14.77	1	2.041	null	0.962	[0,1,1]	["intron_variant"]	MODIFIER	transcript	pseudogene	LOC102156228	LOC102156228	n.632-12856T>G	[0,0]	[0,0]	[0,0]	[0,0]	[0,0]	[0,0]	[0,0]	[0,0]	[0,0]	[0,0]	[0,0]	[0,0]	[0,0]	[0,0]	[-1,-1]
chr5	31133097	31133100	null	CTT	["CT","C"]	4446.67	["PASS"]	FALSE	[86,40]	0.7131	0.492	0	162	[2,1,5]	[0.5309,0.2469]	0	0.7802	1598	0.6	null	248.63	4.17	0.6699	1.203	null	0.6925	[38,30,121]	["intron_variant"]	MODIFIER	transcript	pseudogene	LOC102156228	LOC102156228	n.632-12841_632-12840delTT	[1,1]	[0,2]	[0,0]	[1,2]	[1,1]	[1,1]	[1,1]	[1,1]	[0,2]	[1,1]	[2,2]	[1,2]	[1,1]	[0,1]	[-1,-1]
chr5	31133118	31133119	null	A	["C"]	4	["DRAGENSnpHardQUAL"]	FALSE	[1]	NaN	2.093	0.647	108	[0,0,0]	[0.0093]	2.764	0.8431	1925	0.963	null	241.98	0.15	1	3.18	null	0.963	[0,1,1]	["intron_variant"]	MODIFIER	transcript	pseudogene	LOC102156228	LOC102156228	n.632-12833A>C	[-1,-1]	[-1,-1]	[-1,-1]	[0,0]	[-1,-1]	[-1,-1]	[-1,-1]	[0,0]	[0,0]	[0,0]	[-1,-1]	[-1,-1]	[-1,-1]	[0,0]	[-1,-1]
chr5	31133121	31133122	null	T	["A"]	38.4	["PASS"]	FALSE	[1]	NaN	0.818	0.322	108	[0,0,0]	[0.0093]	0	0.8431	1913	0.963	null	246.34	4.8	1	0.684	null	0.963	[0,1,1]	["intron_variant"]	MODIFIER	transcript	pseudogene	LOC102156228	LOC102156228	n.632-12830T>A	[-1,-1]	[-1,-1]	[-1,-1]	[0,0]	[-1,-1]	[-1,-1]	[-1,-1]	[0,0]	[0,0]	[0,0]	[-1,-1]	[-1,-1]	[-1,-1]	[0,0]	[-1,-1]
chr5	31133125	31133126	null	T	["A"]	336.8	["PASS"]	FALSE	[5]	NaN	0.509	0.818	108	[0,0,0]	[0.0463]	8.555	0.6453	1879	0.825	null	249.09	5.1	1	2.262	null	0.8218	[0,5,5]	["intron_variant"]	MODIFIER	transcript	pseudogene	LOC102156228	LOC102156228	n.632-12826T>A	[-1,-1]	[-1,-1]	[-1,-1]	[0,0]	[-1,-1]	[-1,-1]	[-1,-1]	[0,0]	[0,0]	[0,0]	[-1,-1]	[-1,-1]	[-1,-1]	[0,0]	[-1,-1]
chr5	31133128	31133129	null	G	["T"]	211.27	["PASS"]	FALSE	[2]	NaN	8.086	0.925	118	[0,0,0]	[0.0169]	198.339	0.7875	1814	0.9331	null	245.92	6.6	1	2.001	null	0.9328	[0,2,2]	["intron_variant"]	MODIFIER	transcript	pseudogene	LOC102156228	LOC102156228	n.632-12823G>T	[0,0]	[-1,-1]	[-1,-1]	[0,0]	[-1,-1]	[-1,-1]	[-1,-1]	[0,0]	[0,1]	[0,0]	[0,0]	[-1,-1]	[-1,-1]	[0,0]	[-1,-1]
chr5	31133141	31133148	null	AGAGGGG	["AG","A"]	580.28	["PASS"]	FALSE	[6,5]	0.7431	2.658	0.922	114	[0,0,0]	[0.0526,0.0439]	13.043	0.47	1794	0.5361	null	223.28	3.85	0.8966	0.358	null	0.5911	[2,7,11]	["intron_variant"]	MODIFIER	transcript	pseudogene	LOC102156228	LOC102156228	n.632-12808_632-12804delAGGGG	[-1,-1]	[-1,-1]	[-1,-1]	[0,0]	[-1,-1]	[-1,-1]	[-1,-1]	[0,0]	[0,0]	[0,0]	[-1,-1]	[0,0]	[0,0]	[0,0]	[-1,-1]
chr5	31133143	31133148	null	AGGGG	["AGG","AGGG","AG","A"]	3572.04	["PASS"]	FALSE	[53,28,22,9]	0.6926	2.073	0	136	[2,1,5]	[0.3897,0.2059,0.1618,0.0662]	5.877	0.9565	1286	0.6956	null	224.21	5.46	0.7546	0	null	0.6089	[28,31,107]	["intron_variant"]	MODIFIER	transcript	pseudogene	LOC102156228	LOC102156228	n.632-12798_632-12795delGGGG	[1,1]	[1,1]	[-1,-1]	[0,2]	[1,1]	[-1,-1]	[-1,-1]	[1,1]	[2,3]	[3,3]	[2,2]	[1,1]	[1,1]	[0,1]	[1,4]
chr5	31133144	31133145	null	G	["GA"]	356.1	["PASS"]	FALSE	[8]	NaN	1.637	0.354	18	[0,0,0]	[0.4444]	5.729	NaN	1735	1	null	233.51	3.56	1	1.344	null	1	[3,2,8]	["intron_variant"]	MODIFIER	transcript	pseudogene	LOC102156228	LOC102156228	n.632-12807_632-12806insA	[-1,-1]	[-1,-1]	[-1,-1]	[0,0]	[-1,-1]	[-1,-1]	[-1,-1]	[-1,-1]	[-1,-1]	[-1,-1]	[-1,-1]	[-1,-1]	[-1,-1]	[-1,-1]	[-1,-1]
chr5	31133145	31133146	null	G	["A"]	494.28	["PASS"]	FALSE	[7]	NaN	0.757	0.674	18	[0,0,0]	[0.3889]	0	NaN	1663	1	null	232.76	6.96	1	1.495	null	1	[2,3,7]	["intron_variant"]	MODIFIER	transcript	pseudogene	LOC102156228	LOC102156228	n.632-12806G>A	[-1,-1]	[-1,-1]	[-1,-1]	[0,1]	[-1,-1]	[-1,-1]	[-1,-1]	[-1,-1]	[-1,-1]	[-1,-1]	[0,0]	[-1,-1]	[-1,-1]	[-1,-1]	[-1,-1]
chr5	31133146	31133147	null	G	["A"]	952.66	["PASS"]	FALSE	[17]	NaN	1.018	-0.092	36	[0,0,0]	[0.4722]	4.642	NaN	1591	1	null	216.74	5.74	1	0	null	1	[4,9,17]	["intron_variant"]	MODIFIER	transcript	pseudogene	LOC102156228	LOC102156228	n.632-12805G>A	[-1,-1]	[-1,-1]	[-1,-1]	[-1,-1]	[-1,-1]	[-1,-1]	[-1,-1]	[-1,-1]	[0,1]	[-1,-1]	[1,1]	[-1,-1]	[-1,-1]	[-1,-1]	[-1,-1]
chr5	31133154	31133158	null	GGGC	["G"]	23.96	["PASS"]	FALSE	[1]	NaN	1.329	1.38	56	[0,0,0]	[0.0179]	0	NaN	1658	1	null	234.78	3.99	1	1.38	null	1	[0,1,1]	["intron_variant"]	MODIFIER	transcript	pseudogene	LOC102156228	LOC102156228	n.632-12794_632-12792delCGG	[-1,-1]	[-1,-1]	[-1,-1]	[-1,-1]	[-1,-1]	[-1,-1]	[-1,-1]	[-1,-1]	[-1,-1]	[-1,-1]	[-1,-1]	[-1,-1]	[-1,-1]	[-1,-1]	[-1,-1]
chr5	31133155	31133158	null	GGC	["G","TGC"]	114.76	["PASS"]	FALSE	[2,1]	NaN	1.828	0.747	60	[0,1,1]	[0.0333,0.0167]	3.31	0.002279	1640	0.09831	null	204.68	7.65	1	0.322	null	0.1	[0,2,2]	["intron_variant"]	MODIFIER	transcript	pseudogene	LOC102156228	LOC102156228	n.632-12796G>T	[-1,-1]	[-1,-1]	[-1,-1]	[-1,-1]	[-1,-1]	[-1,-1]	[-1,-1]	[-1,-1]	[-1,-1]	[-1,-1]	[-1,-1]	[-1,-1]	[-1,-1]	[0,1]	[-1,-1]
chr5	31133156	31133158	null	GC	["G"]	27.5	["PASS"]	FALSE	[1]	NaN	0.188	0.358	60	[0,0,0]	[0.0167]	0	NaN	1657	1	null	221.27	3.44	1	0.956	null	1	[0,1,1]	["intron_variant"]	MODIFIER	transcript	pseudogene	LOC102156228	LOC102156228	n.632-12794delC	[-1,-1]	[-1,-1]	[0,1]	[-1,-1]	[-1,-1]	[-1,-1]	[-1,-1]	[-1,-1]	[-1,-1]	[-1,-1]	[-1,-1]	[-1,-1]	[-1,-1]	[-1,-1]	[-1,-1]
chr5	31133157	31133158	null	C	["G"]	214.59	["PASS"]	FALSE	[2]	NaN	0.986	-0.922	90	[0,0,0]	[0.0222]	0	0.8273	1560	0.9558	null	218.78	17.88	1	1.38	null	0.9556	[0,2,2]	["intron_variant"]	MODIFIER	transcript	pseudogene	LOC102156228	LOC102156228	n.632-12794C>G	[-1,-1]	[-1,-1]	[-1,-1]	[-1,-1]	[-1,-1]	[0,0]	[-1,-1]	[0,0]	[-1,-1]	[0,0]	[-1,-1]	[0,0]	[-1,-1]	[-1,-1]	[-1,-1]
chr5	31133169	31133170	null	C	["T"]	4.38	["DRAGENSnpHardQUAL"]	FALSE	[1]	NaN	1.863	0	142	[0,0,0]	[0.007]	0	0.8325	2042	0.9577	null	187.29	0.55	1	0	null	0.9577	[0,1,1]	["intron_variant"]	MODIFIER	transcript	pseudogene	LOC102156228	LOC102156228	n.632-12782C>T	[0,0]	[0,0]	[0,0]	[0,1]	[0,0]	[0,0]	[-1,-1]	[0,0]	[0,0]	[0,0]	[0,0]	[-1,-1]	[0,0]	[0,0]	[-1,-1]
chr5	31133170	31133171	null	A	["C"]	16.22	["PASS"]	FALSE	[1]	NaN	0.12	-0.742	86	[0,0,0]	[0.0116]	3.68	0.8759	2003	0.9767	null	196.74	2.32	1	0.742	null	0.9767	[0,1,1]	["intron_variant"]	MODIFIER	transcript	pseudogene	LOC102156228	LOC102156228	n.632-12781A>C	[-1,-1]	[-1,-1]	[0,0]	[0,0]	[-1,-1]	[-1,-1]	[-1,-1]	[0,0]	[0,0]	[0,0]	[-1,-1]	[-1,-1]	[0,0]	[-1,-1]	[-1,-1]
chr5	31133368	31133369	null	A	["G"]	10518.6	["PASS"]	FALSE	[127]	0.6533	0.75	0	166	[2,1,5]	[0.7651]	3.187	0.7426	2455	0.5687	null	250	5.03	0.6221	0	null	0.6983	[54,14,122]	["intron_variant"]	MODIFIER	transcript	pseudogene	LOC102156228	LOC102156228	n.632-12583A>G	[1,1]	[0,1]	[0,0]	[1,1]	[1,1]	[1,1]	[1,1]	[1,1]	[0,1]	[1,1]	[1,1]	[1,1]	[1,1]	[1,1]	[0,0]
chr5	31133886	31133887	null	G	["GT"]	542.34	["PASS"]	FALSE	[11]	0.8276	1.286	0.895	166	[0,0,0]	[0.0663]	16.045	0.5627	2599	0.6584	null	250	2.37	0.9286	3.532	null	0.7055	[2,7,11]	["intron_variant"]	MODIFIER	transcript	pseudogene	LOC102156228	LOC102156228	n.632-12055dupT	[0,0]	[0,0]	[0,0]	[0,0]	[0,0]	[0,0]	[0,0]	[0,0]	[0,0]	[0,0]	[0,0]	[0,0]	[0,0]	[0,0]	[0,0]
chr5	31133901	31133904	null	TTC	["T"]	83.01	["PASS"]	FALSE	[2]	NaN	0.253	0.34	156	[0,0,0]	[0.0128]	6.275	0.8162	2527	0.9492	null	250	2.59	1	3.059	null	0.9491	[0,2,2]	["intron_variant"]	MODIFIER	transcript	pseudogene	LOC102156228	LOC102156228	n.632-12046_632-12045delCT	[0,0]	[0,0]	[0,0]	[0,0]	[0,0]	[0,0]	[0,0]	[0,0]	[0,0]	[0,0]	[0,0]	[0,0]	[-1,-1]	[0,0]	[0,0]
chr5	31133903	31133904	null	C	["CTTTT"]	1659.04	["PASS"]	FALSE	[22]	0.7271	0.358	-0.237	152	[0,0,0]	[0.1447]	7.188	0.4569	2499	0.5314	null	250	2.2	0.8968	3.592	null	0.58	[4,14,22]	["intron_variant"]	MODIFIER	transcript	pseudogene	LOC102156228	LOC102156228	n.632-12047_632-12046insTTTT	[0,0]	[0,0]	[0,0]	[0,0]	[0,0]	[0,0]	[0,0]	[0,0]	[0,0]	[0,0]	[0,1]	[0,1]	[-1,-1]	[0,0]	[0,0]
chr5	31133904	31133906	null	TC	["T"]	6672.72	["PASS"]	FALSE	[102]	0.6817	0.703	0	156	[2,1,5]	[0.6538]	0	0.4018	2432	0.3218	null	250	4.2	0.5477	3.416	null	0.4805	[36,25,97]	["intron_variant"]	MODIFIER	transcript	pseudogene	LOC102156228	LOC102156228	n.632-12046delC	[1,1]	[0,1]	[0,0]	[1,1]	[1,1]	[1,1]	[1,1]	[1,1]	[0,1]	[1,1]	[0,1]	[0,1]	[1,1]	[1,1]	[0,0]
chr5	31133905	31133906	null	C	["CT","CTT"]	927.09	["PASS"]	FALSE	[18,4]	NaN	0.611	-0.124	64	[0,0,0]	[0.2812,0.0625]	0.533	NaN	2515	1	null	250	1.69	1	4.009	null	1	[4,14,22]	["intron_variant"]	MODIFIER	transcript	pseudogene	LOC102156228	LOC102156228	n.632-12032dupT	[-1,-1]	[0,0]	[0,0]	[-1,-1]	[-1,-1]	[-1,-1]	[-1,-1]	[-1,-1]	[-1,-1]	[-1,-1]	[0,2]	[0,1]	[-1,-1]	[-1,-1]	[0,0]
chr5	31134097	31134098	null	G	["T"]	242.44	["PASS"]	FALSE	[4]	NaN	0.741	3.303	166	[0,0,0]	[0.0241]	0	0.6914	2191	0.8619	null	250	2.24	1	4.664	null	0.8607	[0,4,4]	["intron_variant"]	MODIFIER	transcript	pseudogene	LOC102156228	LOC102156228	n.632-11854G>T	[0,0]	[0,0]	[0,0]	[0,0]	[0,0]	[0,0]	[0,0]	[0,0]	[0,0]	[0,0]	[0,0]	[0,0]	[0,0]	[0,0]	[0,0]
chr5	31134478	31134479	null	C	["T"]	30.04	["PASS"]	FALSE	[1]	NaN	2.517	3.802	166	[0,0,0]	[0.006]	7.501	0.8455	2212	0.9639	null	250	1.43	1	3.802	null	0.9639	[0,1,1]	["intron_variant"]	MODIFIER	transcript	pseudogene	LOC102156228	LOC102156228	n.632-11473C>T	[0,0]	[0,0]	[0,0]	[0,1]	[0,0]	[0,0]	[0,0]	[0,0]	[0,0]	[0,0]	[0,0]	[0,0]	[0,0]	[0,0]	[0,0]
chr5	31134622	31134623	null	C	["T"]	4447.97	["PASS"]	FALSE	[61]	0.1447	0.57	0	166	[2,1,5]	[0.3675]	1.112	0.04958	2319	0.02564	null	250	3.89	0.1562	0	null	0.1075	[19,18,56]	["intron_variant"]	MODIFIER	transcript	pseudogene	LOC102156228	LOC102156228	n.632-11329C>T	[1,1]	[0,0]	[0,0]	[0,1]	[1,1]	[1,1]	[1,1]	[1,1]	[0,0]	[0,0]	[0,0]	[0,1]	[1,1]	[1,1]	[0,0]
chr5	31134640	31134641	null	G	["T"]	96.89	["PASS"]	FALSE	[2]	NaN	0.478	3.575	166	[0,0,0]	[0.012]	1.079	0.7816	2231	0.9288	null	250	1.86	1	4.295	null	0.9286	[0,2,2]	["intron_variant"]	MODIFIER	transcript	pseudogene	LOC102156228	LOC102156228	n.632-11311G>T	[0,0]	[0,0]	[0,0]	[0,0]	[0,0]	[0,0]	[0,0]	[0,0]	[0,0]	[0,0]	[0,0]	[0,0]	[0,0]	[0,0]	[0,0]
chr5	31134978	31134979	null	A	["G"]	10543.8	["PASS"]	FALSE	[126]	0.6808	0.623	0	166	[2,1,5]	[0.759]	0.516	0.721	2371	0.554	null	250	5.14	0.6221	0	null	0.7145	[53,15,121]	["intron_variant"]	MODIFIER	transcript	pseudogene	LOC102156228	LOC102156228	n.632-10973A>G	[1,1]	[0,1]	[0,0]	[1,1]	[1,1]	[1,1]	[1,1]	[1,1]	[0,1]	[1,1]	[1,1]	[1,1]	[1,1]	[1,1]	[0,0]
chr5	31135172	31135173	null	G	["C"]	2262.17	["PASS"]	FALSE	[30]	0.531	0.874	1.992	166	[0,0,0]	[0.1807]	3.22	0.298	2167	0.2963	null	250	3.04	0.7961	3.889	null	0.3538	[6,18,30]	["intron_variant"]	MODIFIER	transcript	pseudogene	LOC102156228	LOC102156228	n.632-10779G>C	[0,0]	[0,1]	[0,0]	[0,0]	[0,0]	[0,0]	[0,0]	[0,0]	[0,1]	[0,0]	[0,1]	[0,1]	[0,0]	[0,0]	[0,0]
chr5	31135204	31135205	null	G	["A"]	2242.17	["PASS"]	FALSE	[30]	0.531	0.76	2.736	166	[0,0,0]	[0.1807]	1.107	0.298	2206	0.2963	null	250	3.02	0.7961	4.031	null	0.3538	[6,18,30]	["intron_variant"]	MODIFIER	transcript	pseudogene	LOC102156228	LOC102156228	n.632-10747G>A	[0,0]	[0,1]	[0,0]	[0,0]	[0,0]	[0,0]	[0,0]	[0,0]	[0,1]	[0,0]	[0,1]	[0,1]	[0,0]	[0,0]	[0,0]
chr5	31135795	31135796	null	T	["C"]	10552.6	["PASS"]	FALSE	[127]	0.6533	0.68	0	166	[2,1,5]	[0.7651]	3.253	0.7426	2411	0.5687	null	250	5.13	0.6221	0	null	0.6983	[54,14,122]	["intron_variant"]	MODIFIER	transcript	pseudogene	LOC102156228	LOC102156228	n.632-10156T>C	[1,1]	[0,1]	[0,0]	[1,1]	[1,1]	[1,1]	[1,1]	[1,1]	[0,1]	[1,1]	[1,1]	[1,1]	[1,1]	[1,1]	[0,0]
chr5	31136098	31136099	null	G	["A"]	236.56	["PASS"]	FALSE	[4]	NaN	0.646	3.51	166	[0,0,0]	[0.0241]	0	0.6914	2225	0.8619	null	250	2.02	1	4.704	null	0.8607	[0,4,4]	["intron_variant"]	MODIFIER	transcript	pseudogene	LOC102156228	LOC102156228	n.632-9853G>A	[0,0]	[0,0]	[0,0]	[0,0]	[0,0]	[0,0]	[0,0]	[0,0]	[0,0]	[0,0]	[0,0]	[0,0]	[0,0]	[0,0]	[0,0]
chr5	31136211	31136212	null	G	["A"]	1031.36	["PASS"]	FALSE	[14]	0.808	0.484	0.921	166	[0,0,0]	[0.0843]	8.412	0.5407	2373	0.5844	null	250	2.81	0.8607	4.243	null	0.6769	[4,6,14]	["intron_variant"]	MODIFIER	transcript	pseudogene	LOC102156228	LOC102156228	n.632-9740G>A	[0,0]	[0,0]	[0,0]	[0,0]	[0,0]	[0,0]	[0,0]	[0,0]	[0,0]	[1,1]	[0,0]	[0,0]	[0,0]	[0,0]	[0,0]
chr5	31136644	31136647	null	ACC	["AC","A"]	4534.72	["PASS"]	FALSE	[75,44]	0.8171	0.767	0	164	[2,1,5]	[0.4573,0.2683]	0.573	0.578	1579	0.4745	null	250	3.86	0.7023	1.179	null	0.5921	[34,36,114]	["intron_variant"]	MODIFIER	transcript	pseudogene	LOC102156228	LOC102156228	n.632-9296_632-9295delCC	[1,1]	[0,2]	[0,0]	[0,1]	[1,1]	[1,1]	[1,1]	[1,1]	[1,2]	[-1,-1]	[0,2]	[1,1]	[1,1]	[1,1]	[0,1]
chr5	31136692	31136693	null	G	["GA"]	3.68	["DRAGENIndelHardQUAL"]	FALSE	[1]	NaN	2.775	0.156	166	[0,0,0]	[0.006]	19.59	0.8455	2097	0.9639	null	250	0.26	1	2.491	null	0.9639	[0,1,1]	["intron_variant"]	MODIFIER	transcript	pseudogene	LOC102156228	LOC102156228	n.632-9251dupA	[0,0]	[0,0]	[0,0]	[0,0]	[0,0]	[0,0]	[0,0]	[0,0]	[0,0]	[0,0]	[0,0]	[0,0]	[0,0]	[0,0]	[0,0]
chr5	31136710	31136711	null	A	["C"]	858.82	["PASS"]	FALSE	[14]	0.8055	0.533	0.087	164	[0,0,0]	[0.0854]	1.272	0.5378	2143	0.5803	null	250	3.64	0.859	3.123	null	0.6734	[4,6,14]	["intron_variant"]	MODIFIER	transcript	pseudogene	LOC102156228	LOC102156228	n.632-9241A>C	[0,0]	[0,0]	[0,0]	[0,0]	[0,0]	[0,0]	[0,0]	[0,0]	[0,0]	[1,1]	[0,0]	[0,0]	[0,0]	[0,0]	[0,0]
chr5	31136777	31136779	null	CT	["C"]	93.68	["PASS"]	FALSE	[2]	NaN	0.303	1.102	166	[0,0,0]	[0.012]	3.005	0.7816	2324	0.9288	null	250	2.6	1	3.633	null	0.9286	[0,2,2]	["intron_variant"]	MODIFIER	transcript	pseudogene	LOC102156228	LOC102156228	n.632-9170delT	[0,0]	[0,0]	[0,0]	[0,0]	[0,0]	[0,0]	[0,0]	[0,0]	[0,0]	[0,0]	[0,0]	[0,0]	[0,0]	[0,0]	[0,0]
chr5	31136797	31136798	null	T	["TC"]	2476.05	["PASS"]	FALSE	[33]	0.5113	0.767	0	166	[0,0,0]	[0.1988]	0	0.286	2435	0.2585	null	250	3.11	0.7349	3.838	null	0.3358	[8,17,33]	["intron_variant"]	MODIFIER	transcript	pseudogene	LOC102156228	LOC102156228	n.632-9149dupC	[0,0]	[0,0]	[0,0]	[0,0]	[0,0]	[0,0]	[0,0]	[0,0]	[0,0]	[0,0]	[0,1]	[0,1]	[0,0]	[0,0]	[0,0]
chr5	31137057	31137058	null	G	["A"]	297.34	["PASS"]	FALSE	[5]	NaN	0.774	2.101	166	[0,0,0]	[0.0301]	1.151	0.6551	2455	0.83	null	250	1.62	1	4.261	null	0.828	[0,5,5]	["intron_variant"]	MODIFIER	transcript	pseudogene	LOC102156228	LOC102156228	n.632-8894G>A	[0,0]	[0,1]	[0,0]	[0,0]	[0,0]	[0,0]	[0,0]	[0,0]	[0,1]	[0,0]	[0,0]	[0,0]	[0,0]	[0,0]	[0,0]
chr5	31137602	31137603	null	G	["A"]	661.59	["PASS"]	FALSE	[10]	NaN	0.743	0.713	166	[0,0,0]	[0.0602]	0.8	0.5138	2514	0.6847	null	250	1.86	1	4.494	null	0.6769	[0,10,10]	["intron_variant"]	MODIFIER	transcript	pseudogene	LOC102156228	LOC102156228	n.632-8349G>A	[0,0]	[0,0]	[0,0]	[0,1]	[0,0]	[0,0]	[0,0]	[0,0]	[0,0]	[0,0]	[0,0]	[0,0]	[0,0]	[0,0]	[0,0]
chr5	31137634	31137638	null	TGTC	["T"]	4520.65	["PASS"]	FALSE	[61]	0.1447	0.777	0	166	[2,1,5]	[0.3675]	2.418	0.04958	2683	0.02564	null	250	3.39	0.1562	2.286	null	0.1075	[19,18,56]	["intron_variant"]	MODIFIER	transcript	pseudogene	LOC102156228	LOC102156228	n.632-8314_632-8312delCGT	[1,1]	[0,0]	[0,0]	[0,1]	[1,1]	[1,1]	[1,1]	[1,1]	[0,0]	[0,0]	[0,0]	[0,1]	[1,1]	[1,1]	[0,0]
chr5	31137733	31137735	null	CG	["C"]	526.84	["PASS"]	FALSE	[9]	NaN	0.502	0.491	166	[0,0,0]	[0.0542]	9.253	0.5384	2552	0.7119	null	250	1.9	1	4.433	null	0.7055	[0,9,9]	["intron_variant"]	MODIFIER	transcript	pseudogene	LOC102156228	LOC102156228	n.632-8216delG	[0,0]	[0,0]	[0,0]	[0,1]	[0,0]	[0,0]	[0,0]	[0,0]	[0,0]	[0,0]	[0,1]	[0,0]	[0,0]	[0,0]	[0,0]
chr5	31137745	31137746	null	G	["A"]	2698.26	["PASS"]	FALSE	[33]	0.5113	0.726	1.172	166	[0,0,0]	[0.1988]	2.459	0.286	2600	0.2585	null	250	2.84	0.7349	4.433	null	0.3358	[8,17,33]	["intron_variant"]	MODIFIER	transcript	pseudogene	LOC102156228	LOC102156228	n.632-8206G>A	[0,0]	[0,0]	[0,0]	[0,0]	[0,0]	[0,0]	[0,0]	[0,0]	[0,0]	[0,0]	[0,1]	[0,1]	[0,0]	[0,0]	[0,0]
chr5	31137879	31137880	null	C	["T"]	299.33	["PASS"]	FALSE	[5]	NaN	0.688	1.68	166	[0,0,0]	[0.0301]	0	0.6551	2443	0.83	null	250	1.86	1	4.764	null	0.828	[0,5,5]	["intron_variant"]	MODIFIER	transcript	pseudogene	LOC102156228	LOC102156228	n.632-8072C>T	[0,0]	[0,0]	[0,0]	[0,0]	[0,0]	[0,0]	[0,0]	[0,0]	[0,0]	[0,0]	[0,0]	[0,0]	[0,0]	[0,0]	[0,0]
chr5	31138262	31138263	null	A	["G"]	11591.8	["PASS"]	FALSE	[127]	0.6533	0.816	0	166	[2,1,5]	[0.7651]	2.462	0.7426	2907	0.5687	null	250	4.58	0.6221	0	null	0.6983	[54,14,122]	["intron_variant"]	MODIFIER	transcript	pseudogene	LOC102156228	LOC102156228	n.632-7689A>G	[1,1]	[0,1]	[0,0]	[1,1]	[1,1]	[1,1]	[1,1]	[1,1]	[0,1]	[1,1]	[1,1]	[1,1]	[1,1]	[1,1]	[0,0]
chr5	31138502	31138503	null	G	["A"]	169.52	["PASS"]	FALSE	[3]	NaN	0.941	3.776	166	[0,0,0]	[0.0181]	1.78	0.7326	2431	0.8948	null	250	1.93	1	4.704	null	0.8942	[0,3,3]	["intron_variant"]	MODIFIER	transcript	pseudogene	LOC102156228	LOC102156228	n.632-7449G>A	[0,0]	[0,0]	[0,0]	[0,0]	[0,0]	[0,0]	[0,0]	[0,0]	[0,0]	[0,0]	[0,0]	[0,0]	[0,0]	[0,0]	[0,1]
chr5	31138539	31138540	null	C	["T"]	96.89	["PASS"]	FALSE	[2]	NaN	1.603	2.897	166	[0,0,0]	[0.012]	5.874	0.7816	2408	0.9288	null	250	1.86	1	4.433	null	0.9286	[0,2,2]	["intron_variant"]	MODIFIER	transcript	pseudogene	LOC102156228	LOC102156228	n.632-7412C>T	[0,0]	[0,0]	[0,0]	[0,0]	[0,0]	[0,0]	[0,0]	[0,0]	[0,0]	[0,0]	[0,0]	[0,0]	[0,0]	[0,0]	[0,0]
chr5	31138633	31138634	null	G	["A"]	1062.36	["PASS"]	FALSE	[14]	0.808	0.725	2.065	166	[0,0,0]	[0.0843]	5.623	0.5407	2501	0.5844	null	250	2.91	0.8607	4.635	null	0.6769	[4,6,14]	["intron_variant"]	MODIFIER	transcript	pseudogene	LOC102156228	LOC102156228	n.632-7318G>A	[0,0]	[0,0]	[0,0]	[0,0]	[0,0]	[0,0]	[0,0]	[0,0]	[0,0]	[1,1]	[0,0]	[0,0]	[0,0]	[0,0]	[0,0]
chr5	31139271	31139272	null	C	["G"]	398.77	["PASS"]	FALSE	[6]	0.9242	0.626	0.542	166	[0,0,0]	[0.0361]	0.981	0.7072	2458	0.799	null	250	2.77	0.9286	5.166	null	0.8607	[2,2,6]	["intron_variant"]	MODIFIER	transcript	pseudogene	LOC102156228	LOC102156228	n.632-6680C>G	[0,0]	[0,0]	[0,0]	[0,0]	[0,0]	[0,0]	[0,0]	[0,0]	[0,0]	[0,0]	[0,0]	[0,0]	[0,0]	[0,0]	[0,0]
chr5	31139308	31139309	null	A	["G"]	1049.36	["PASS"]	FALSE	[14]	0.808	0.821	1.97	166	[0,0,0]	[0.0843]	1.756	0.5407	2523	0.5844	null	250	2.87	0.8607	4.796	null	0.6769	[4,6,14]	["intron_variant"]	MODIFIER	transcript	pseudogene	LOC102156228	LOC102156228	n.632-6643A>G	[0,0]	[0,0]	[0,0]	[0,0]	[0,0]	[0,0]	[0,0]	[0,0]	[0,0]	[1,1]	[0,0]	[0,0]	[0,0]	[0,0]	[0,0]
chr5	31139340	31139341	null	T	["TC"]	92.66	["PASS"]	FALSE	[2]	NaN	2.704	0.756	166	[0,0,0]	[0.012]	12.933	0.7816	2444	0.9288	null	250	1.72	1	4.367	null	0.9286	[0,2,2]	["intron_variant"]	MODIFIER	transcript	pseudogene	LOC102156228	LOC102156228	n.632-6607dupC	[0,0]	[0,0]	[0,0]	[0,0]	[0,0]	[0,0]	[0,0]	[0,0]	[0,0]	[0,0]	[0,0]	[0,0]	[0,0]	[0,0]	[0,0]
chr5	31139377	31139378	null	T	["C"]	315.33	["PASS"]	FALSE	[5]	NaN	0.596	3.432	166	[0,0,0]	[0.0301]	0.622	0.6551	2387	0.83	null	250	1.97	1	4.704	null	0.828	[0,5,5]	["intron_variant"]	MODIFIER	transcript	pseudogene	LOC102156228	LOC102156228	n.632-6574T>C	[0,0]	[0,0]	[0,0]	[0,0]	[0,0]	[0,0]	[0,0]	[0,0]	[0,0]	[0,0]	[0,0]	[0,0]	[0,0]	[0,0]	[0,0]
chr5	31139490	31139491	null	C	["T"]	1018.36	["PASS"]	FALSE	[14]	0.808	0.814	1.975	166	[0,0,0]	[0.0843]	3.353	0.5407	2386	0.5844	null	250	3.11	0.8607	4.561	null	0.6769	[4,6,14]	["intron_variant"]	MODIFIER	transcript	pseudogene	LOC102156228	LOC102156228	n.632-6461C>T	[0,0]	[0,0]	[0,0]	[0,0]	[0,0]	[0,0]	[0,0]	[0,0]	[0,0]	[1,1]	[0,0]	[0,0]	[0,0]	[0,0]	[0,0]
chr5	31139587	31139588	null	C	["A"]	96.89	["PASS"]	FALSE	[2]	NaN	0.249	4.428	166	[0,0,0]	[0.012]	6.607	0.7816	2280	0.9288	null	250	1.42	1	5.038	null	0.9286	[0,2,2]	["intron_variant"]	MODIFIER	transcript	pseudogene	LOC102156228	LOC102156228	n.632-6364C>A	[0,0]	[0,0]	[0,0]	[0,0]	[0,0]	[0,0]	[0,0]	[0,0]	[0,0]	[0,0]	[0,0]	[0,0]	[0,0]	[0,0]	[0,0]
chr5	31139676	31139678	null	CG	["C"]	933.14	["PASS"]	FALSE	[14]	0.808	0.608	0	166	[0,0,0]	[0.0843]	8.221	0.5407	2438	0.5844	null	250	2.96	0.8607	4.367	null	0.6769	[4,6,14]	["intron_variant"]	MODIFIER	transcript	pseudogene	LOC102156228	LOC102156228	n.632-6273delG	[0,0]	[0,0]	[0,0]	[0,0]	[0,0]	[0,0]	[0,0]	[0,0]	[0,0]	[1,1]	[0,0]	[0,0]	[0,0]	[0,0]	[0,0]
chr5	31139938	31139941	null	TAA	["TA","TAAAA","TAAA","T"]	2470.51	["PASS"]	FALSE	[8,9,35,5]	0.2031	0.74	0	166	[0,0,0]	[0.0482,0.0542,0.2108,0.0301]	0	0.1106	2572	0.07635	null	236.38	2.01	0.5454	1.658	null	0.116	[10,32,57]	["intron_variant"]	MODIFIER	transcript	pseudogene	LOC102156228	LOC102156228	n.632-6001_632-6000delAA	[0,0]	[0,1]	[0,0]	[0,2]	[0,0]	[0,0]	[0,0]	[0,0]	[0,1]	[0,0]	[2,3]	[0,3]	[0,0]	[0,0]	[0,0]
chr5	31140210	31140211	null	G	["A"]	982.47	["PASS"]	FALSE	[14]	0.808	1.123	0	166	[0,0,0]	[0.0843]	7.451	0.5407	2284	0.5844	null	250	3.22	0.8607	3.995	null	0.6769	[4,6,14]	["intron_variant"]	MODIFIER	transcript	pseudogene	LOC102156228	LOC102156228	n.632-5741G>A	[0,0]	[0,0]	[0,0]	[0,0]	[0,0]	[0,0]	[0,0]	[0,0]	[0,0]	[1,1]	[0,0]	[0,0]	[0,0]	[0,0]	[0,0]
chr5	31140234	31140235	null	G	["A"]	970.39	["PASS"]	FALSE	[14]	0.808	1.104	0	166	[0,0,0]	[0.0843]	10.934	0.5407	2244	0.5844	null	250	3.5	0.8607	3.666	null	0.6769	[4,6,14]	["intron_variant"]	MODIFIER	transcript	pseudogene	LOC102156228	LOC102156228	n.632-5717G>A	[0,0]	[0,0]	[0,0]	[0,0]	[0,0]	[0,0]	[0,0]	[0,0]	[0,0]	[1,1]	[0,0]	[0,0]	[0,0]	[0,0]	[0,0]
chr5	31140258	31140295	null	CATGTGCTTACTTCCTTTTTTTTTTTTTTTTTTTTTT	["C"]	9634.44	["PASS"]	FALSE	[127]	0.6533	0.69	0	166	[2,1,5]	[0.7651]	2.822	0.7426	2436	0.5687	null	250	0.44	0.6221	0	null	0.6983	[54,14,122]	["intron_variant"]	MODIFIER	transcript	pseudogene	LOC102156228	LOC102156228	n.632-5678_632-5643delTTTTTTTTTTTTTTTTTTTTTTATGTGCTTACTTCC	[1,1]	[0,1]	[0,0]	[1,1]	[1,1]	[1,1]	[1,1]	[1,1]	[0,1]	[1,1]	[1,1]	[1,1]	[1,1]	[1,1]	[0,0]
chr5	31140272	31140274	null	CT	["CTT","C"]	423.75	["PASS"]	FALSE	[12,7]	0.7838	0.586	-0.385	38	[0,1,1]	[0.3158,0.1842]	1.631	1	1838	0.7568	null	250	1.24	0.8421	3.536	null	0.8421	[3,12,18]	["intron_variant"]	MODIFIER	transcript	pseudogene	LOC102156228	LOC102156228	n.632-5657delT	[-1,-1]	[1,0]	[1,1]	[-1,-1]	[-1,-1]	[-1,-1]	[-1,-1]	[-1,-1]	[-1,-1]	[-1,-1]	[-1,-1]	[-1,-1]	[-1,-1]	[-1,-1]	[0,2]
chr5	31140309	31140310	null	C	["A"]	3.83	["DRAGENSnpHardQUAL"]	FALSE	[1]	NaN	3.611	-2.646	166	[0,0,0]	[0.006]	9.368	0.8455	2105	0.9639	null	238.88	0.17	1	3.317	null	0.9639	[0,1,1]	["intron_variant"]	MODIFIER	transcript	pseudogene	LOC102156228	LOC102156228	n.632-5642C>A	[0,0]	[0,0]	[0,0]	[0,1]	[0,0]	[0,0]	[0,0]	[0,0]	[0,0]	[0,0]	[0,0]	[0,0]	[0,0]	[0,0]	[0,0]
chr5	31140966	31140967	null	C	["T"]	315.33	["PASS"]	FALSE	[5]	NaN	1.258	1.796	166	[0,0,0]	[0.0301]	10.757	0.6551	2050	0.83	null	250	2.3	1	4.113	null	0.828	[0,5,5]	["intron_variant"]	MODIFIER	transcript	pseudogene	LOC102156228	LOC102156228	n.632-4985C>T	[0,0]	[0,0]	[0,0]	[0,0]	[0,0]	[0,0]	[0,0]	[0,0]	[0,0]	[0,0]	[0,0]	[0,0]	[0,0]	[0,0]	[0,0]
chr5	31141246	31141247	null	T	["TTA"]	682.25	["PASS"]	FALSE	[14]	0.808	0.711	0.185	166	[0,0,0]	[0.0843]	1.797	0.5407	2192	0.5844	null	250	2.46	0.8607	3.416	null	0.6769	[4,6,14]	["intron_variant"]	MODIFIER	transcript	pseudogene	LOC102156228	LOC102156228	n.632-4693_632-4692dupAT	[0,0]	[0,0]	[0,0]	[0,0]	[0,0]	[0,0]	[0,0]	[0,0]	[0,0]	[1,1]	[0,0]	[0,0]	[0,0]	[0,0]	[0,0]
chr5	31141275	31141276	null	G	["A"]	2410.23	["PASS"]	FALSE	[33]	0.5113	0.574	0.475	166	[0,0,0]	[0.1988]	3.214	0.286	2141	0.2585	null	250	3.26	0.7349	3.889	null	0.3358	[8,17,33]	["intron_variant"]	MODIFIER	transcript	pseudogene	LOC102156228	LOC102156228	n.632-4676G>A	[0,0]	[0,0]	[0,0]	[0,0]	[0,0]	[0,0]	[0,0]	[0,0]	[0,0]	[0,0]	[0,1]	[0,1]	[0,0]	[0,0]	[0,0]
chr5	31141666	31141667	null	T	["G"]	1003.37	["PASS"]	FALSE	[14]	0.808	1.371	2.419	166	[0,0,0]	[0.0843]	18.625	0.5407	2182	0.5844	null	250	3.14	0.8607	4.392	null	0.6769	[4,6,14]	["intron_variant"]	MODIFIER	transcript	pseudogene	LOC102156228	LOC102156228	n.632-4285T>G	[0,0]	[0,0]	[0,0]	[0,0]	[0,0]	[0,0]	[0,0]	[0,0]	[0,0]	[1,1]	[0,0]	[0,0]	[0,0]	[0,0]	[0,0]
chr5	31141712	31141713	null	T	["A"]	468.17	["PASS"]	FALSE	[8]	0.8665	1.759	2.232	166	[0,0,0]	[0.0482]	23.781	0.6101	2151	0.74	null	250	2.57	0.9639	3.633	null	0.7651	[1,6,8]	["intron_variant"]	MODIFIER	transcript	pseudogene	LOC102156228	LOC102156228	n.632-4239T>A	[0,0]	[0,1]	[0,0]	[0,0]	[0,0]	[0,0]	[0,0]	[0,0]	[0,1]	[0,0]	[0,0]	[0,0]	[0,0]	[0,0]	[0,0]
chr5	31141739	31141740	null	G	["A"]	994.38	["PASS"]	FALSE	[14]	0.808	1.567	1.601	166	[0,0,0]	[0.0843]	15.328	0.5407	2054	0.5844	null	250	3.12	0.8607	4.375	null	0.6769	[4,6,14]	["intron_variant"]	MODIFIER	transcript	pseudogene	LOC102156228	LOC102156228	n.632-4212G>A	[0,0]	[0,0]	[0,0]	[0,0]	[0,0]	[0,0]	[0,0]	[0,0]	[0,0]	[1,1]	[0,0]	[0,0]	[0,0]	[0,0]	[0,0]
chr5	31141958	31141959	null	T	["A"]	1047.36	["PASS"]	FALSE	[14]	0.808	0.703	0.318	166	[0,0,0]	[0.0843]	1.889	0.5407	2188	0.5844	null	250	3.3	0.8607	4.128	null	0.6769	[4,6,14]	["intron_variant"]	MODIFIER	transcript	pseudogene	LOC102156228	LOC102156228	n.632-3993T>A	[0,0]	[0,0]	[0,0]	[0,0]	[0,0]	[0,0]	[0,0]	[0,0]	[0,0]	[1,1]	[0,0]	[0,0]	[0,0]	[0,0]	[0,0]
chr5	31142057	31142058	null	C	["CACCAAG"]	984.13	["PASS"]	FALSE	[14]	0.808	0.454	1.225	166	[0,0,0]	[0.0843]	7.937	0.5407	2172	0.5844	null	249.95	1.57	0.8607	3.484	null	0.6769	[4,6,14]	["intron_variant"]	MODIFIER	transcript	pseudogene	LOC102156228	LOC102156228	n.632-3894_632-3893insACCAAG	[0,0]	[0,0]	[0,0]	[0,0]	[0,0]	[0,0]	[0,0]	[0,0]	[0,0]	[1,1]	[0,0]	[0,0]	[0,0]	[0,0]	[0,0]
chr5	31142060	31142063	null	TAG	["T"]	960.13	["PASS"]	FALSE	[14]	0.808	0.371	1.721	166	[0,0,0]	[0.0843]	8.912	0.5407	2178	0.5844	null	249.95	3.12	0.8607	3.678	null	0.6769	[4,6,14]	["intron_variant"]	MODIFIER	transcript	pseudogene	LOC102156228	LOC102156228	n.632-3890_632-3889delAG	[0,0]	[0,0]	[0,0]	[0,0]	[0,0]	[0,0]	[0,0]	[0,0]	[0,0]	[1,1]	[0,0]	[0,0]	[0,0]	[0,0]	[0,0]
chr5	31142063	31142064	null	G	["GCA"]	962.13	["PASS"]	FALSE	[14]	0.808	0.358	1.552	166	[0,0,0]	[0.0843]	9.066	0.5407	2181	0.5844	null	249.95	3.12	0.8607	3.678	null	0.6769	[4,6,14]	["intron_variant"]	MODIFIER	transcript	pseudogene	LOC102156228	LOC102156228	n.632-3888_632-3887insCA	[0,0]	[0,0]	[0,0]	[0,0]	[0,0]	[0,0]	[0,0]	[0,0]	[0,0]	[1,1]	[0,0]	[0,0]	[0,0]	[0,0]	[0,0]
chr5	31142067	31142068	null	G	["T"]	1006.15	["PASS"]	FALSE	[14]	0.808	0.442	0.85	166	[0,0,0]	[0.0843]	4.474	0.5407	2177	0.5844	null	249.95	3.26	0.8607	3.563	null	0.6769	[4,6,14]	["intron_variant"]	MODIFIER	transcript	pseudogene	LOC102156228	LOC102156228	n.632-3884G>T	[0,0]	[0,0]	[0,0]	[0,0]	[0,0]	[0,0]	[0,0]	[0,0]	[0,0]	[1,1]	[0,0]	[0,0]	[0,0]	[0,0]	[0,0]
chr5	31142069	31142070	null	T	["TCATTGTTCGCTAACATCACCATCACCA"]	1008.14	["PASS"]	FALSE	[14]	0.808	0.466	0.054	166	[0,0,0]	[0.0843]	4.342	0.5407	2179	0.5844	null	249.95	0.33	0.8607	3.775	null	0.6769	[4,6,14]	["intron_variant"]	MODIFIER	transcript	pseudogene	LOC102156228	LOC102156228	n.632-3882_632-3881insCATTGTTCGCTAACATCACCATCACCA	[0,0]	[0,0]	[0,0]	[0,0]	[0,0]	[0,0]	[0,0]	[0,0]	[0,0]	[1,1]	[0,0]	[0,0]	[0,0]	[0,0]	[0,0]
chr5	31142079	31142080	null	G	["A"]	101.54	["PASS"]	FALSE	[2]	NaN	0.672	1.827	166	[0,0,0]	[0.012]	6.137	0.7816	2144	0.9288	null	250	1.39	1	5.248	null	0.9286	[0,2,2]	["intron_variant"]	MODIFIER	transcript	pseudogene	LOC102156228	LOC102156228	n.632-3872G>A	[0,0]	[0,0]	[0,0]	[0,0]	[0,0]	[0,0]	[0,0]	[0,0]	[0,0]	[0,0]	[0,0]	[0,0]	[0,0]	[0,0]	[0,0]
chr5	31142496	31142497	null	C	["T"]	983.39	["PASS"]	FALSE	[14]	0.808	0.696	2.677	166	[0,0,0]	[0.0843]	0.505	0.5407	2179	0.5844	null	250	3.01	0.8607	4.188	null	0.6769	[4,6,14]	["intron_variant"]	MODIFIER	transcript	pseudogene	LOC102156228	LOC102156228	n.632-3455C>T	[0,0]	[0,0]	[0,0]	[0,0]	[0,0]	[0,0]	[0,0]	[0,0]	[0,0]	[1,1]	[0,0]	[0,0]	[0,0]	[0,0]	[0,0]
chr5	31142787	31142788	null	T	["C"]	31.04	["PASS"]	FALSE	[1]	NaN	0.523	3.267	166	[0,0,0]	[0.006]	3.916	0.8455	1995	0.9639	null	250	1.55	1	3.723	null	0.9639	[0,1,1]	["intron_variant"]	MODIFIER	transcript	pseudogene	LOC102156228	LOC102156228	n.632-3164T>C	[0,0]	[0,0]	[0,0]	[0,1]	[0,0]	[0,0]	[0,0]	[0,0]	[0,0]	[0,0]	[0,0]	[0,0]	[0,0]	[0,0]	[0,0]
chr5	31143051	31143052	null	G	["A"]	99.9	["PASS"]	FALSE	[2]	NaN	1.409	2.898	166	[0,0,0]	[0.012]	2.954	0.7816	1797	0.9288	null	250	2.27	1	4.07	null	0.9286	[0,2,2]	["downstream_gene_variant"]	MODIFIER	transcript	pseudogene	LOC119871837	LOC119871837	n.*4905C>T	[0,0]	[0,0]	[0,0]	[0,0]	[0,0]	[0,0]	[0,0]	[0,0]	[0,0]	[0,0]	[0,0]	[0,0]	[0,0]	[0,0]	[0,0]
chr5	31143094	31143095	null	C	["T"]	99.9	["PASS"]	FALSE	[2]	NaN	1.232	1.972	166	[0,0,0]	[0.012]	2.593	0.7816	1955	0.9288	null	250	2.17	1	4.256	null	0.9286	[0,2,2]	["downstream_gene_variant"]	MODIFIER	transcript	pseudogene	LOC119871837	LOC119871837	n.*4862G>A	[0,0]	[0,0]	[0,0]	[0,0]	[0,0]	[0,0]	[0,0]	[0,0]	[0,0]	[0,0]	[0,0]	[0,0]	[0,0]	[0,0]	[0,0]
chr5	31143759	31143760	null	A	["T"]	3.03	["DRAGENSnpHardQUAL"]	FALSE	[1]	NaN	0.148	2.693	166	[0,0,0]	[0.006]	0	0.8455	2305	0.9639	null	250	0.13	1	2.693	null	0.9639	[0,1,1]	["downstream_gene_variant"]	MODIFIER	transcript	pseudogene	LOC119871837	LOC119871837	n.*4197T>A	[0,0]	[0,0]	[0,0]	[0,0]	[0,0]	[0,0]	[0,0]	[0,0]	[0,0]	[0,0]	[0,0]	[0,0]	[0,0]	[0,0]	[0,0]
chr5	31143831	31143833	null	CT	["C"]	91.66	["PASS"]	FALSE	[2]	NaN	1.081	0.63	166	[0,0,0]	[0.012]	3.239	0.7816	2251	0.9288	null	250	1.29	1	5.189	null	0.9286	[0,2,2]	["downstream_gene_variant"]	MODIFIER	transcript	pseudogene	LOC119871837	LOC119871837	n.*4124delA	[0,0]	[0,0]	[0,0]	[0,0]	[0,0]	[0,0]	[0,0]	[0,0]	[0,0]	[0,0]	[0,0]	[0,0]	[0,0]	[0,0]	[0,0]
chr5	31143871	31143872	null	C	["T"]	113.87	["PASS"]	FALSE	[2]	NaN	0.804	0	166	[0,0,0]	[0.012]	0	0.8455	2289	0.9288	null	250	3.16	0.9639	0	null	0.9639	[1,0,2]	["downstream_gene_variant"]	MODIFIER	transcript	pseudogene	LOC119871837	LOC119871837	n.*4085G>A	[0,0]	[0,0]	[0,0]	[0,0]	[0,0]	[0,0]	[0,0]	[0,0]	[0,0]	[0,0]	[0,0]	[0,0]	[0,0]	[0,0]	[0,0]
chr5	31143877	31143878	null	G	["A"]	2521.23	["PASS"]	FALSE	[33]	0.5113	0.655	1.936	166	[0,0,0]	[0.1988]	0	0.286	2323	0.2585	null	250	3.11	0.7349	3.841	null	0.3358	[8,17,33]	["downstream_gene_variant"]	MODIFIER	transcript	pseudogene	LOC119871837	LOC119871837	n.*4079C>T	[0,0]	[0,0]	[0,0]	[0,0]	[0,0]	[0,0]	[0,0]	[0,0]	[0,0]	[0,0]	[0,1]	[0,1]	[0,0]	[0,0]	[0,0]
chr5	31143956	31143957	null	A	["C"]	1053.37	["PASS"]	FALSE	[14]	0.808	0.939	2.856	166	[0,0,0]	[0.0843]	2.277	0.5407	2336	0.5844	null	250	2.88	0.8607	4.392	null	0.6769	[4,6,14]	["downstream_gene_variant"]	MODIFIER	transcript	pseudogene	LOC119871837	LOC119871837	n.*4000T>G	[0,0]	[0,0]	[0,0]	[0,0]	[0,0]	[0,0]	[0,0]	[0,0]	[0,0]	[1,1]	[0,0]	[0,0]	[0,0]	[0,0]	[0,0]
chr5	31144141	31144142	null	T	["TAC"]	975.27	["PASS"]	FALSE	[14]	0.808	0.672	0	166	[0,0,0]	[0.0843]	1.126	0.5407	2286	0.5844	null	242.95	2.99	0.8607	1.42	null	0.6769	[4,6,14]	["downstream_gene_variant"]	MODIFIER	transcript	pseudogene	LOC119871837	LOC119871837	n.*3813_*3814dupGT	[0,0]	[0,0]	[0,0]	[0,0]	[0,0]	[0,0]	[0,0]	[0,0]	[0,0]	[1,1]	[0,0]	[0,0]	[0,0]	[0,0]	[0,0]
chr5	31144185	31144186	null	A	["G"]	988.4	["PASS"]	FALSE	[14]	0.808	0.528	0	166	[0,0,0]	[0.0843]	3.311	0.5407	2305	0.5844	null	240.35	3.13	0.8607	0.326	null	0.6769	[4,6,14]	["downstream_gene_variant"]	MODIFIER	transcript	pseudogene	LOC119871837	LOC119871837	n.*3771T>C	[0,0]	[0,0]	[0,0]	[0,0]	[0,0]	[0,0]	[0,0]	[0,0]	[0,0]	[1,1]	[0,0]	[0,0]	[0,0]	[0,0]	[0,0]
chr5	31144377	31144378	null	C	["T"]	3339.94	["PASS"]	FALSE	[43]	0.3766	0.662	2.082	166	[0,0,0]	[0.259]	1.09	0.2027	2386	0.1602	null	235.16	3.14	0.6491	0	null	0.2267	[11,21,43]	["downstream_gene_variant"]	MODIFIER	transcript	pseudogene	LOC119871837	LOC119871837	n.*3579G>A	[0,0]	[0,1]	[0,0]	[0,0]	[0,0]	[0,0]	[0,0]	[0,0]	[0,1]	[0,0]	[0,1]	[0,1]	[0,0]	[0,0]	[0,0]
chr5	31144710	31144711	null	G	["A"]	99.89	["PASS"]	FALSE	[2]	NaN	0.368	2.918	166	[0,0,0]	[0.012]	2.534	0.7816	2319	0.9288	null	250	1.92	1	4.48	null	0.9286	[0,2,2]	["downstream_gene_variant"]	MODIFIER	transcript	pseudogene	LOC119871837	LOC119871837	n.*3246C>T	[0,0]	[0,0]	[0,0]	[0,0]	[0,0]	[0,0]	[0,0]	[0,0]	[0,0]	[0,0]	[0,0]	[0,0]	[0,0]	[0,0]	[0,0]
chr5	31145005	31145006	null	G	["A"]	99.89	["PASS"]	FALSE	[2]	NaN	0.388	1.821	166	[0,0,0]	[0.012]	12.897	0.7816	2217	0.9288	null	250	1.39	1	5.332	null	0.9286	[0,2,2]	["downstream_gene_variant"]	MODIFIER	transcript	pseudogene	LOC119871837	LOC119871837	n.*2951C>T	[0,0]	[0,0]	[0,0]	[0,0]	[0,0]	[0,0]	[0,0]	[0,0]	[0,1]	[0,0]	[0,0]	[0,0]	[0,0]	[0,0]	[0,0]
chr5	31145249	31145250	null	G	["A"]	2692.22	["PASS"]	FALSE	[33]	0.5113	0.888	1.612	166	[0,0,0]	[0.1988]	2.473	0.286	2435	0.2585	null	250	2.96	0.7349	4.427	null	0.3358	[8,17,33]	["downstream_gene_variant"]	MODIFIER	transcript	pseudogene	LOC119871837	LOC119871837	n.*2707C>T	[0,0]	[0,0]	[0,0]	[0,0]	[0,0]	[0,0]	[0,0]	[0,0]	[0,0]	[0,0]	[0,1]	[0,1]	[0,0]	[0,0]	[0,0]
chr5	31145526	31145527	null	G	["A"]	99.89	["PASS"]	FALSE	[2]	NaN	0.56	2.008	166	[0,0,0]	[0.012]	0.912	0.7816	2251	0.9288	null	250	1.35	1	5.182	null	0.9286	[0,2,2]	["downstream_gene_variant"]	MODIFIER	transcript	pseudogene	LOC119871837	LOC119871837	n.*2430C>T	[0,0]	[0,0]	[0,0]	[0,0]	[0,0]	[0,0]	[0,0]	[0,0]	[0,1]	[0,0]	[0,0]	[0,0]	[0,0]	[0,0]	[0,0]
chr5	31146749	31146750	null	G	["A"]	98.89	["PASS"]	FALSE	[2]	NaN	0.772	2.936	166	[0,0,0]	[0.012]	0.924	0.7816	2401	0.9288	null	250	1.48	1	5.324	null	0.9286	[0,2,2]	["downstream_gene_variant"]	MODIFIER	transcript	pseudogene	LOC119871837	LOC119871837	n.*1207C>T	[0,0]	[0,0]	[0,0]	[0,0]	[0,0]	[0,0]	[0,0]	[0,0]	[0,0]	[0,0]	[0,0]	[0,0]	[0,0]	[0,0]	[0,0]
chr5	31146831	31146832	null	T	["C"]	2680.22	["PASS"]	FALSE	[33]	0.5113	0.659	2.152	166	[0,0,0]	[0.1988]	1.152	0.286	2575	0.2585	null	250	2.78	0.7349	4.724	null	0.3358	[8,17,33]	["downstream_gene_variant"]	MODIFIER	transcript	pseudogene	LOC119871837	LOC119871837	n.*1125A>G	[0,0]	[0,0]	[0,0]	[0,0]	[0,0]	[0,0]	[0,0]	[0,0]	[0,0]	[0,0]	[0,1]	[0,1]	[0,0]	[0,0]	[0,0]
chr5	31146881	31146882	null	A	["G"]	1070.37	["PASS"]	FALSE	[14]	0.808	0.403	1.62	166	[0,0,0]	[0.0843]	9.107	0.5407	2513	0.5844	null	250	2.94	0.8607	4.646	null	0.6769	[4,6,14]	["downstream_gene_variant"]	MODIFIER	transcript	pseudogene	LOC119871837	LOC119871837	n.*1075T>C	[0,0]	[0,0]	[0,0]	[0,0]	[0,0]	[0,0]	[0,0]	[0,0]	[0,0]	[1,1]	[0,0]	[0,0]	[0,0]	[0,0]	[0,0]
chr5	31147251	31147252	null	T	["C"]	99.89	["PASS"]	FALSE	[2]	NaN	0.505	3.412	166	[0,0,0]	[0.012]	4.188	0.7816	2438	0.9288	null	250	1.18	1	5.778	null	0.9286	[0,2,2]	["downstream_gene_variant"]	MODIFIER	transcript	pseudogene	LOC119871837	LOC119871837	n.*705A>G	[0,0]	[0,0]	[0,0]	[0,0]	[0,0]	[0,0]	[0,0]	[0,0]	[0,0]	[0,0]	[0,0]	[0,0]	[0,0]	[0,0]	[0,0]
chr5	31147323	31147324	null	T	["A"]	1063.37	["PASS"]	FALSE	[14]	0.808	0.596	0.033	166	[0,0,0]	[0.0843]	2.407	0.5407	2399	0.5844	null	250	3.06	0.8607	3.802	null	0.6769	[4,6,14]	["downstream_gene_variant"]	MODIFIER	transcript	pseudogene	LOC119871837	LOC119871837	n.*633A>T	[0,0]	[0,0]	[0,0]	[0,0]	[0,0]	[0,0]	[0,0]	[0,0]	[0,0]	[1,1]	[0,0]	[0,0]	[0,0]	[0,0]	[0,0]
chr5	31147333	31147334	null	C	["A"]	1034.37	["PASS"]	FALSE	[14]	0.808	0.643	0.694	166	[0,0,0]	[0.0843]	1.139	0.5407	2307	0.5844	null	250	3.16	0.8607	3.802	null	0.6769	[4,6,14]	["downstream_gene_variant"]	MODIFIER	transcript	pseudogene	LOC119871837	LOC119871837	n.*623G>T	[0,0]	[0,0]	[0,0]	[0,0]	[0,0]	[0,0]	[0,0]	[0,0]	[0,0]	[1,1]	[0,0]	[0,0]	[0,0]	[0,0]	[0,0]
chr5	31147561	31147562	null	G	["A"]	606.07	["PASS"]	FALSE	[9]	NaN	0.612	1.733	166	[0,0,0]	[0.0542]	2.563	0.5384	2329	0.7119	null	250	2.13	1	4.494	null	0.7055	[0,9,9]	["downstream_gene_variant"]	MODIFIER	transcript	pseudogene	LOC119871837	LOC119871837	n.*395C>T	[0,0]	[0,0]	[0,0]	[0,1]	[0,0]	[0,0]	[0,0]	[0,0]	[0,0]	[0,0]	[0,1]	[0,0]	[0,0]	[0,0]	[0,0]
chr5	31148749	31148750	null	C	["G"]	377.08	["PASS"]	FALSE	[6]	NaN	0.8	2.281	166	[0,0,0]	[0.0361]	5.402	0.6224	2217	0.799	null	250	2.18	1	4.416	null	0.7961	[0,6,6]	["intron_variant"]	MODIFIER	transcript	pseudogene	LOC119871837	LOC119871837	n.121-75G>C	[0,0]	[0,0]	[0,0]	[0,0]	[0,0]	[0,0]	[0,0]	[0,0]	[0,1]	[0,0]	[0,0]	[0,0]	[0,0]	[0,0]	[0,0]
chr5	31148886	31148887	null	G	["GT"]	889.01	["PASS"]	FALSE	[14]	0.808	0.836	0	166	[0,0,0]	[0.0843]	3.379	0.5407	2260	0.5844	null	250	2.96	0.8607	3.73	null	0.6769	[4,6,14]	["intron_variant"]	MODIFIER	transcript	pseudogene	LOC119871837	LOC119871837	n.121-213dupA	[0,0]	[0,0]	[0,0]	[0,0]	[0,0]	[0,0]	[0,0]	[0,0]	[0,0]	[1,1]	[0,0]	[0,0]	[0,0]	[0,0]	[0,0]
chr5	31148908	31148909	null	G	["A"]	9978.63	["PASS"]	FALSE	[127]	0.6533	0.524	0	166	[2,1,5]	[0.7651]	0.522	0.7426	2310	0.5687	null	250	5.27	0.6221	0	null	0.6983	[54,14,122]	["downstream_gene_variant"]	MODIFIER	transcript	pseudogene	LOC102156228	LOC102156228	n.*6G>A	[1,1]	[0,1]	[0,0]	[1,1]	[1,1]	[1,1]	[1,1]	[1,1]	[0,1]	[1,1]	[1,1]	[1,1]	[1,1]	[1,1]	[0,0]
chr5	31148935	31148936	null	G	["A"]	1012.37	["PASS"]	FALSE	[14]	0.808	0.831	0	166	[0,0,0]	[0.0843]	4.031	0.5407	2466	0.5844	null	250	3.07	0.8607	3.923	null	0.6769	[4,6,14]	["downstream_gene_variant"]	MODIFIER	transcript	pseudogene	LOC102156228	LOC102156228	n.*33G>A	[0,0]	[0,0]	[0,0]	[0,0]	[0,0]	[0,0]	[0,0]	[0,0]	[0,0]	[1,1]	[0,0]	[0,0]	[0,0]	[0,0]	[0,0]
chr5	31149049	31149050	null	C	["T"]	99.89	["PASS"]	FALSE	[2]	NaN	0.242	1.012	166	[0,0,0]	[0.012]	6.672	0.7816	2420	0.9288	null	250	1.51	1	5.324	null	0.9286	[0,2,2]	["downstream_gene_variant"]	MODIFIER	transcript	pseudogene	LOC102156228	LOC102156228	n.*147C>T	[0,0]	[0,0]	[0,0]	[0,0]	[0,0]	[0,0]	[0,0]	[0,0]	[0,1]	[0,0]	[0,0]	[0,0]	[0,0]	[0,0]	[0,0]
chr5	31149176	31149177	null	G	["A"]	4654.96	["PASS"]	FALSE	[61]	0.1447	0.621	0	166	[2,1,5]	[0.3675]	0	0.04958	2568	0.02564	null	250	3.58	0.1562	1.631	null	0.1075	[19,18,56]	["downstream_gene_variant"]	MODIFIER	transcript	pseudogene	LOC102156228	LOC102156228	n.*274G>A	[1,1]	[0,0]	[0,0]	[0,1]	[1,1]	[1,1]	[1,1]	[1,1]	[0,0]	[0,0]	[0,0]	[0,1]	[1,1]	[1,1]	[0,0]
chr5	31149226	31149227	null	T	["A"]	4577.97	["PASS"]	FALSE	[61]	0.1447	0.473	0	166	[2,1,5]	[0.3675]	1.742	0.04958	2484	0.02564	null	250	3.71	0.1562	0	null	0.1075	[19,18,56]	["downstream_gene_variant"]	MODIFIER	transcript	pseudogene	LOC102156228	LOC102156228	n.*324T>A	[1,1]	[0,0]	[0,0]	[0,1]	[1,1]	[1,1]	[1,1]	[1,1]	[0,0]	[0,0]	[0,0]	[0,1]	[1,1]	[1,1]	[0,0]
chr5	31149339	31149340	null	G	["A"]	1060.37	["PASS"]	FALSE	[14]	0.808	0.614	2.119	166	[0,0,0]	[0.0843]	1.011	0.5407	2443	0.5844	null	250	2.81	0.8607	5.089	null	0.6769	[4,6,14]	["downstream_gene_variant"]	MODIFIER	transcript	pseudogene	LOC102156228	LOC102156228	n.*437G>A	[0,0]	[0,0]	[0,0]	[0,0]	[0,0]	[0,0]	[0,0]	[0,0]	[0,0]	[1,1]	[0,0]	[0,0]	[0,0]	[0,0]	[0,0]
chr5	31149369	31149370	null	C	["T"]	1037.36	["PASS"]	FALSE	[14]	0.808	0.586	1.766	166	[0,0,0]	[0.0843]	2.145	0.5407	2440	0.5844	null	250	2.7	0.8607	5.033	null	0.6769	[4,6,14]	["downstream_gene_variant"]	MODIFIER	transcript	pseudogene	LOC102156228	LOC102156228	n.*467C>T	[0,0]	[0,0]	[0,0]	[0,0]	[0,0]	[0,0]	[0,0]	[0,0]	[0,0]	[1,1]	[0,0]	[0,0]	[0,0]	[0,0]	[0,0]
chr5	31149523	31149524	null	G	["A"]	98.89	["PASS"]	FALSE	[2]	NaN	0.741	2.906	166	[0,0,0]	[0.012]	0	0.7816	2285	0.9288	null	250	1.52	1	4.826	null	0.9286	[0,2,2]	["downstream_gene_variant"]	MODIFIER	transcript	pseudogene	LOC102156228	LOC102156228	n.*621G>A	[0,0]	[0,0]	[0,0]	[0,0]	[0,0]	[0,0]	[0,0]	[0,0]	[0,0]	[0,0]	[0,0]	[0,0]	[0,0]	[0,0]	[0,0]
chr5	31150026	31150027	null	C	["T"]	30.15	["PASS"]	FALSE	[1]	NaN	1.518	3.198	166	[0,0,0]	[0.006]	6.373	0.8455	2263	0.9639	null	250	1.37	1	3.923	null	0.9639	[0,1,1]	["downstream_gene_variant"]	MODIFIER	transcript	pseudogene	LOC102156228	LOC102156228	n.*1124C>T	[0,0]	[0,0]	[0,0]	[0,0]	[0,0]	[0,0]	[0,0]	[0,0]	[0,0]	[0,0]	[0,0]	[0,0]	[0,0]	[0,0]	[0,0]
chr5	31150206	31150207	null	A	["AC"]	11898.2	["PASS"]	FALSE	[157]	0.847	0.845	0	166	[3,0,6]	[0.9458]	5.826	0.582	2309	0.7119	null	250	5.47	0.9639	0	null	0.7349	[72,7,151]	["downstream_gene_variant"]	MODIFIER	transcript	pseudogene	LOC102156228	LOC102156228	n.*1304_*1305insC	[1,1]	[1,1]	[1,1]	[1,1]	[1,1]	[1,1]	[1,1]	[1,1]	[1,1]	[1,1]	[1,1]	[1,1]	[1,1]	[1,1]	[0,1]
chr5	31150218	31150219	null	C	["CCT"]	74.82	["PASS"]	FALSE	[2]	NaN	0.076	1.449	166	[0,0,0]	[0.012]	12.688	0.7816	2448	0.9288	null	250	1.5	1	4.719	null	0.9286	[0,2,2]	["downstream_gene_variant"]	MODIFIER	transcript	pseudogene	LOC102156228	LOC102156228	n.*1316_*1317insCT	[0,0]	[0,0]	[0,0]	[0,0]	[0,0]	[0,0]	[0,0]	[0,0]	[0,0]	[0,0]	[0,0]	[0,0]	[0,0]	[0,0]	[0,0]
chr5	31150286	31150287	null	G	["A"]	602.08	["PASS"]	FALSE	[9]	NaN	0.741	0.473	166	[0,0,0]	[0.0542]	18.869	0.5384	2392	0.7119	null	250	2.57	1	3.665	null	0.7055	[0,9,9]	["downstream_gene_variant"]	MODIFIER	transcript	pseudogene	LOC102156228	LOC102156228	n.*1384G>A	[0,0]	[0,0]	[0,0]	[0,1]	[0,0]	[0,0]	[0,0]	[0,0]	[0,0]	[0,0]	[0,1]	[0,0]	[0,0]	[0,0]	[0,0]
chr5	31150539	31150540	null	T	["C"]	98.89	["PASS"]	FALSE	[2]	NaN	0.392	1.75	166	[0,0,0]	[0.012]	2.393	0.7816	2479	0.9288	null	250	1.83	1	4.19	null	0.9286	[0,2,2]	["downstream_gene_variant"]	MODIFIER	transcript	pseudogene	LOC102156228	LOC102156228	n.*1637T>C	[0,0]	[0,0]	[0,0]	[0,0]	[0,0]	[0,0]	[0,0]	[0,0]	[0,0]	[0,0]	[0,0]	[0,0]	[0,0]	[0,0]	[0,0]
chr5	31150576	31150577	null	C	["T"]	4147.18	["PASS"]	FALSE	[52]	0.2687	1.211	0	166	[0,0,0]	[0.3133]	8.326	0.1437	2641	0.1005	null	249.64	3.33	0.5702	3.418	null	0.1544	[14,24,52]	["downstream_gene_variant"]	MODIFIER	transcript	pseudogene	LOC102156228	LOC102156228	n.*1674C>T	[0,0]	[0,1]	[0,0]	[0,1]	[0,0]	[0,0]	[0,0]	[0,0]	[0,1]	[0,0]	[1,1]	[0,1]	[0,0]	[0,0]	[0,0]
chr5	31150659	31150661	null	TA	["TAA","T","TAAAA"]	3400.46	["PASS"]	FALSE	[47,40,14]	0.1651	0.678	0	166	[0,1,1]	[0.2831,0.241,0.0843]	0	0.05795	2597	0.03457	null	248.79	1.97	0.1562	2.542	null	0.1441	[30,31,100]	["downstream_gene_variant"]	MODIFIER	transcript	pseudogene	LOC102156228	LOC102156228	n.*1758delA	[0,0]	[1,2]	[2,2]	[0,1]	[0,0]	[0,0]	[0,0]	[0,0]	[1,2]	[3,3]	[1,1]	[0,1]	[0,0]	[0,0]	[2,2]
chr5	31150827	31150828	null	G	["A"]	4386.17	["PASS"]	FALSE	[52]	0.2687	0.664	1.354	166	[0,0,0]	[0.3133]	0	0.1437	2805	0.1005	null	250	3.06	0.5702	4.367	null	0.1544	[14,24,52]	["downstream_gene_variant"]	MODIFIER	transcript	pseudogene	LOC102156228	LOC102156228	n.*1925G>A	[0,0]	[0,1]	[0,0]	[0,1]	[0,0]	[0,0]	[0,0]	[0,0]	[0,1]	[0,0]	[1,1]	[0,1]	[0,0]	[0,0]	[0,0]
chr5	31150886	31150887	null	T	["C"]	11258.6	["PASS"]	FALSE	[127]	0.6533	0.671	0	166	[2,1,5]	[0.7651]	2.439	0.7426	2767	0.5687	null	250	4.78	0.6221	0	null	0.6983	[54,14,122]	["downstream_gene_variant"]	MODIFIER	transcript	pseudogene	LOC102156228	LOC102156228	n.*1984T>C	[1,1]	[0,1]	[0,0]	[1,1]	[1,1]	[1,1]	[1,1]	[1,1]	[0,1]	[1,1]	[1,1]	[1,1]	[1,1]	[1,1]	[0,0]
chr5	31151270	31151271	null	C	["T"]	754.37	["PASS"]	FALSE	[11]	0.808	1.405	2.332	166	[0,0,0]	[0.0663]	30.614	0.5307	2434	0.6584	null	250	2.21	0.9639	4.816	null	0.6769	[1,9,11]	["upstream_gene_variant"]	MODIFIER	transcript	pseudogene	LOC119871837	LOC119871837	n.-19G>A	[0,0]	[0,1]	[0,0]	[0,1]	[0,0]	[0,0]	[0,0]	[0,0]	[0,1]	[0,0]	[0,0]	[0,0]	[0,0]	[0,0]	[0,0]
chr5	31151749	31151750	null	G	["A"]	31.04	["PASS"]	FALSE	[1]	NaN	0.836	2.937	166	[0,0,0]	[0.006]	0	0.8455	2349	0.9639	null	250	0.71	1	5.663	null	0.9639	[0,1,1]	["upstream_gene_variant"]	MODIFIER	transcript	pseudogene	LOC119871837	LOC119871837	n.-498C>T	[0,0]	[0,0]	[0,0]	[0,0]	[0,0]	[0,0]	[0,0]	[0,0]	[0,0]	[0,0]	[0,0]	[0,0]	[0,0]	[0,0]	[0,0]
chr5	31151951	31151952	null	G	["A"]	699.37	["PASS"]	FALSE	[11]	0.808	0.478	1.879	166	[0,0,0]	[0.0663]	8.367	0.5307	2325	0.6584	null	250	2.34	0.9639	4.521	null	0.6769	[1,9,11]	["upstream_gene_variant"]	MODIFIER	transcript	pseudogene	LOC119871837	LOC119871837	n.-700C>T	[0,0]	[0,1]	[0,0]	[0,1]	[0,0]	[0,0]	[0,0]	[0,0]	[0,1]	[0,0]	[0,0]	[0,0]	[0,0]	[0,0]	[0,0]
chr5	31152182	31152183	null	C	["CATAA"]	176.38	["PASS"]	FALSE	[3]	0.9623	0.883	0.204	166	[0,0,0]	[0.0181]	2.017	0.7928	2378	0.8948	null	248.08	2.28	0.9639	1.184	null	0.9286	[1,1,3]	["upstream_gene_variant"]	MODIFIER	transcript	pseudogene	LOC119871837	LOC119871837	n.-932_-931insTTAT	[0,0]	[0,0]	[0,0]	[0,0]	[0,0]	[0,0]	[0,0]	[0,0]	[0,0]	[0,1]	[0,0]	[0,0]	[0,0]	[0,0]	[0,0]
chr5	31152185	31152186	null	A	["G"]	771.38	["PASS"]	FALSE	[11]	0.808	0.578	2.154	166	[0,0,0]	[0.0663]	2.556	0.5307	2396	0.6584	null	246	2.35	0.9639	1.641	null	0.6769	[1,9,11]	["upstream_gene_variant"]	MODIFIER	transcript	pseudogene	LOC119871837	LOC119871837	n.-934T>C	[0,0]	[0,1]	[0,0]	[0,1]	[0,0]	[0,0]	[0,0]	[0,0]	[0,1]	[0,0]	[0,0]	[0,0]	[0,0]	[0,0]	[0,0]
chr5	31152205	31152206	null	T	["A"]	746.38	["PASS"]	FALSE	[11]	0.808	0.509	2.728	166	[0,0,0]	[0.0663]	10.88	0.5307	2368	0.6584	null	247.26	2.33	0.9639	2.524	null	0.6769	[1,9,11]	["upstream_gene_variant"]	MODIFIER	transcript	pseudogene	LOC119871837	LOC119871837	n.-954A>T	[0,0]	[0,1]	[0,0]	[0,1]	[0,0]	[0,0]	[0,0]	[0,0]	[0,1]	[0,0]	[0,0]	[0,0]	[0,0]	[0,0]	[0,0]
chr5	31152390	31152391	null	C	["T"]	725	["PASS"]	FALSE	[11]	0.808	0.494	2.26	166	[0,0,0]	[0.0663]	4.551	0.5307	2499	0.6584	null	250	2.2	0.9639	4.494	null	0.6769	[1,9,11]	["upstream_gene_variant"]	MODIFIER	transcript	pseudogene	LOC119871837	LOC119871837	n.-1139G>A	[0,0]	[0,1]	[0,0]	[0,1]	[0,0]	[0,0]	[0,0]	[0,0]	[0,1]	[0,0]	[0,0]	[0,0]	[0,0]	[0,0]	[0,0]
chr5	31152418	31152419	null	C	["CA"]	288.1	["PASS"]	FALSE	[5]	NaN	1.022	0.656	166	[0,0,0]	[0.0301]	3.813	0.6551	2489	0.83	null	250	1.78	1	4.635	null	0.828	[0,5,5]	["upstream_gene_variant"]	MODIFIER	transcript	pseudogene	LOC119871837	LOC119871837	n.-1168_-1167insT	[0,0]	[0,0]	[0,0]	[0,0]	[0,0]	[0,0]	[0,0]	[0,0]	[0,0]	[0,0]	[0,0]	[0,0]	[0,0]	[0,0]	[0,0]
chr5	31152419	31152420	null	G	["A"]	716.55	["PASS"]	FALSE	[11]	0.8055	0.695	1.602	164	[0,0,0]	[0.0671]	0	0.5278	2488	0.6549	null	250	2.18	0.9634	4.546	null	0.6734	[1,9,11]	["upstream_gene_variant"]	MODIFIER	transcript	pseudogene	LOC119871837	LOC119871837	n.-1168C>T	[0,0]	[0,1]	[0,0]	[0,1]	[0,0]	[0,0]	[0,0]	[0,0]	[0,1]	[0,0]	[0,0]	[0,0]	[0,0]	[0,0]	[0,0]
chr5	31152881	31152882	null	C	["T"]	757.37	["PASS"]	FALSE	[11]	0.808	0.518	0.287	166	[0,0,0]	[0.0663]	8.875	0.5307	2502	0.6584	null	250	2.32	0.9639	4.452	null	0.6769	[1,9,11]	["upstream_gene_variant"]	MODIFIER	transcript	pseudogene	LOC119871837	LOC119871837	n.-1630G>A	[0,0]	[0,1]	[0,0]	[0,1]	[0,0]	[0,0]	[0,0]	[0,0]	[0,1]	[0,0]	[0,0]	[0,0]	[0,0]	[0,0]	[0,0]
chr5	31152960	31152961	null	C	["A"]	769.37	["PASS"]	FALSE	[11]	0.808	0.7	0	166	[0,0,0]	[0.0663]	0	0.5307	2452	0.6584	null	250	2.43	0.9639	4	null	0.6769	[1,9,11]	["upstream_gene_variant"]	MODIFIER	transcript	pseudogene	LOC119871837	LOC119871837	n.-1709G>T	[0,0]	[0,1]	[0,0]	[0,1]	[0,0]	[0,0]	[0,0]	[0,0]	[0,1]	[0,0]	[0,0]	[0,0]	[0,0]	[0,0]	[0,0]
chr5	31153004	31153005	null	A	["G"]	770.37	["PASS"]	FALSE	[11]	0.808	0.513	0	166	[0,0,0]	[0.0663]	7.415	0.5307	2466	0.6584	null	250	2.53	0.9639	4.561	null	0.6769	[1,9,11]	["upstream_gene_variant"]	MODIFIER	transcript	pseudogene	LOC119871837	LOC119871837	n.-1753T>C	[0,0]	[0,1]	[0,0]	[0,1]	[0,0]	[0,0]	[0,0]	[0,0]	[0,1]	[0,0]	[0,0]	[0,0]	[0,0]	[0,0]	[0,0]
chr5	31153068	31153070	null	TG	["T"]	693.14	["PASS"]	FALSE	[11]	0.808	0.412	0.301	166	[0,0,0]	[0.0663]	9.115	0.5307	2386	0.6584	null	250	2.53	0.9639	4.188	null	0.6769	[1,9,11]	["upstream_gene_variant"]	MODIFIER	transcript	pseudogene	LOC119871837	LOC119871837	n.-1818delC	[0,0]	[0,1]	[0,0]	[0,1]	[0,0]	[0,0]	[0,0]	[0,0]	[0,1]	[0,0]	[0,0]	[0,0]	[0,0]	[0,0]	[0,0]
chr5	31153083	31153084	null	G	["A"]	31.04	["PASS"]	FALSE	[1]	NaN	0.802	0.15	166	[0,0,0]	[0.006]	1.32	0.8455	2359	0.9639	null	250	0.89	1	4.983	null	0.9639	[0,1,1]	["upstream_gene_variant"]	MODIFIER	transcript	pseudogene	LOC119871837	LOC119871837	n.-1832C>T	[0,0]	[0,0]	[0,0]	[0,0]	[0,0]	[0,0]	[0,0]	[0,0]	[0,0]	[0,0]	[0,0]	[0,0]	[0,0]	[0,0]	[0,0]
chr5	31153310	31153311	null	G	["T"]	3108.17	["PASS"]	FALSE	[37]	0.6652	0.805	1.443	166	[0,1,1]	[0.2229]	1.744	0.7816	2544	0.5984	null	250	3.26	0.6491	4.243	null	0.6815	[11,14,36]	["upstream_gene_variant"]	MODIFIER	transcript	pseudogene	LOC119871837	LOC119871837	n.-2059C>A	[0,0]	[0,1]	[1,1]	[0,0]	[0,0]	[0,0]	[0,0]	[0,0]	[0,1]	[0,0]	[0,0]	[0,0]	[0,0]	[0,0]	[1,1]
chr5	31153315	31153316	null	T	["C"]	728.37	["PASS"]	FALSE	[11]	0.808	0.759	2.698	166	[0,0,0]	[0.0663]	0.885	0.5307	2500	0.6584	null	250	2.21	0.9639	4.134	null	0.6769	[1,9,11]	["upstream_gene_variant"]	MODIFIER	transcript	pseudogene	LOC119871837	LOC119871837	n.-2064A>G	[0,0]	[1,0]	[0,0]	[0,1]	[0,0]	[0,0]	[0,0]	[0,0]	[0,1]	[0,0]	[0,0]	[0,0]	[0,0]	[0,0]	[0,0]
chr5	31153455	31153456	null	G	["A"]	31.04	["PASS"]	FALSE	[1]	NaN	0.732	2.681	166	[0,0,0]	[0.006]	0	0.8455	2406	0.9639	null	250	0.97	1	4.796	null	0.9639	[0,1,1]	["upstream_gene_variant"]	MODIFIER	transcript	pseudogene	LOC119871837	LOC119871837	n.-2204C>T	[0,0]	[0,0]	[0,0]	[0,0]	[0,0]	[0,0]	[0,0]	[0,0]	[0,0]	[0,0]	[0,0]	[0,0]	[0,0]	[0,0]	[0,0]
chr5	31153563	31153564	null	C	["T"]	76.87	["PASS"]	FALSE	[2]	NaN	1.051	0	166	[0,0,0]	[0.012]	0	0.8455	2338	0.9288	null	250	3.2	0.9639	0	null	0.9639	[1,0,2]	["upstream_gene_variant"]	MODIFIER	transcript	pseudogene	LOC119871837	LOC119871837	n.-2312G>A	[0,0]	[0,0]	[0,0]	[0,0]	[0,0]	[0,0]	[0,0]	[0,0]	[0,0]	[0,0]	[0,0]	[0,0]	[0,0]	[0,0]	[0,0]
chr5	31153607	31153608	null	A	["G"]	740.37	["PASS"]	FALSE	[11]	0.808	0.456	2.75	166	[0,0,0]	[0.0663]	4.504	0.5307	2446	0.6584	null	250	2.26	0.9639	4.826	null	0.6769	[1,9,11]	["upstream_gene_variant"]	MODIFIER	transcript	pseudogene	LOC119871837	LOC119871837	n.-2356T>C	[0,0]	[0,1]	[0,0]	[0,1]	[0,0]	[0,0]	[0,0]	[0,0]	[0,1]	[0,0]	[0,0]	[0,0]	[0,0]	[0,0]	[0,0]
chr5	31153670	31153671	null	G	["T"]	279.73	["PASS"]	FALSE	[5]	0.9242	0.964	2.792	166	[0,0,0]	[0.0301]	12.525	0.7083	2378	0.83	null	250	2.17	0.9639	5.239	null	0.8607	[1,3,5]	["upstream_gene_variant"]	MODIFIER	transcript	pseudogene	LOC119871837	LOC119871837	n.-2419C>A	[0,0]	[0,0]	[0,0]	[0,0]	[0,0]	[0,0]	[0,0]	[0,0]	[0,0]	[0,0]	[0,0]	[0,0]	[0,0]	[0,0]	[0,1]
chr5	31153702	31153703	null	G	["T"]	274.74	["PASS"]	FALSE	[5]	0.9242	0.687	2.604	166	[0,0,0]	[0.0301]	0.784	0.7083	2321	0.83	null	250	2.35	0.9639	4.826	null	0.8607	[1,3,5]	["upstream_gene_variant"]	MODIFIER	transcript	pseudogene	LOC119871837	LOC119871837	n.-2451C>A	[0,0]	[0,0]	[0,0]	[0,0]	[0,0]	[0,0]	[0,0]	[0,0]	[0,0]	[0,0]	[0,0]	[0,0]	[0,0]	[0,0]	[0,1]
chr5	31153851	31153852	null	T	["C"]	738.38	["PASS"]	FALSE	[11]	0.808	0.468	1.912	166	[0,0,0]	[0.0663]	5.693	0.5307	2406	0.6584	null	250	2.41	0.9639	4.646	null	0.6769	[1,9,11]	["upstream_gene_variant"]	MODIFIER	transcript	pseudogene	LOC119871837	LOC119871837	n.-2600A>G	[0,0]	[0,1]	[0,0]	[0,1]	[0,0]	[0,0]	[0,0]	[0,0]	[0,1]	[0,0]	[0,0]	[0,0]	[0,0]	[0,0]	[0,0]
chr5	31153887	31153888	null	A	["C"]	734.37	["PASS"]	FALSE	[11]	0.808	0.437	0.266	166	[0,0,0]	[0.0663]	5.401	0.5307	2366	0.6584	null	250	2.48	0.9639	4.603	null	0.6769	[1,9,11]	["upstream_gene_variant"]	MODIFIER	transcript	pseudogene	LOC119871837	LOC119871837	n.-2636T>G	[0,0]	[0,1]	[0,0]	[0,1]	[0,0]	[0,0]	[0,0]	[0,0]	[0,1]	[0,0]	[0,0]	[0,0]	[0,0]	[0,0]	[0,0]
chr5	31153932	31153933	null	G	["T"]	743.37	["PASS"]	FALSE	[11]	0.808	0.492	0.017	166	[0,0,0]	[0.0663]	3.292	0.5307	2490	0.6584	null	250	2.35	0.9639	4.468	null	0.6769	[1,9,11]	["upstream_gene_variant"]	MODIFIER	transcript	pseudogene	LOC119871837	LOC119871837	n.-2681C>A	[0,0]	[0,1]	[0,0]	[0,1]	[0,0]	[0,0]	[0,0]	[0,0]	[0,1]	[0,0]	[0,0]	[0,0]	[0,0]	[0,0]	[0,0]
chr5	31153949	31153950	null	T	["C"]	720.37	["PASS"]	FALSE	[11]	0.808	0.47	0	166	[0,0,0]	[0.0663]	4.073	0.5307	2471	0.6584	null	250	2.43	0.9639	4.07	null	0.6769	[1,9,11]	["upstream_gene_variant"]	MODIFIER	transcript	pseudogene	LOC119871837	LOC119871837	n.-2698A>G	[0,0]	[0,1]	[0,0]	[0,1]	[0,0]	[0,0]	[0,0]	[0,0]	[0,1]	[0,0]	[0,0]	[0,0]	[0,0]	[0,0]	[0,0]
chr5	31153993	31153994	null	A	["G"]	11621.6	["PASS"]	FALSE	[127]	0.6533	0.734	0	166	[2,1,5]	[0.7651]	1.108	0.7426	2919	0.5687	null	250	4.6	0.6221	0	null	0.6983	[54,14,122]	["upstream_gene_variant"]	MODIFIER	transcript	pseudogene	LOC119871837	LOC119871837	n.-2742T>C	[1,1]	[0,1]	[0,0]	[1,1]	[1,1]	[1,1]	[1,1]	[1,1]	[0,1]	[1,1]	[1,1]	[1,1]	[1,1]	[1,1]	[0,0]
chr5	31154022	31154023	null	T	["A"]	721.38	["PASS"]	FALSE	[11]	0.808	0.669	2.627	166	[0,0,0]	[0.0663]	0.901	0.5307	2751	0.6584	null	250	2.25	0.9639	4.719	null	0.6769	[1,9,11]	["upstream_gene_variant"]	MODIFIER	transcript	pseudogene	LOC119871837	LOC119871837	n.-2771A>T	[0,0]	[0,1]	[0,0]	[0,1]	[0,0]	[0,0]	[0,0]	[0,0]	[0,1]	[0,0]	[0,0]	[0,0]	[0,0]	[0,0]	[0,0]
chr5	31154066	31154067	null	C	["T"]	740.37	["PASS"]	FALSE	[11]	0.808	0.801	0.673	166	[0,0,0]	[0.0663]	2.075	0.5307	2666	0.6584	null	250	2.51	0.9639	4.551	null	0.6769	[1,9,11]	["upstream_gene_variant"]	MODIFIER	transcript	pseudogene	LOC119871837	LOC119871837	n.-2815G>A	[0,0]	[0,1]	[0,0]	[0,1]	[0,0]	[0,0]	[0,0]	[0,0]	[0,1]	[0,0]	[0,0]	[0,0]	[0,0]	[0,0]	[0,0]
chr5	31154102	31154103	null	C	["T"]	755.39	["PASS"]	FALSE	[11]	0.808	0.497	1.115	166	[0,0,0]	[0.0663]	9.359	0.5307	2626	0.6584	null	250	2.8	0.9639	3.845	null	0.6769	[1,9,11]	["upstream_gene_variant"]	MODIFIER	transcript	pseudogene	LOC119871837	LOC119871837	n.-2851G>A	[0,0]	[0,1]	[0,0]	[0,1]	[0,0]	[0,0]	[0,0]	[0,0]	[0,1]	[0,0]	[0,0]	[0,0]	[0,0]	[0,0]	[0,0]
chr5	31154112	31154118	null	GCCCCA	["G"]	755.29	["PASS"]	FALSE	[11]	0.808	0.306	0.689	166	[0,0,0]	[0.0663]	15.86	0.5307	2556	0.6584	null	250	1.8	0.9639	3.423	null	0.6769	[1,9,11]	["upstream_gene_variant"]	MODIFIER	transcript	pseudogene	LOC119871837	LOC119871837	n.-2866_-2862delTGGGG	[0,0]	[0,1]	[0,0]	[0,1]	[0,0]	[0,0]	[0,0]	[0,0]	[0,1]	[0,0]	[0,0]	[0,0]	[0,0]	[0,0]	[0,0]
chr5	31154198	31154199	null	C	["T"]	757.49	["PASS"]	FALSE	[11]	0.808	0.52	0.031	166	[0,0,0]	[0.0663]	2.673	0.5307	2498	0.6584	null	250	2.53	0.9639	4.48	null	0.6769	[1,9,11]	["upstream_gene_variant"]	MODIFIER	transcript	pseudogene	LOC119871837	LOC119871837	n.-2947G>A	[0,0]	[0,1]	[0,0]	[0,1]	[0,0]	[0,0]	[0,0]	[0,0]	[0,1]	[0,0]	[0,0]	[0,0]	[0,0]	[0,0]	[0,0]
chr5	31154370	31154371	null	G	["A"]	31.04	["PASS"]	FALSE	[1]	NaN	0.026	0.464	166	[0,0,0]	[0.006]	17.065	0.8455	2504	0.9639	null	250	0.8	1	5.324	null	0.9639	[0,1,1]	["upstream_gene_variant"]	MODIFIER	transcript	pseudogene	LOC119871837	LOC119871837	n.-3119C>T	[0,0]	[0,0]	[0,0]	[0,0]	[0,0]	[0,0]	[0,0]	[0,0]	[0,0]	[0,0]	[0,0]	[0,0]	[0,0]	[0,0]	[0,0]
chr5	31154424	31154425	null	G	["T"]	10767.6	["PASS"]	FALSE	[123]	0.7385	0.777	0	166	[2,1,5]	[0.741]	0	0.657	2767	0.5105	null	250	4.53	0.6221	0	null	0.6879	[50,18,118]	["upstream_gene_variant"]	MODIFIER	transcript	pseudogene	LOC119871837	LOC119871837	n.-3173C>A	[1,1]	[0,1]	[0,0]	[1,1]	[1,1]	[1,1]	[1,1]	[1,1]	[0,1]	[1,1]	[0,1]	[1,1]	[1,1]	[1,1]	[0,0]
chr5	31154499	31154500	null	G	["T"]	768.38	["PASS"]	FALSE	[11]	0.808	0.739	-0.061	166	[0,0,0]	[0.0663]	2.041	0.5307	2469	0.6584	null	250	2.55	0.9639	4.392	null	0.6769	[1,9,11]	["upstream_gene_variant"]	MODIFIER	transcript	pseudogene	LOC119871837	LOC119871837	n.-3248C>A	[0,0]	[0,1]	[0,0]	[0,1]	[0,0]	[0,0]	[0,0]	[0,0]	[0,1]	[0,0]	[0,0]	[0,0]	[0,0]	[0,0]	[0,0]
chr5	31154523	31154525	null	GT	["G"]	706.15	["PASS"]	FALSE	[11]	0.808	0.537	-0.039	166	[0,0,0]	[0.0663]	7.808	0.5307	2417	0.6584	null	250	2.51	0.9639	4.113	null	0.6769	[1,9,11]	["upstream_gene_variant"]	MODIFIER	transcript	pseudogene	LOC119871837	LOC119871837	n.-3273delA	[0,0]	[0,1]	[0,0]	[0,1]	[0,0]	[0,0]	[0,0]	[0,0]	[0,1]	[0,0]	[0,0]	[0,0]	[0,0]	[0,0]	[0,0]
chr5	31154638	31154639	null	C	["A"]	4843.97	["PASS"]	FALSE	[61]	0.1447	0.646	0	166	[2,1,5]	[0.3675]	1.745	0.04958	2571	0.02564	null	250	3.66	0.1562	1.621	null	0.1075	[19,18,56]	["upstream_gene_variant"]	MODIFIER	transcript	pseudogene	LOC119871837	LOC119871837	n.-3387G>T	[1,1]	[0,0]	[0,0]	[0,1]	[1,1]	[1,1]	[1,1]	[1,1]	[0,0]	[0,0]	[0,0]	[0,1]	[1,1]	[1,1]	[0,0]
chr5	31154749	31154750	null	A	["G"]	9506.68	["PASS"]	FALSE	[113]	0.6163	0.643	0	166	[2,1,5]	[0.6807]	1.093	0.5089	2599	0.3757	null	250	4.64	0.4754	0	null	0.6179	[46,16,108]	["upstream_gene_variant"]	MODIFIER	transcript	pseudogene	LOC119871837	LOC119871837	n.-3498T>C	[1,1]	[0,1]	[0,0]	[1,1]	[1,1]	[1,1]	[1,1]	[1,1]	[0,1]	[0,0]	[1,1]	[1,1]	[1,1]	[1,1]	[0,0]
chr5	31154898	31154899	null	T	["C"]	9330.66	["PASS"]	FALSE	[113]	0.6163	0.549	0	166	[2,1,5]	[0.6807]	4.099	0.5089	2498	0.3757	null	218.59	4.76	0.4754	0	null	0.6179	[46,16,108]	["upstream_gene_variant"]	MODIFIER	transcript	pseudogene	LOC119871837	LOC119871837	n.-3647A>G	[1,1]	[0,1]	[0,0]	[1,1]	[1,1]	[1,1]	[1,1]	[1,1]	[0,1]	[0,0]	[1,1]	[1,1]	[1,1]	[1,1]	[0,0]
chr5	31155016	31155021	null	TCTAC	["T"]	697.54	["PASS"]	FALSE	[11]	0.808	0.612	1.27	166	[0,0,0]	[0.0663]	5.665	0.5307	2470	0.6584	null	222.76	1.7	0.9639	1.007	null	0.6769	[1,9,11]	["upstream_gene_variant"]	MODIFIER	transcript	pseudogene	LOC119871837	LOC119871837	n.-3769_-3766delGTAG	[0,0]	[0,1]	[0,0]	[0,1]	[0,0]	[0,0]	[0,0]	[0,0]	[0,1]	[0,0]	[0,0]	[0,0]	[0,0]	[0,0]	[0,0]
chr5	31155017	31155018	null	C	["A"]	4516.44	["PASS"]	FALSE	[61]	0.1638	0.817	0	160	[2,1,5]	[0.3812]	1.746	0.05748	2506	0.03041	null	223.9	3.76	0.167	0.063	null	0.1203	[19,18,56]	["upstream_gene_variant"]	MODIFIER	transcript	pseudogene	LOC119871837	LOC119871837	n.-3766G>T	[1,1]	[0,0]	[0,0]	[0,1]	[1,1]	[1,1]	[1,1]	[1,1]	[0,0]	[0,0]	[0,0]	[0,1]	[1,1]	[1,1]	[0,0]
chr5	31155020	31155021	null	C	["T"]	12815.7	["PASS"]	FALSE	[102]	0.5014	0.715	0	160	[2,1,5]	[0.6375]	1.751	0.4244	2560	0.2915	null	225.96	7.27	0.3756	0	null	0.5757	[42,13,97]	["upstream_gene_variant"]	MODIFIER	transcript	pseudogene	LOC119871837	LOC119871837	n.-3769G>A	[1,1]	[0,0]	[0,0]	[0,1]	[1,1]	[1,1]	[1,1]	[1,1]	[0,0]	[0,0]	[1,1]	[1,1]	[1,1]	[1,1]	[0,0]
chr5	31155052	31155053	null	A	["AT"]	698.14	["PASS"]	FALSE	[11]	0.808	0.719	0.682	166	[0,0,0]	[0.0663]	20.754	0.5307	2403	0.6584	null	242.2	2.44	0.9639	1.107	null	0.6769	[1,9,11]	["upstream_gene_variant"]	MODIFIER	transcript	pseudogene	LOC119871837	LOC119871837	n.-3802_-3801insA	[0,0]	[0,1]	[0,0]	[0,1]	[0,0]	[0,0]	[0,0]	[0,0]	[0,1]	[0,0]	[0,0]	[0,0]	[0,0]	[0,0]	[0,0]
chr5	31155055	31155056	null	A	["AAAAAAAG","T"]	2364.54	["PASS"]	FALSE	[11,24]	0.4528	0.766	0.335	166	[0,0,0]	[0.0663,0.1446]	5.931	0.2468	2487	0.2356	null	247.21	2.68	0.7651	1.967	null	0.2855	[7,21,35]	["upstream_gene_variant"]	MODIFIER	transcript	pseudogene	LOC119871837	LOC119871837	n.-3804T>A	[0,0]	[0,1]	[0,0]	[0,1]	[0,0]	[0,0]	[0,0]	[0,0]	[0,1]	[2,2]	[0,2]	[0,0]	[0,0]	[0,0]	[0,0]
chr5	31155162	31155163	null	T	["G"]	9058.68	["PASS"]	FALSE	[113]	0.6163	0.636	0	166	[2,1,5]	[0.6807]	0.52	0.5089	2346	0.3757	null	250	4.89	0.4754	0	null	0.6179	[46,16,108]	["upstream_gene_variant"]	MODIFIER	transcript	pseudogene	LOC119871837	LOC119871837	n.-3911A>C	[1,1]	[0,1]	[0,0]	[1,1]	[1,1]	[1,1]	[1,1]	[1,1]	[0,1]	[0,0]	[1,1]	[1,1]	[1,1]	[1,1]	[0,0]
chr5	31155208	31155209	null	G	["A"]	746.38	["PASS"]	FALSE	[11]	0.808	0.566	1.747	166	[0,0,0]	[0.0663]	2.09	0.5307	2260	0.6584	null	250	2.51	0.9639	4	null	0.6769	[1,9,11]	["upstream_gene_variant"]	MODIFIER	transcript	pseudogene	LOC119871837	LOC119871837	n.-3957C>T	[0,0]	[0,1]	[0,0]	[0,1]	[0,0]	[0,0]	[0,0]	[0,0]	[0,1]	[0,0]	[0,0]	[0,0]	[0,0]	[0,0]	[0,0]
chr5	31155224	31155225	null	C	["T"]	98.89	["PASS"]	FALSE	[2]	NaN	1.318	3.223	166	[0,0,0]	[0.012]	5.636	0.7816	2323	0.9288	null	250	1.83	1	4.604	null	0.9286	[0,2,2]	["upstream_gene_variant"]	MODIFIER	transcript	pseudogene	LOC119871837	LOC119871837	n.-3973G>A	[0,0]	[0,0]	[0,0]	[0,0]	[0,0]	[0,0]	[0,0]	[0,0]	[0,0]	[0,1]	[0,0]	[0,0]	[0,0]	[0,0]	[0,0]
chr5	31155343	31155344	null	A	["G"]	764.37	["PASS"]	FALSE	[11]	0.808	0.9	3.34	166	[0,0,0]	[0.0663]	3.133	0.5307	2315	0.6584	null	250	2.28	0.9639	4.947	null	0.6769	[1,9,11]	["upstream_gene_variant"]	MODIFIER	transcript	pseudogene	LOC119871837	LOC119871837	n.-4092T>C	[0,0]	[0,1]	[0,0]	[0,1]	[0,0]	[0,0]	[0,0]	[0,0]	[0,1]	[0,0]	[0,0]	[0,0]	[0,0]	[0,0]	[0,0]
chr5	31155383	31155384	null	A	["G"]	9121.9	["PASS"]	FALSE	[113]	0.6163	0.493	0	166	[2,1,5]	[0.6807]	2.464	0.5089	2383	0.3757	null	250	4.72	0.4754	0	null	0.6179	[46,16,108]	["upstream_gene_variant"]	MODIFIER	transcript	pseudogene	LOC119871837	LOC119871837	n.-4132T>C	[1,1]	[0,1]	[0,0]	[1,1]	[1,1]	[1,1]	[1,1]	[1,1]	[0,1]	[0,0]	[1,1]	[1,1]	[1,1]	[1,1]	[0,0]
chr5	31155865	31155866	null	A	["C"]	31.47	["PASS"]	FALSE	[1]	NaN	0.041	3.01	166	[0,0,0]	[0.006]	10.77	0.8455	2289	0.9639	null	250	1.21	1	4.256	null	0.9639	[0,1,1]	["upstream_gene_variant"]	MODIFIER	transcript	pseudogene	LOC119871837	LOC119871837	n.-4614T>G	[0,0]	[0,0]	[0,0]	[0,0]	[0,0]	[0,0]	[0,0]	[0,0]	[0,0]	[0,0]	[0,0]	[0,1]	[0,0]	[0,0]	[0,0]
chr5	31155874	31155875	null	C	["T"]	23.17	["PASS"]	FALSE	[1]	NaN	1.27	3.708	166	[0,0,0]	[0.006]	1.824	0.8455	2292	0.9639	null	250	1.01	1	3.708	null	0.9639	[0,1,1]	["upstream_gene_variant"]	MODIFIER	transcript	pseudogene	LOC119871837	LOC119871837	n.-4623G>A	[0,0]	[0,0]	[0,0]	[0,0]	[0,0]	[0,0]	[0,0]	[0,0]	[0,0]	[0,0]	[0,0]	[0,0]	[0,0]	[0,0]	[0,0]
chr5	31155983	31155986	null	TGG	["T","TG"]	6114.79	["PASS"]	FALSE	[101,24]	0.6412	0.314	0	166	[2,1,5]	[0.6084,0.1446]	28.169	0.7057	1754	0.5394	null	250	4.9	0.5958	0	null	0.7145	[47,20,120]	["upstream_gene_variant"]	MODIFIER	transcript	pseudogene	LOC119871837	LOC119871837	n.-4734_-4733delCC	[1,1]	[0,2]	[0,0]	[2,2]	[1,1]	[1,1]	[1,1]	[1,1]	[0,2]	[1,2]	[1,1]	[1,1]	[1,1]	[1,1]	[0,0]
chr5	31155987	31155988	null	G	["T"]	23.98	["PASS"]	FALSE	[1]	NaN	3.895	2.637	92	[0,0,0]	[0.0109]	18.195	0.7894	2163	0.9348	null	250	2.18	1	2.637	null	0.9348	[0,1,1]	["upstream_gene_variant"]	MODIFIER	transcript	pseudogene	LOC119871837	LOC119871837	n.-4736C>A	[-1,-1]	[-1,-1]	[0,0]	[-1,-1]	[0,0]	[-1,-1]	[-1,-1]	[-1,-1]	[-1,-1]	[-1,-1]	[-1,-1]	[-1,-1]	[0,0]	[0,0]	[0,0]
chr5	31156011	31156013	null	GC	["G"]	216.73	["PASS"]	FALSE	[4]	NaN	3.834	0.037	164	[0,0,0]	[0.0244]	24.222	0.6894	2340	0.8603	null	250	2.28	1	4.188	null	0.859	[0,4,4]	["upstream_gene_variant"]	MODIFIER	transcript	pseudogene	LOC119871837	LOC119871837	n.-4761delG	[0,0]	[0,0]	[0,0]	[0,0]	[0,0]	[0,0]	[0,0]	[0,0]	[0,0]	[0,0]	[0,0]	[0,0]	[0,0]	[0,0]	[0,0]
chr5	31156012	31156015	null	CGG	["CG","C"]	4063.72	["PASS"]	FALSE	[78,6]	0.3434	0.725	0	164	[2,1,5]	[0.4756,0.0366]	6.754	0.1465	1861	0.1168	null	250	4.05	0.3484	2.073	null	0.2349	[24,31,79]	["upstream_gene_variant"]	MODIFIER	transcript	pseudogene	LOC119871837	LOC119871837	n.-4763_-4762delCC	[1,1]	[0,2]	[0,0]	[1,1]	[1,1]	[1,1]	[1,1]	[1,1]	[0,2]	[1,1]	[0,0]	[0,1]	[1,1]	[1,1]	[0,0]
chr5	31156018	31156019	null	G	["T"]	41	["PASS"]	FALSE	[1]	NaN	0.636	1.432	114	[0,0,0]	[0.0088]	7.952	0.8928	2328	0.9825	null	248.16	1.64	1	3.213	null	0.9825	[0,1,1]	["upstream_gene_variant"]	MODIFIER	transcript	pseudogene	LOC119871837	LOC119871837	n.-4767C>A	[0,0]	[0,0]	[0,0]	[0,0]	[0,0]	[-1,-1]	[0,0]	[0,0]	[0,0]	[0,0]	[0,0]	[-1,-1]	[-1,-1]	[-1,-1]	[0,0]
chr5	31156296	31156297	null	C	["T"]	1421.68	["PASS"]	FALSE	[19]	0.6896	0.681	2.399	166	[0,0,0]	[0.1145]	1.102	0.4181	2515	0.4765	null	250	2.68	0.8942	4.392	null	0.5214	[3,13,19]	["non_coding_transcript_exon_variant"]	MODIFIER	transcript	pseudogene	LOC102156440	LOC102156440	n.2775G>A	[0,0]	[0,1]	[0,0]	[0,0]	[0,0]	[0,0]	[0,0]	[0,0]	[0,1]	[1,1]	[0,0]	[0,0]	[0,0]	[0,0]	[0,0]
chr5	31156345	31156346	null	G	["C"]	1445.63	["PASS"]	FALSE	[19]	0.6896	0.478	0.207	166	[0,0,0]	[0.1145]	8.14	0.4181	2619	0.4765	null	250	2.61	0.8942	4.551	null	0.5214	[3,13,19]	["non_coding_transcript_exon_variant"]	MODIFIER	transcript	pseudogene	LOC102156440	LOC102156440	n.2726C>G	[0,0]	[0,1]	[0,0]	[0,0]	[0,0]	[0,0]	[0,0]	[0,0]	[0,1]	[1,1]	[0,0]	[0,0]	[0,0]	[0,0]	[0,0]
chr5	31156369	31156370	null	G	["T"]	1482.66	["PASS"]	FALSE	[19]	0.6896	0.455	1.602	166	[0,0,0]	[0.1145]	8.173	0.4181	2643	0.4765	null	250	2.57	0.8942	4.603	null	0.5214	[3,13,19]	["non_coding_transcript_exon_variant"]	MODIFIER	transcript	pseudogene	LOC102156440	LOC102156440	n.2702C>A	[0,0]	[0,1]	[0,0]	[0,0]	[0,0]	[0,0]	[0,0]	[0,0]	[0,1]	[1,1]	[0,0]	[0,0]	[0,0]	[0,0]	[0,0]
chr5	31156377	31156378	null	T	["C"]	11018.7	["PASS"]	FALSE	[126]	0.6808	0.681	0	166	[2,1,5]	[0.759]	1.097	0.721	2697	0.554	null	250	4.7	0.6221	0	null	0.7145	[53,15,121]	["non_coding_transcript_exon_variant"]	MODIFIER	transcript	pseudogene	LOC102156440	LOC102156440	n.2694A>G	[1,1]	[0,1]	[0,0]	[0,1]	[1,1]	[1,1]	[1,1]	[1,1]	[0,1]	[1,1]	[1,1]	[1,1]	[1,1]	[1,1]	[0,0]
chr5	31156819	31156820	null	C	["T"]	1036.38	["PASS"]	FALSE	[14]	0.808	0.556	2.304	166	[0,0,0]	[0.0843]	1.731	0.5407	2425	0.5844	null	250	3.02	0.8607	4.377	null	0.6769	[4,6,14]	["splice_region_variant","non_coding_transcript_exon_variant"]	LOW	transcript	pseudogene	LOC102156440	LOC102156440	n.1847G>A	[0,0]	[0,0]	[0,0]	[0,0]	[0,0]	[0,0]	[0,0]	[0,0]	[0,0]	[1,1]	[0,0]	[0,0]	[0,0]	[0,0]	[0,0]
chr5	31157031	31157032	null	G	["A"]	3839.5	["PASS"]	FALSE	[51]	0.0696	0.719	0	166	[2,1,5]	[0.3072]	0.525	0.02096	2530	0.01086	null	250	3.7	0.1051	3.464	null	0.06513	[15,16,46]	["splice_region_variant","non_coding_transcript_exon_variant"]	LOW	transcript	pseudogene	LOC102156440	LOC102156440	n.1843C>T	[1,1]	[0,0]	[0,0]	[0,0]	[1,1]	[1,1]	[1,1]	[1,1]	[0,0]	[0,0]	[0,0]	[0,1]	[1,1]	[1,1]	[0,0]
chr5	31157123	31157124	null	G	["T"]	9466.12	["PASS"]	FALSE	[108]	0.6497	0.523	0	166	[2,1,5]	[0.6506]	1.115	0.4218	2780	0.3159	null	250	4.23	0.4754	0	null	0.5274	[41,21,103]	["non_coding_transcript_exon_variant"]	MODIFIER	transcript	pseudogene	LOC102156440	LOC102156440	n.1948C>A	[1,1]	[0,1]	[0,0]	[0,1]	[1,1]	[1,1]	[1,1]	[1,1]	[0,1]	[0,0]	[0,1]	[1,1]	[1,1]	[1,1]	[0,0]
chr5	31157214	31157215	null	C	["T"]	305.33	["PASS"]	FALSE	[5]	NaN	1.436	2.724	166	[0,0,0]	[0.0301]	11.893	0.6551	2560	0.83	null	250	1.68	1	4.719	null	0.828	[0,5,5]	["non_coding_transcript_exon_variant"]	MODIFIER	transcript	pseudogene	LOC102156440	LOC102156440	n.1857G>A	[0,0]	[0,0]	[0,0]	[0,0]	[0,0]	[0,0]	[0,0]	[0,0]	[0,0]	[0,0]	[0,0]	[0,0]	[0,0]	[0,0]	[0,0]
chr5	31157342	31157343	null	G	["A"]	691.85	["PASS"]	FALSE	[10]	0.8276	0.706	2.351	166	[0,0,0]	[0.0602]	4.111	0.5556	2465	0.6847	null	250	2.32	0.9639	3.923	null	0.7055	[1,8,10]	["non_coding_transcript_exon_variant"]	MODIFIER	transcript	pseudogene	LOC102156440	LOC102156440	n.1729C>T	[0,0]	[0,1]	[0,0]	[0,0]	[0,0]	[0,0]	[0,0]	[0,0]	[0,1]	[0,0]	[0,0]	[0,0]	[0,0]	[0,0]	[0,0]
chr5	31157466	31157467	null	G	["GT"]	25.82	["PASS"]	FALSE	[1]	NaN	0.778	0.014	166	[0,0,0]	[0.006]	13.552	0.8455	2527	0.9639	null	250	0.66	1	5.182	null	0.9639	[0,1,1]	["non_coding_transcript_exon_variant"]	MODIFIER	transcript	pseudogene	LOC102156440	LOC102156440	n.1604_1605insA	[0,0]	[0,0]	[0,0]	[0,0]	[0,0]	[0,0]	[0,0]	[0,0]	[0,0]	[0,0]	[0,0]	[0,0]	[0,0]	[0,0]	[0,0]
chr5	31157534	31157535	null	A	["G"]	1082.36	["PASS"]	FALSE	[14]	0.808	0.714	1.799	166	[0,0,0]	[0.0843]	5.148	0.5407	2436	0.5844	null	250	3.21	0.8607	4.113	null	0.6769	[4,6,14]	["non_coding_transcript_exon_variant"]	MODIFIER	transcript	pseudogene	LOC102156440	LOC102156440	n.1537T>C	[0,0]	[0,0]	[0,0]	[0,0]	[0,0]	[0,0]	[0,0]	[0,0]	[0,0]	[1,1]	[0,0]	[0,0]	[0,0]	[0,0]	[0,0]
chr5	31157701	31157702	null	G	["C"]	313.73	["PASS"]	FALSE	[5]	0.9242	0.558	1.282	166	[0,0,0]	[0.0301]	0	0.7083	2335	0.83	null	250	2.64	0.9639	4.308	null	0.8607	[1,3,5]	["non_coding_transcript_exon_variant"]	MODIFIER	transcript	pseudogene	LOC102156440	LOC102156440	n.1370C>G	[0,0]	[0,0]	[0,0]	[0,0]	[0,0]	[0,0]	[0,0]	[0,0]	[0,0]	[0,0]	[0,0]	[0,0]	[0,0]	[0,0]	[0,1]
chr5	31158525	31158526	null	T	["C"]	528.5	["PASS"]	FALSE	[8]	NaN	1.468	2.296	166	[0,0,0]	[0.0482]	20.986	0.5645	2503	0.74	null	250	2.08	1	4.561	null	0.7349	[0,8,8]	["intron_variant"]	MODIFIER	transcript	pseudogene	LOC102156440	LOC102156440	n.851-78A>G	[0,0]	[0,1]	[0,0]	[0,0]	[0,0]	[0,0]	[0,0]	[0,0]	[0,1]	[0,0]	[0,0]	[0,0]	[0,0]	[0,0]	[0,0]
chr5	31158717	31158718	null	A	["C"]	1668.27	["PASS"]	FALSE	[22]	0.6499	0.702	2.949	166	[0,0,0]	[0.1325]	0.517	0.3862	2609	0.4201	null	250	2.58	0.8607	4.602	null	0.4754	[4,14,22]	["intron_variant"]	MODIFIER	transcript	pseudogene	LOC102156440	LOC102156440	n.851-270T>G	[0,0]	[0,1]	[0,0]	[0,0]	[0,0]	[0,0]	[0,0]	[0,0]	[0,1]	[1,1]	[0,0]	[0,0]	[0,0]	[0,0]	[0,0]
chr5	31158787	31158788	null	C	["A"]	1710.27	["PASS"]	FALSE	[22]	0.6499	0.648	-0.151	166	[0,0,0]	[0.1325]	0	0.3862	2622	0.4201	null	250	2.61	0.8607	5.038	null	0.4754	[4,14,22]	["intron_variant"]	MODIFIER	transcript	pseudogene	LOC102156440	LOC102156440	n.851-340G>T	[0,0]	[0,1]	[0,0]	[0,0]	[0,0]	[0,0]	[0,0]	[0,0]	[0,1]	[1,1]	[0,0]	[0,0]	[0,0]	[0,0]	[0,0]
chr5	31158840	31158841	null	G	["A"]	1694.27	["PASS"]	FALSE	[22]	0.6499	0.666	2.697	166	[0,0,0]	[0.1325]	0	0.3862	2635	0.4201	null	250	2.57	0.8607	4.805	null	0.4754	[4,14,22]	["intron_variant"]	MODIFIER	transcript	pseudogene	LOC102156440	LOC102156440	n.850+312C>T	[0,0]	[0,1]	[0,0]	[0,0]	[0,0]	[0,0]	[0,0]	[0,0]	[0,1]	[1,1]	[0,0]	[0,0]	[0,0]	[0,0]	[0,0]
chr5	31158957	31158958	null	C	["T"]	4826.97	["PASS"]	FALSE	[61]	0.1447	0.77	0	166	[2,1,5]	[0.3675]	0.523	0.04958	2795	0.02564	null	250	3.46	0.1562	0	null	0.1075	[19,18,56]	["intron_variant"]	MODIFIER	transcript	pseudogene	LOC102156440	LOC102156440	n.850+195G>A	[1,1]	[0,0]	[0,0]	[0,1]	[1,1]	[1,1]	[1,1]	[1,1]	[0,0]	[0,0]	[0,0]	[0,1]	[1,1]	[1,1]	[0,0]
chr5	31158978	31158979	null	T	["A"]	13314.9	["PASS"]	FALSE	[146]	0.4852	0.66	0	166	[2,1,5]	[0.8795]	1.24	0.7673	2858	0.543	null	250	4.95	0.828	0	null	0.4546	[66,9,141]	["intron_variant"]	MODIFIER	transcript	pseudogene	LOC102156440	LOC102156440	n.850+174A>T	[1,1]	[0,1]	[0,0]	[1,1]	[1,1]	[1,1]	[1,1]	[1,1]	[1,1]	[1,1]	[1,1]	[1,1]	[1,1]	[1,1]	[0,1]
chr5	31158996	31158997	null	C	["A"]	4726.98	["PASS"]	FALSE	[61]	0.1447	0.694	0	166	[2,1,5]	[0.3675]	0	0.04958	2699	0.02564	null	250	3.5	0.1562	1.617	null	0.1075	[19,18,56]	["intron_variant"]	MODIFIER	transcript	pseudogene	LOC102156440	LOC102156440	n.850+156G>T	[1,1]	[0,0]	[0,0]	[0,1]	[1,1]	[1,1]	[1,1]	[1,1]	[0,0]	[0,0]	[0,0]	[0,1]	[1,1]	[1,1]	[0,0]
chr5	31159087	31159088	null	C	["T"]	27.05	["PASS"]	FALSE	[1]	NaN	1.164	2.333	166	[0,0,0]	[0.006]	4.575	0.8455	2495	0.9639	null	250	0.68	1	5.287	null	0.9639	[0,1,1]	["intron_variant"]	MODIFIER	transcript	pseudogene	LOC102156440	LOC102156440	n.850+65G>A	[0,0]	[0,0]	[0,0]	[0,0]	[0,0]	[0,0]	[0,0]	[0,0]	[0,0]	[0,0]	[0,0]	[0,0]	[0,0]	[0,0]	[0,0]
chr5	31159097	31159098	null	T	["A"]	30.04	["PASS"]	FALSE	[1]	NaN	0.707	1.973	166	[0,0,0]	[0.006]	6.029	0.8455	2419	0.9639	null	250	1.07	1	4.433	null	0.9639	[0,1,1]	["intron_variant"]	MODIFIER	transcript	pseudogene	LOC102156440	LOC102156440	n.850+55A>T	[0,0]	[0,0]	[0,0]	[0,0]	[0,0]	[0,0]	[0,0]	[0,0]	[0,0]	[0,0]	[0,0]	[0,0]	[0,0]	[0,0]	[0,0]
chr5	31159174	31159175	null	A	["G"]	1635.32	["PASS"]	FALSE	[22]	0.6499	0.429	2.239	166	[0,0,0]	[0.1325]	11.857	0.3862	2591	0.4201	null	250	2.49	0.8607	4.805	null	0.4754	[4,14,22]	["non_coding_transcript_exon_variant"]	MODIFIER	transcript	pseudogene	LOC102156440	LOC102156440	n.828T>C	[0,0]	[0,1]	[0,0]	[0,0]	[0,0]	[0,0]	[0,0]	[0,0]	[0,1]	[1,1]	[0,0]	[0,0]	[0,0]	[0,0]	[0,0]
chr5	31159197	31159198	null	G	["A"]	1678.28	["PASS"]	FALSE	[22]	0.6499	0.403	1.644	166	[0,0,0]	[0.1325]	9.249	0.3862	2625	0.4201	null	250	2.48	0.8607	4.767	null	0.4754	[4,14,22]	["non_coding_transcript_exon_variant"]	MODIFIER	transcript	pseudogene	LOC102156440	LOC102156440	n.805C>T	[0,0]	[0,1]	[0,0]	[0,0]	[0,0]	[0,0]	[0,0]	[0,0]	[0,1]	[1,1]	[0,0]	[0,0]	[0,0]	[0,0]	[0,0]
chr5	31159588	31159589	null	A	["T"]	1640.28	["PASS"]	FALSE	[22]	0.6499	0.664	2.8	166	[0,0,0]	[0.1325]	0	0.3862	2406	0.4201	null	250	2.87	0.8607	4.433	null	0.4754	[4,14,22]	["intron_variant"]	MODIFIER	transcript	pseudogene	LOC102156440	LOC102156440	n.562-148T>A	[0,0]	[0,1]	[0,0]	[0,0]	[0,0]	[0,0]	[0,0]	[0,0]	[0,1]	[1,1]	[0,0]	[0,0]	[0,0]	[0,0]	[0,0]
chr5	31159923	31159924	null	C	["T"]	1624.28	["PASS"]	FALSE	[22]	0.6499	0.78	1.379	166	[0,0,0]	[0.1325]	0	0.3862	2292	0.4201	null	250	2.94	0.8607	4.031	null	0.4754	[4,14,22]	["intron_variant"]	MODIFIER	transcript	pseudogene	LOC102156440	LOC102156440	n.561+31G>A	[0,0]	[0,1]	[0,0]	[0,0]	[0,0]	[0,0]	[0,0]	[0,0]	[0,1]	[1,1]	[0,0]	[0,0]	[0,0]	[0,0]	[0,0]
chr5	31159994	31159995	null	G	["A"]	886.8	["PASS"]	FALSE	[13]	NaN	0.827	2.806	166	[0,0,0]	[0.0783]	2.198	0.4471	2477	0.6083	null	250	2.33	1	4.318	null	0.5958	[0,13,13]	["non_coding_transcript_exon_variant"]	MODIFIER	transcript	pseudogene	LOC102156440	LOC102156440	n.521C>T	[0,0]	[0,1]	[0,0]	[0,0]	[0,0]	[0,0]	[0,0]	[0,0]	[0,1]	[0,0]	[0,0]	[0,0]	[0,0]	[0,0]	[0,0]
chr5	31160175	31160176	null	C	["T"]	31.04	["PASS"]	FALSE	[1]	NaN	0.685	0.569	166	[0,0,0]	[0.006]	0	0.8455	2346	0.9639	null	250	0.78	1	5.39	null	0.9639	[0,1,1]	["intron_variant"]	MODIFIER	transcript	pseudogene	LOC102156440	LOC102156440	n.282-139G>A	[0,0]	[0,0]	[0,0]	[0,0]	[0,0]	[0,0]	[0,0]	[0,0]	[0,0]	[0,0]	[0,0]	[0,0]	[0,0]	[0,0]	[0,0]
chr5	31160329	31160330	null	T	["TG"]	1347.62	["PASS"]	FALSE	[21]	0.6655	2.583	0	164	[0,0,0]	[0.128]	36.998	0.3998	2222	0.4335	null	250	3.69	0.859	3.308	null	0.4932	[4,13,21]	["intron_variant"]	MODIFIER	transcript	pseudogene	LOC102156440	LOC102156440	n.282-97dupC	[0,0]	[0,1]	[0,0]	[0,0]	[0,0]	[0,0]	[0,0]	[0,0]	[0,1]	[1,1]	[0,0]	[0,0]	[0,0]	[0,0]	[0,0]
chr5	31160451	31160452	null	C	["T"]	381.06	["PASS"]	FALSE	[6]	NaN	0.755	2.392	166	[0,0,0]	[0.0361]	0.559	0.6224	2473	0.799	null	250	2.14	1	4.295	null	0.7961	[0,6,6]	["intron_variant"]	MODIFIER	transcript	pseudogene	LOC102156440	LOC102156440	n.282-218G>A	[0,0]	[0,1]	[0,0]	[0,0]	[0,0]	[0,0]	[0,0]	[0,0]	[0,1]	[0,0]	[0,0]	[0,0]	[0,0]	[0,0]	[0,0]
chr5	31160573	31160574	null	A	["T"]	1582.42	["PASS"]	FALSE	[21]	0.6697	0.576	2.63	166	[0,0,0]	[0.1265]	3.191	0.4034	2654	0.4383	null	250	2.49	0.8607	4.603	null	0.498	[4,13,21]	["intron_variant"]	MODIFIER	transcript	pseudogene	LOC102156440	LOC102156440	n.282-340T>A	[0,0]	[0,1]	[0,0]	[0,0]	[0,0]	[0,0]	[0,0]	[0,0]	[0,1]	[1,1]	[0,0]	[0,0]	[0,0]	[0,0]	[0,0]
chr5	31160698	31160702	null	TTGG	["T"]	385.26	["PASS"]	FALSE	[7]	NaN	0.799	0.142	166	[0,0,0]	[0.0422]	1.543	0.5924	2451	0.7691	null	250	1.59	1	4.985	null	0.7651	[0,7,7]	["intron_variant"]	MODIFIER	transcript	pseudogene	LOC102156440	LOC102156440	n.282-468_282-466delCCA	[0,0]	[0,1]	[0,0]	[0,0]	[0,0]	[0,0]	[0,0]	[0,0]	[0,1]	[0,0]	[0,0]	[0,0]	[0,0]	[0,0]	[0,0]
chr5	31160842	31160843	null	G	["A"]	31.04	["PASS"]	FALSE	[1]	NaN	1.071	3.638	166	[0,0,0]	[0.006]	4.498	0.8455	2277	0.9639	null	250	0.76	1	5.425	null	0.9639	[0,1,1]	["intron_variant"]	MODIFIER	transcript	pseudogene	LOC102156440	LOC102156440	n.282-609C>T	[0,0]	[0,0]	[0,0]	[0,0]	[0,0]	[0,0]	[0,0]	[0,0]	[0,0]	[0,0]	[0,0]	[0,0]	[0,0]	[0,0]	[0,0]
chr5	31160910	31160911	null	T	["C"]	1739.37	["PASS"]	FALSE	[23]	0.63	0.891	2.72	166	[0,0,0]	[0.1386]	0.523	0.3694	2437	0.4026	null	250	2.73	0.8607	4.113	null	0.4535	[4,15,23]	["intron_variant"]	MODIFIER	transcript	pseudogene	LOC102156440	LOC102156440	n.281+586A>G	[0,0]	[0,1]	[0,0]	[0,0]	[0,0]	[0,0]	[0,0]	[0,0]	[0,1]	[1,1]	[0,0]	[0,0]	[0,0]	[0,0]	[0,0]
chr5	31160959	31160960	null	T	["C"]	100.09	["PASS"]	FALSE	[2]	NaN	0.877	-0.613	166	[0,0,0]	[0.012]	0.901	0.7816	2542	0.9288	null	250	1.39	1	5.385	null	0.9286	[0,2,2]	["intron_variant"]	MODIFIER	transcript	pseudogene	LOC102156440	LOC102156440	n.281+537A>G	[0,0]	[0,0]	[0,0]	[0,0]	[0,0]	[0,0]	[0,0]	[0,0]	[0,1]	[0,0]	[0,0]	[0,0]	[0,0]	[0,0]	[0,0]
chr5	31160960	31160961	null	G	["T"]	99.9	["PASS"]	FALSE	[2]	NaN	0.816	-0.731	166	[0,0,0]	[0.012]	0.877	0.7816	2542	0.9288	null	250	1.37	1	5.477	null	0.9286	[0,2,2]	["intron_variant"]	MODIFIER	transcript	pseudogene	LOC102156440	LOC102156440	n.281+536C>A	[0,0]	[0,0]	[0,0]	[0,0]	[0,0]	[0,0]	[0,0]	[0,0]	[0,1]	[0,0]	[0,0]	[0,0]	[0,0]	[0,0]	[0,0]
chr5	31161016	31161017	null	C	["T"]	1861.03	["PASS"]	FALSE	[23]	0.7144	0.715	-0.079	154	[0,0,0]	[0.1494]	0	0.4445	2655	0.52	null	250	2.82	0.8982	4.48	null	0.5649	[4,15,23]	["intron_variant"]	MODIFIER	transcript	pseudogene	LOC102156440	LOC102156440	n.281+480G>A	[0,0]	[0,1]	[0,0]	[0,0]	[0,0]	[-1,-1]	[0,0]	[-1,-1]	[0,1]	[1,1]	[0,0]	[0,0]	[0,0]	[0,0]	[0,0]
chr5	31161019	31161021	null	AC	["A","ACC"]	4032.37	["PASS"]	FALSE	[72,6]	0.2687	0.726	0	166	[2,1,5]	[0.4337,0.0361]	0	0.1075	2671	0.07973	null	250	2.84	0.1993	3.268	null	0.27	[20,31,73]	["intron_variant"]	MODIFIER	transcript	pseudogene	LOC102156440	LOC102156440	n.281+476delG	[1,1]	[0,1]	[0,0]	[0,0]	[1,1]	[1,1]	[1,1]	[1,1]	[0,1]	[1,1]	[0,0]	[0,1]	[1,1]	[1,1]	[0,0]
chr5	31161336	31161337	null	A	["G"]	1734.5	["PASS"]	FALSE	[23]	0.63	0.536	2.021	166	[0,0,0]	[0.1386]	3.281	0.3694	2529	0.4026	null	250	2.72	0.8607	4.416	null	0.4535	[4,15,23]	["intron_variant"]	MODIFIER	transcript	pseudogene	LOC102156440	LOC102156440	n.281+160T>C	[0,0]	[0,1]	[0,0]	[0,0]	[0,0]	[0,0]	[0,0]	[0,0]	[0,1]	[1,1]	[0,0]	[0,0]	[0,0]	[0,0]	[0,0]
chr5	31161524	31161525	null	T	["A"]	1748.34	["PASS"]	FALSE	[23]	0.63	0.565	1.17	166	[0,0,0]	[0.1386]	2.437	0.3694	2608	0.4026	null	250	2.63	0.8607	4.256	null	0.4535	[4,15,23]	["non_coding_transcript_exon_variant"]	MODIFIER	transcript	pseudogene	LOC102156440	LOC102156440	n.253A>T	[0,0]	[0,1]	[0,0]	[0,0]	[0,0]	[0,0]	[0,0]	[0,0]	[0,1]	[1,1]	[0,0]	[0,0]	[0,0]	[0,0]	[0,0]
chr5	31161533	31161534	null	C	["T"]	31.04	["PASS"]	FALSE	[1]	NaN	0.954	2.506	166	[0,0,0]	[0.006]	4.506	0.8455	2459	0.9639	null	250	0.74	1	5.528	null	0.9639	[0,1,1]	["non_coding_transcript_exon_variant"]	MODIFIER	transcript	pseudogene	LOC102156440	LOC102156440	n.244G>A	[0,0]	[0,0]	[0,0]	[0,0]	[0,0]	[0,0]	[0,0]	[0,0]	[0,0]	[0,0]	[0,0]	[0,0]	[0,0]	[0,0]	[0,0]
chr5	31161567	31161568	null	G	["A"]	1468.95	["PASS"]	FALSE	[20]	0.6896	0.884	2.42	166	[0,0,0]	[0.1205]	8.024	0.4212	2438	0.457	null	250	2.8	0.8607	4.603	null	0.5214	[4,12,20]	["non_coding_transcript_exon_variant"]	MODIFIER	transcript	pseudogene	LOC102156440	LOC102156440	n.210C>T	[0,0]	[0,1]	[0,0]	[0,0]	[0,0]	[0,0]	[0,0]	[0,0]	[0,1]	[1,1]	[0,0]	[0,0]	[0,0]	[0,0]	[0,0]
chr5	31161777	31161778	null	T	["C"]	15.18	["PASS"]	FALSE	[1]	NaN	3.056	-3.215	166	[0,0,0]	[0.006]	6.117	0.8455	2414	0.9639	null	250	0.89	1	3.11	null	0.9639	[0,1,1]	["upstream_gene_variant"]	MODIFIER	transcript	pseudogene	LOC102156440	LOC102156440	n.-1A>G	[0,0]	[0,0]	[0,0]	[0,0]	[0,0]	[0,0]	[0,0]	[0,0]	[0,0]	[0,0]	[0,0]	[0,0]	[0,0]	[0,0]	[0,0]
chr5	31161822	31161823	null	C	["T"]	1697.34	["PASS"]	FALSE	[23]	0.63	0.551	2.083	166	[0,0,0]	[0.1386]	0.522	0.3694	2515	0.4026	null	250	2.76	0.8607	4.561	null	0.4535	[4,15,23]	["upstream_gene_variant"]	MODIFIER	transcript	pseudogene	LOC102156440	LOC102156440	n.-46G>A	[0,0]	[0,1]	[0,0]	[0,0]	[0,0]	[0,0]	[0,0]	[0,0]	[0,1]	[1,1]	[0,0]	[0,0]	[0,0]	[0,0]	[0,0]
chr5	31161983	31161984	null	C	["CA"]	6329.48	["PASS"]	FALSE	[83]	0.3448	0.417	0	166	[2,1,5]	[0.5]	7.012	0.1448	2650	0.1051	null	250	3.49	0.2458	3.592	null	0.3017	[25,28,78]	["upstream_gene_variant"]	MODIFIER	transcript	pseudogene	LOC102156440	LOC102156440	n.-208_-207insT	[1,1]	[0,1]	[0,0]	[0,1]	[1,1]	[1,1]	[1,1]	[1,1]	[0,1]	[1,1]	[0,0]	[0,1]	[1,1]	[1,1]	[0,0]
chr5	31162305	31162306	null	G	["A"]	288.62	["PASS"]	FALSE	[4]	0.9433	0.715	2.441	166	[0,0,0]	[0.0241]	0.599	0.7479	2639	0.8619	null	250	1.43	0.9639	5.248	null	0.8942	[1,2,4]	["upstream_gene_variant"]	MODIFIER	transcript	pseudogene	LOC102156440	LOC102156440	n.-529C>T	[0,0]	[0,0]	[0,0]	[0,0]	[0,0]	[0,0]	[0,0]	[0,0]	[0,0]	[0,0]	[0,0]	[0,0]	[0,0]	[0,0]	[0,0]
chr5	31162356	31162357	null	T	["A"]	6456.98	["PASS"]	FALSE	[80]	0.3355	0.603	0	166	[2,1,5]	[0.4819]	0	0.141	2643	0.08928	null	250	3.88	0.2619	0	null	0.2405	[26,23,75]	["upstream_gene_variant"]	MODIFIER	transcript	pseudogene	LOC102156440	LOC102156440	n.-580A>T	[1,1]	[0,0]	[0,0]	[0,1]	[1,1]	[1,1]	[1,1]	[1,1]	[0,0]	[1,1]	[0,0]	[0,1]	[1,1]	[1,1]	[0,0]
chr5	31162424	31162425	null	T	["C"]	6733.72	["PASS"]	FALSE	[83]	0.3448	0.638	0.378	166	[2,1,5]	[0.5]	2.443	0.1448	2696	0.1051	null	250	3.66	0.2458	3.502	null	0.3017	[25,28,78]	["upstream_gene_variant"]	MODIFIER	transcript	pseudogene	LOC102156440	LOC102156440	n.-648A>G	[1,1]	[0,1]	[0,0]	[0,1]	[1,1]	[1,1]	[1,1]	[1,1]	[0,1]	[1,1]	[0,0]	[0,1]	[1,1]	[1,1]	[0,0]
chr5	31162515	31162516	null	C	["T"]	237.62	["PASS"]	FALSE	[4]	0.9433	0.468	3.193	166	[0,0,0]	[0.0241]	9.498	0.7479	2569	0.8619	null	250	2.08	0.9639	5.069	null	0.8942	[1,2,4]	["upstream_gene_variant"]	MODIFIER	transcript	pseudogene	LOC102156440	LOC102156440	n.-739G>A	[0,0]	[0,0]	[0,0]	[0,0]	[0,0]	[0,0]	[0,0]	[0,0]	[0,0]	[0,0]	[0,0]	[0,0]	[0,0]	[0,0]	[0,0]
chr5	31162518	31162519	null	C	["T"]	31.04	["PASS"]	FALSE	[1]	NaN	0.148	0.589	166	[0,0,0]	[0.006]	4.693	0.8455	2572	0.9639	null	250	1.35	1	4	null	0.9639	[0,1,1]	["upstream_gene_variant"]	MODIFIER	transcript	pseudogene	LOC102156440	LOC102156440	n.-742G>A	[0,0]	[0,0]	[0,0]	[0,0]	[0,0]	[0,0]	[0,0]	[0,0]	[0,0]	[0,0]	[0,0]	[0,0]	[0,0]	[0,0]	[0,0]
chr5	31162565	31162566	null	C	["T"]	99.89	["PASS"]	FALSE	[2]	NaN	0.392	3.426	166	[0,0,0]	[0.012]	2.393	0.7816	2532	0.9288	null	250	1.85	1	4.561	null	0.9286	[0,2,2]	["upstream_gene_variant"]	MODIFIER	transcript	pseudogene	LOC102156440	LOC102156440	n.-789G>A	[0,0]	[0,0]	[0,0]	[0,0]	[0,0]	[0,0]	[0,0]	[0,0]	[0,0]	[0,0]	[0,0]	[0,0]	[0,0]	[0,0]	[0,0]
chr5	31162579	31162585	null	TGAGTG	["T"]	264.19	["PASS"]	FALSE	[5]	NaN	0.861	1.393	166	[0,0,0]	[0.0301]	2.185	0.6551	2564	0.83	null	250	0.64	1	4.719	null	0.828	[0,5,5]	["upstream_gene_variant"]	MODIFIER	transcript	pseudogene	LOC102156440	LOC102156440	n.-808_-804delCACTC	[0,0]	[0,0]	[0,0]	[0,1]	[0,0]	[0,0]	[0,0]	[0,0]	[0,0]	[0,0]	[0,0]	[0,0]	[0,0]	[0,0]	[0,0]
chr5	31162587	31162595	null	CGGTGGCG	["C"]	264.1	["PASS"]	FALSE	[5]	NaN	0.741	1.469	166	[0,0,0]	[0.0301]	0.476	0.6551	2556	0.83	null	250	0.46	1	4.704	null	0.828	[0,5,5]	["upstream_gene_variant"]	MODIFIER	transcript	pseudogene	LOC102156440	LOC102156440	n.-818_-812delCGCCACC	[0,0]	[0,0]	[0,0]	[0,1]	[0,0]	[0,0]	[0,0]	[0,0]	[0,0]	[0,0]	[0,0]	[0,0]	[0,0]	[0,0]	[0,0]
chr5	31162593	31162594	null	C	["T"]	99.89	["PASS"]	FALSE	[2]	NaN	0.411	2.561	166	[0,0,0]	[0.012]	2.366	0.7816	2551	0.9288	null	250	1.78	1	4.951	null	0.9286	[0,2,2]	["upstream_gene_variant"]	MODIFIER	transcript	pseudogene	LOC102156440	LOC102156440	n.-817G>A	[0,0]	[0,0]	[0,0]	[0,0]	[0,0]	[0,0]	[0,0]	[0,0]	[0,0]	[0,0]	[0,0]	[0,0]	[0,0]	[0,0]	[0,0]
chr5	31162603	31162604	null	A	["G"]	3425.18	["PASS"]	FALSE	[42]	0.4144	0.611	0.831	166	[0,0,0]	[0.253]	8.041	0.224	2596	0.1684	null	250	3.13	0.6221	4.188	null	0.255	[12,18,42]	["upstream_gene_variant"]	MODIFIER	transcript	pseudogene	LOC102156440	LOC102156440	n.-827T>C	[0,0]	[0,0]	[0,0]	[0,0]	[0,0]	[0,0]	[0,0]	[0,0]	[0,0]	[0,0]	[1,1]	[0,1]	[0,0]	[0,0]	[0,0]
chr5	31162633	31162634	null	G	["A"]	99.89	["PASS"]	FALSE	[2]	NaN	0.489	-0.332	166	[0,0,0]	[0.012]	1.157	0.7816	2539	0.9288	null	250	2.13	1	4.646	null	0.9286	[0,2,2]	["upstream_gene_variant"]	MODIFIER	transcript	pseudogene	LOC102156440	LOC102156440	n.-857C>T	[0,0]	[0,0]	[0,0]	[0,0]	[0,0]	[0,0]	[0,0]	[0,0]	[0,0]	[0,0]	[0,0]	[0,0]	[0,0]	[0,0]	[0,0]
chr5	31162682	31162683	null	A	["G"]	10910.8	["PASS"]	FALSE	[125]	0.7039	0.674	0	166	[2,1,5]	[0.753]	1.726	0.6995	2665	0.5394	null	250	4.77	0.6221	0	null	0.7216	[52,16,120]	["upstream_gene_variant"]	MODIFIER	transcript	pseudogene	LOC102156440	LOC102156440	n.-906T>C	[1,1]	[0,1]	[0,0]	[0,1]	[1,1]	[1,1]	[1,1]	[1,1]	[0,1]	[1,1]	[1,1]	[1,1]	[1,1]	[1,1]	[0,0]
chr5	31162700	31162701	null	T	["A"]	95.89	["PASS"]	FALSE	[2]	NaN	0.79	2.778	166	[0,0,0]	[0.012]	1.047	0.7816	2579	0.9288	null	250	1.81	1	4.603	null	0.9286	[0,2,2]	["upstream_gene_variant"]	MODIFIER	transcript	pseudogene	LOC102156440	LOC102156440	n.-924A>T	[0,0]	[0,0]	[0,0]	[0,0]	[0,0]	[0,0]	[0,0]	[0,0]	[0,0]	[0,0]	[0,0]	[0,0]	[0,0]	[0,0]	[0,0]
chr5	31162857	31162858	null	C	["T"]	4465.57	["PASS"]	FALSE	[60]	0.1311	0.623	0	166	[2,1,5]	[0.3614]	4.039	0.04382	2487	0.02371	null	250	3.64	0.1427	3.154	null	0.1075	[18,19,55]	["upstream_gene_variant"]	MODIFIER	transcript	pseudogene	LOC102156440	LOC102156440	n.-1081G>A	[1,1]	[0,0]	[0,0]	[0,1]	[1,1]	[1,1]	[1,1]	[1,1]	[0,0]	[0,0]	[0,0]	[0,1]	[1,1]	[1,1]	[0,0]
chr5	31162875	31162876	null	C	["T"]	6464.85	["PASS"]	FALSE	[83]	0.3448	0.604	0.209	166	[2,1,5]	[0.5]	0.525	0.1448	2468	0.1051	null	250	3.88	0.2458	2.7	null	0.3017	[25,28,78]	["upstream_gene_variant"]	MODIFIER	transcript	pseudogene	LOC102156440	LOC102156440	n.-1099G>A	[1,1]	[0,1]	[0,0]	[0,1]	[1,1]	[1,1]	[1,1]	[1,1]	[0,1]	[1,1]	[0,0]	[0,1]	[1,1]	[1,1]	[0,0]
chr5	31163126	31163127	null	A	["G"]	6604.73	["PASS"]	FALSE	[83]	0.3448	0.728	1.358	166	[2,1,5]	[0.5]	0.521	0.1448	2479	0.1051	null	250	3.9	0.2458	3.183	null	0.3017	[25,28,78]	["upstream_gene_variant"]	MODIFIER	transcript	pseudogene	LOC102156440	LOC102156440	n.-1350T>C	[1,1]	[0,1]	[0,0]	[0,1]	[1,1]	[1,1]	[1,1]	[1,1]	[0,1]	[1,1]	[0,0]	[0,1]	[1,1]	[1,1]	[0,0]
chr5	31163346	31163347	null	C	["G"]	6637.82	["PASS"]	FALSE	[83]	0.3448	0.594	1.088	166	[2,1,5]	[0.5]	1.729	0.1448	2552	0.1051	null	250	3.79	0.2458	3.11	null	0.3017	[25,28,78]	["upstream_gene_variant"]	MODIFIER	transcript	pseudogene	LOC102156440	LOC102156440	n.-1570G>C	[1,1]	[0,1]	[0,0]	[0,1]	[1,1]	[1,1]	[1,1]	[1,1]	[0,1]	[1,1]	[0,0]	[0,1]	[1,1]	[1,1]	[0,0]
chr5	31163439	31163440	null	G	["A"]	5117.31	["PASS"]	FALSE	[67]	0.1579	0.736	1.434	166	[2,1,5]	[0.4036]	0.53	0.05757	2644	0.03981	null	250	3.3	0.1427	3.665	null	0.1765	[18,26,62]	["upstream_gene_variant"]	MODIFIER	transcript	pseudogene	LOC102156440	LOC102156440	n.-1663C>T	[1,1]	[0,1]	[0,0]	[0,1]	[1,1]	[1,1]	[1,1]	[1,1]	[0,1]	[0,0]	[0,0]	[0,1]	[1,1]	[1,1]	[0,0]
chr5	31163467	31163468	null	G	["C"]	11062.8	["PASS"]	FALSE	[125]	0.7039	0.426	0	166	[2,1,5]	[0.753]	5.082	0.6995	2747	0.5394	null	250	4.64	0.6221	0	null	0.7216	[52,16,120]	["upstream_gene_variant"]	MODIFIER	transcript	pseudogene	LOC102156440	LOC102156440	n.-1691C>G	[1,1]	[0,1]	[0,0]	[0,1]	[1,1]	[1,1]	[1,1]	[1,1]	[0,1]	[1,1]	[1,1]	[1,1]	[1,1]	[1,1]	[0,0]
chr5	31163729	31163730	null	A	["G"]	6908.86	["PASS"]	FALSE	[82]	0.323	0.648	0.685	166	[2,1,5]	[0.494]	0.532	0.134	2849	0.09961	null	250	3.47	0.2299	3.633	null	0.3017	[24,29,77]	["upstream_gene_variant"]	MODIFIER	transcript	pseudogene	LOC102156440	LOC102156440	n.-1953T>C	[1,1]	[0,1]	[0,0]	[0,1]	[1,1]	[1,1]	[1,1]	[1,1]	[0,1]	[1,1]	[0,0]	[0,1]	[1,1]	[1,1]	[0,0]
chr5	31163745	31163746	null	T	["C"]	376.06	["PASS"]	FALSE	[6]	NaN	0.453	2.662	166	[0,0,0]	[0.0361]	12.094	0.6224	2700	0.799	null	250	1.67	1	4.635	null	0.7961	[0,6,6]	["upstream_gene_variant"]	MODIFIER	transcript	pseudogene	LOC102156440	LOC102156440	n.-1969A>G	[0,0]	[0,0]	[0,0]	[0,0]	[0,0]	[0,0]	[0,0]	[0,0]	[0,0]	[0,0]	[0,1]	[0,0]	[0,0]	[0,0]	[0,0]
chr5	31163773	31163774	null	G	["A"]	5198.26	["PASS"]	FALSE	[67]	0.1579	0.734	0.517	166	[2,1,5]	[0.4036]	0	0.05757	2637	0.03981	null	250	3.32	0.1427	3.932	null	0.1765	[18,26,62]	["upstream_gene_variant"]	MODIFIER	transcript	pseudogene	LOC102156440	LOC102156440	n.-1997C>T	[1,1]	[0,1]	[0,0]	[0,1]	[1,1]	[1,1]	[1,1]	[1,1]	[0,1]	[0,0]	[0,0]	[0,1]	[1,1]	[1,1]	[0,0]
chr5	31163956	31163957	null	C	["T"]	6775.72	["PASS"]	FALSE	[83]	0.3448	0.784	0	166	[2,1,5]	[0.5]	0	0.1448	2732	0.1051	null	250	3.54	0.2458	3.845	null	0.3017	[25,28,78]	["upstream_gene_variant"]	MODIFIER	transcript	pseudogene	LOC102156440	LOC102156440	n.-2180G>A	[1,1]	[0,1]	[0,0]	[0,1]	[1,1]	[1,1]	[1,1]	[1,1]	[0,1]	[1,1]	[0,0]	[0,1]	[1,1]	[1,1]	[0,0]
chr5	31164136	31164137	null	T	["A"]	1123.37	["PASS"]	FALSE	[14]	0.808	0.513	0.029	166	[0,0,0]	[0.0843]	0.507	0.5407	2474	0.5844	null	250	2.95	0.8607	4.635	null	0.6769	[4,6,14]	["upstream_gene_variant"]	MODIFIER	transcript	pseudogene	LOC102156440	LOC102156440	n.-2360A>T	[0,0]	[0,0]	[0,0]	[0,0]	[0,0]	[0,0]	[0,0]	[0,0]	[0,0]	[1,1]	[0,0]	[0,0]	[0,0]	[0,0]	[0,0]
chr5	31164309	31164310	null	G	["A"]	1113.39	["PASS"]	FALSE	[14]	0.808	0.595	1.613	166	[0,0,0]	[0.0843]	2.323	0.5407	2407	0.5844	null	250	2.92	0.8607	4.188	null	0.6769	[4,6,14]	["upstream_gene_variant"]	MODIFIER	transcript	pseudogene	LOC102156440	LOC102156440	n.-2533C>T	[0,0]	[0,0]	[0,0]	[0,0]	[0,0]	[0,0]	[0,0]	[0,0]	[0,0]	[1,1]	[0,0]	[0,0]	[0,0]	[0,0]	[0,0]
chr5	31164518	31164519	null	A	["T"]	295.53	["PASS"]	FALSE	[5]	0.9433	0.782	0	166	[0,0,0]	[0.0301]	3.448	0.7427	2553	0.83	null	250	3.32	0.9286	0	null	0.8942	[2,1,5]	["upstream_gene_variant"]	MODIFIER	transcript	pseudogene	LOC102156440	LOC102156440	n.-2742T>A	[0,0]	[0,0]	[0,0]	[0,0]	[0,0]	[0,0]	[0,0]	[0,0]	[0,0]	[0,0]	[0,0]	[0,0]	[0,0]	[0,0]	[0,0]
chr5	31164600	31164601	null	G	["A"]	5117.52	["PASS"]	FALSE	[67]	0.1579	0.61	0.818	166	[2,1,5]	[0.4036]	1.091	0.05757	2710	0.03981	null	250	3.18	0.1427	3.841	null	0.1765	[18,26,62]	["upstream_gene_variant"]	MODIFIER	transcript	pseudogene	LOC102156440	LOC102156440	n.-2824C>T	[1,1]	[0,1]	[0,0]	[0,1]	[1,1]	[1,1]	[1,1]	[1,1]	[0,1]	[0,0]	[0,0]	[0,1]	[1,1]	[1,1]	[0,0]
chr5	31164681	31164682	null	C	["A"]	98.89	["PASS"]	FALSE	[2]	NaN	0.531	2.266	166	[0,0,0]	[0.012]	4.554	0.7816	2562	0.9288	null	250	1.37	1	5.248	null	0.9286	[0,2,2]	["upstream_gene_variant"]	MODIFIER	transcript	pseudogene	LOC102156440	LOC102156440	n.-2905G>T	[0,0]	[0,0]	[0,0]	[0,0]	[0,0]	[0,0]	[0,0]	[0,0]	[0,0]	[0,0]	[0,0]	[0,0]	[0,0]	[0,0]	[0,0]
chr5	31164729	31164730	null	C	["T"]	579.09	["PASS"]	FALSE	[9]	NaN	0.863	3.377	158	[0,0,0]	[0.057]	1.761	0.5266	2630	0.6992	null	250	1.37	1	5.102	null	0.6922	[0,9,9]	["upstream_gene_variant"]	MODIFIER	transcript	pseudogene	LOC102156440	LOC102156440	n.-2953G>A	[0,0]	[0,0]	[0,0]	[0,1]	[0,0]	[0,0]	[0,0]	[0,0]	[0,0]	[-1,-1]	[0,0]	[0,0]	[0,0]	[0,0]	[0,0]
chr5	31164730	31164731	null	T	["TG"]	1137.58	["PASS"]	FALSE	[16]	0.7687	0.602	0	166	[0,0,0]	[0.0964]	0	0.4981	2626	0.539	null	250	2.66	0.8607	4.476	null	0.6221	[4,8,16]	["upstream_gene_variant"]	MODIFIER	transcript	pseudogene	LOC102156440	LOC102156440	n.-2955_-2954insC	[0,0]	[0,0]	[0,0]	[0,0]	[0,0]	[0,0]	[0,0]	[0,0]	[0,0]	[1,1]	[0,0]	[0,0]	[0,0]	[0,0]	[0,0]
chr5	31165334	31165335	null	A	["ATGCT"]	6434.82	["PASS"]	FALSE	[86]	0.3922	0.78	0	166	[2,1,5]	[0.5181]	1.102	0.1714	2572	0.1228	null	250	2.78	0.3185	2.383	null	0.2784	[27,27,81]	["upstream_gene_variant"]	MODIFIER	transcript	pseudogene	LOC102156440	LOC102156440	n.-3559_-3558insAGCA	[1,1]	[0,1]	[0,0]	[1,1]	[1,1]	[1,1]	[1,1]	[1,1]	[0,1]	[1,1]	[0,0]	[1,1]	[1,1]	[1,1]	[0,0]
chr5	31165350	31165351	null	C	["G"]	6666.74	["PASS"]	FALSE	[83]	0.3448	0.57	0	166	[2,1,5]	[0.5]	1.097	0.1448	2567	0.1051	null	250	3.72	0.2458	3.063	null	0.3017	[25,28,78]	["upstream_gene_variant"]	MODIFIER	transcript	pseudogene	LOC102156440	LOC102156440	n.-3574G>C	[1,1]	[0,1]	[0,0]	[0,1]	[1,1]	[1,1]	[1,1]	[1,1]	[0,1]	[1,1]	[0,0]	[0,1]	[1,1]	[1,1]	[0,0]
chr5	31165379	31165380	null	C	["T"]	315.33	["PASS"]	FALSE	[5]	NaN	0.934	-0.307	166	[0,0,0]	[0.0301]	2.217	0.6551	2507	0.83	null	250	2.39	1	4.215	null	0.828	[0,5,5]	["upstream_gene_variant"]	MODIFIER	transcript	pseudogene	LOC102156440	LOC102156440	n.-3603G>A	[0,0]	[0,0]	[0,0]	[0,0]	[0,0]	[0,0]	[0,0]	[0,0]	[0,0]	[0,0]	[0,0]	[0,0]	[0,0]	[0,0]	[0,0]
chr5	31165416	31165417	null	G	["A"]	5991.14	["PASS"]	FALSE	[78]	0.2687	0.827	0	166	[2,1,5]	[0.4699]	0.521	0.1075	2481	0.07973	null	250	3.65	0.1993	3.536	null	0.27	[22,29,73]	["upstream_gene_variant"]	MODIFIER	transcript	pseudogene	LOC102156440	LOC102156440	n.-3640C>T	[1,1]	[0,1]	[0,0]	[0,1]	[1,1]	[1,1]	[1,1]	[1,1]	[0,1]	[1,1]	[0,0]	[0,1]	[1,1]	[1,1]	[0,0]
chr5	31165468	31165469	null	G	["A"]	503.65	["PASS"]	FALSE	[8]	0.8665	0.703	0.745	166	[0,0,0]	[0.0482]	0	0.6101	2364	0.74	null	250	2.75	0.9639	3.377	null	0.7651	[1,6,8]	["upstream_gene_variant"]	MODIFIER	transcript	pseudogene	LOC102156440	LOC102156440	n.-3692C>T	[0,0]	[0,0]	[0,0]	[0,0]	[0,0]	[0,0]	[0,0]	[0,0]	[0,0]	[0,0]	[0,0]	[0,0]	[0,0]	[0,0]	[0,0]
chr5	31165770	31165771	null	C	["T"]	99.89	["PASS"]	FALSE	[2]	NaN	0.765	1.528	166	[0,0,0]	[0.012]	0	0.7816	2388	0.9288	null	250	1.96	1	4.646	null	0.9286	[0,2,2]	["upstream_gene_variant"]	MODIFIER	transcript	pseudogene	LOC102156440	LOC102156440	n.-3994G>A	[0,0]	[0,0]	[0,0]	[0,0]	[0,0]	[0,0]	[0,0]	[0,0]	[0,0]	[0,0]	[0,0]	[0,0]	[0,0]	[0,0]	[0,0]
chr5	31166112	31166113	null	G	["A"]	7945.99	["PASS"]	FALSE	[95]	0.5149	0.558	0	166	[2,1,5]	[0.5723]	2.448	0.2546	2764	0.1879	null	250	3.78	0.3917	0	null	0.3643	[32,26,90]	["upstream_gene_variant"]	MODIFIER	transcript	pseudogene	LOC102156440	LOC102156440	n.-4336C>T	[1,1]	[0,1]	[0,0]	[0,1]	[1,1]	[1,1]	[1,1]	[1,1]	[0,1]	[1,1]	[0,1]	[0,1]	[1,1]	[1,1]	[0,0]
chr5	31166184	31166185	null	G	["A"]	3264.99	["PASS"]	FALSE	[42]	0.4144	0.906	0	166	[0,0,0]	[0.253]	1.746	0.224	2621	0.1684	null	250	3.15	0.6221	4.295	null	0.255	[12,18,42]	["upstream_gene_variant"]	MODIFIER	transcript	pseudogene	LOC102156440	LOC102156440	n.-4408C>T	[0,0]	[0,0]	[0,0]	[0,0]	[0,0]	[0,0]	[0,0]	[0,0]	[0,0]	[0,0]	[1,1]	[0,1]	[0,0]	[0,0]	[0,0]
chr5	31166267	31166268	null	A	["C"]	6686.72	["PASS"]	FALSE	[83]	0.3448	0.692	0.501	166	[2,1,5]	[0.5]	1.109	0.1448	2623	0.1051	null	250	3.62	0.2458	3.73	null	0.3017	[25,28,78]	["upstream_gene_variant"]	MODIFIER	transcript	pseudogene	LOC102156440	LOC102156440	n.-4491T>G	[1,1]	[0,1]	[0,0]	[0,1]	[1,1]	[1,1]	[1,1]	[1,1]	[0,1]	[1,1]	[0,0]	[0,1]	[1,1]	[1,1]	[0,0]
chr5	31166282	31166283	null	A	["G"]	652.36	["PASS"]	FALSE	[9]	0.8665	0.675	1.848	166	[0,0,0]	[0.0542]	5.284	0.6152	2495	0.7119	null	250	2.57	0.9286	5.017	null	0.7651	[2,5,9]	["upstream_gene_variant"]	MODIFIER	transcript	pseudogene	LOC102156440	LOC102156440	n.-4506T>C	[0,0]	[0,0]	[0,0]	[0,0]	[0,0]	[0,0]	[0,0]	[0,0]	[0,0]	[1,1]	[0,0]	[0,0]	[0,0]	[0,0]	[0,0]
chr5	31166429	31166430	null	G	["T"]	4527.46	["PASS"]	FALSE	[60]	0.1311	0.755	0.953	166	[2,1,5]	[0.3614]	0.52	0.04382	2547	0.02371	null	250	3.53	0.1427	3.281	null	0.1075	[18,19,55]	["upstream_gene_variant"]	MODIFIER	transcript	pseudogene	LOC102156440	LOC102156440	n.-4653C>A	[1,1]	[0,0]	[0,0]	[0,1]	[1,1]	[1,1]	[1,1]	[1,1]	[0,0]	[0,0]	[0,0]	[0,1]	[1,1]	[1,1]	[0,0]
chr5	31166489	31166490	null	T	["C"]	6692.75	["PASS"]	FALSE	[83]	0.3448	0.591	0.155	166	[2,1,5]	[0.5]	1.742	0.1448	2684	0.1051	null	250	3.61	0.2458	4	null	0.3017	[25,28,78]	["upstream_gene_variant"]	MODIFIER	transcript	pseudogene	LOC102156440	LOC102156440	n.-4713A>G	[1,1]	[0,1]	[0,0]	[0,1]	[1,1]	[1,1]	[1,1]	[1,1]	[0,1]	[1,1]	[0,0]	[0,1]	[1,1]	[1,1]	[0,0]
chr5	31166731	31166732	null	C	["T"]	5765.22	["PASS"]	FALSE	[74]	0.1967	0.838	1.564	166	[2,1,5]	[0.4458]	1.088	0.07817	2707	0.06286	null	250	3.27	0.1562	4.243	null	0.255	[19,31,69]	["upstream_gene_variant"]	MODIFIER	transcript	pseudogene	LOC102156440	LOC102156440	n.-4955G>A	[1,1]	[0,1]	[0,0]	[0,1]	[1,1]	[1,1]	[1,1]	[1,1]	[0,1]	[0,0]	[0,0]	[0,1]	[1,1]	[1,1]	[0,0]
chr5	31166939	31166940	null	G	["A"]	6723.72	["PASS"]	FALSE	[83]	0.3448	0.576	0.796	166	[2,1,5]	[0.5]	0	0.1448	2698	0.1051	null	250	3.64	0.2458	3.442	null	0.3017	[25,28,78]	["intergenic_region"]	MODIFIER	intergenic_region	null	LOC102156440-WSCD1	LOC102156440-WSCD1	n.31166940G>A	[1,1]	[0,1]	[0,0]	[0,1]	[1,1]	[1,1]	[1,1]	[1,1]	[0,1]	[1,1]	[0,0]	[0,1]	[1,1]	[1,1]	[0,0]
chr5	31167043	31167044	null	G	["A"]	620.47	["PASS"]	FALSE	[9]	0.8665	0.594	2.503	166	[0,0,0]	[0.0542]	6.164	0.6152	2606	0.7119	null	250	2.47	0.9286	4.925	null	0.7651	[2,5,9]	["intergenic_region"]	MODIFIER	intergenic_region	null	LOC102156440-WSCD1	LOC102156440-WSCD1	n.31167044G>A	[0,0]	[0,0]	[0,0]	[0,0]	[0,0]	[0,0]	[0,0]	[0,0]	[0,0]	[1,1]	[0,0]	[0,0]	[0,0]	[0,0]	[0,0]
chr5	31167071	31167072	null	T	["C"]	6736.72	["PASS"]	FALSE	[83]	0.3448	0.851	1.101	166	[2,1,5]	[0.5]	4.012	0.1448	2760	0.1051	null	250	3.54	0.2458	3.51	null	0.3017	[25,28,78]	["intergenic_region"]	MODIFIER	intergenic_region	null	LOC102156440-WSCD1	LOC102156440-WSCD1	n.31167072T>C	[1,1]	[0,1]	[0,0]	[0,1]	[1,1]	[1,1]	[1,1]	[1,1]	[0,1]	[1,1]	[0,0]	[0,1]	[1,1]	[1,1]	[0,0]
chr5	31167187	31167188	null	T	["A"]	6500.74	["PASS"]	FALSE	[83]	0.3448	0.877	0.797	166	[2,1,5]	[0.5]	2.452	0.1448	2531	0.1051	null	250	3.8	0.2458	3.281	null	0.3017	[25,28,78]	["intergenic_region"]	MODIFIER	intergenic_region	null	LOC102156440-WSCD1	LOC102156440-WSCD1	n.31167188T>A	[1,1]	[0,1]	[0,0]	[0,1]	[1,1]	[1,1]	[1,1]	[1,1]	[0,1]	[1,1]	[0,0]	[0,1]	[1,1]	[1,1]	[0,0]
chr5	31167342	31167343	null	A	["C"]	4873.76	["PASS"]	FALSE	[43]	0.5694	0.64	0	118	[0,0,0]	[0.3644]	1.739	0.3444	2581	0.402	null	250	4.41	0.7966	3.937	null	0.4746	[12,19,43]	["intergenic_region"]	MODIFIER	intergenic_region	null	LOC102156440-WSCD1	LOC102156440-WSCD1	n.31167343A>C	[-1,-1]	[0,0]	[0,0]	[0,0]	[-1,-1]	[-1,-1]	[-1,-1]	[-1,-1]	[0,0]	[-1,-1]	[1,1]	[0,1]	[-1,-1]	[-1,-1]	[0,0]
chr5	31167343	31167344	null	G	["A"]	2446.33	["PASS"]	FALSE	[30]	0.7605	0.696	0	120	[0,0,0]	[0.25]	1.096	0.4966	2533	0.5609	null	250	3.23	0.85	3.016	null	0.65	[9,12,30]	["intergenic_region"]	MODIFIER	intergenic_region	null	LOC102156440-WSCD1	LOC102156440-WSCD1	n.31167344G>A	[-1,-1]	[0,0]	[0,0]	[0,0]	[-1,-1]	[-1,-1]	[-1,-1]	[-1,-1]	[0,0]	[-1,-1]	[0,1]	[0,1]	[0,0]	[-1,-1]	[0,0]
chr5	31167344	31167348	null	GAGC	["G"]	6053.17	["PASS"]	FALSE	[82]	0.3387	0.999	0	166	[2,1,5]	[0.494]	4.949	0.1413	2528	0.09961	null	250	3.7	0.2458	2.758	null	0.2855	[25,27,77]	["intergenic_region"]	MODIFIER	intergenic_region	null	LOC102156440-WSCD1	LOC102156440-WSCD1	n.31167346_31167348delAGC	[1,1]	[0,1]	[0,0]	[0,1]	[1,1]	[1,1]	[1,1]	[1,1]	[0,1]	[1,1]	[0,0]	[1,0]	[1,1]	[1,1]	[0,0]
chr5	31167532	31167533	null	G	["A"]	98.89	["PASS"]	FALSE	[2]	NaN	0.31	2.577	166	[0,0,0]	[0.012]	3.991	0.7816	2316	0.9288	null	250	1.77	1	4.468	null	0.9286	[0,2,2]	["intergenic_region"]	MODIFIER	intergenic_region	null	LOC102156440-WSCD1	LOC102156440-WSCD1	n.31167533G>A	[0,0]	[0,0]	[0,0]	[0,0]	[0,0]	[0,0]	[0,0]	[0,0]	[0,0]	[0,0]	[0,0]	[0,0]	[0,0]	[0,0]	[0,0]
chr5	31167571	31167572	null	C	["T"]	4557.87	["PASS"]	FALSE	[62]	0.1399	0.865	0.048	166	[2,1,5]	[0.3735]	0	0.04761	2315	0.02769	null	250	3.97	0.1427	3.416	null	0.1249	[18,21,57]	["intergenic_region"]	MODIFIER	intergenic_region	null	LOC102156440-WSCD1	LOC102156440-WSCD1	n.31167572C>T	[1,1]	[0,0]	[0,0]	[0,1]	[1,1]	[1,1]	[1,1]	[1,1]	[0,0]	[0,0]	[0,0]	[0,1]	[1,1]	[1,1]	[0,0]
chr5	31167827	31167828	null	G	["T"]	2940.71	["PASS"]	FALSE	[39]	0.4722	0.643	0.634	166	[0,0,0]	[0.2349]	0	0.2585	2391	0.1949	null	250	3.25	0.6221	3.708	null	0.3017	[12,15,39]	["intergenic_region"]	MODIFIER	intergenic_region	null	LOC102156440-WSCD1	LOC102156440-WSCD1	n.31167828G>T	[0,0]	[0,0]	[0,0]	[0,0]	[0,0]	[0,0]	[0,0]	[0,0]	[0,0]	[0,0]	[1,1]	[0,1]	[0,0]	[0,0]	[0,0]
chr5	31167830	31167831	null	C	["T"]	2942.72	["PASS"]	FALSE	[39]	0.4722	0.599	1.232	166	[0,0,0]	[0.2349]	0.516	0.2585	2372	0.1949	null	250	3.28	0.6221	3.708	null	0.3017	[12,15,39]	["intergenic_region"]	MODIFIER	intergenic_region	null	LOC102156440-WSCD1	LOC102156440-WSCD1	n.31167831C>T	[0,0]	[0,0]	[0,0]	[0,0]	[0,0]	[0,0]	[0,0]	[0,0]	[0,0]	[0,0]	[1,1]	[0,1]	[0,0]	[0,0]	[0,0]
chr5	31167837	31167838	null	G	["A"]	31.04	["PASS"]	FALSE	[1]	NaN	0.836	0.652	166	[0,0,0]	[0.006]	0	0.8455	2347	0.9639	null	250	1	1	4.724	null	0.9639	[0,1,1]	["intergenic_region"]	MODIFIER	intergenic_region	null	LOC102156440-WSCD1	LOC102156440-WSCD1	n.31167838G>A	[0,0]	[0,0]	[0,0]	[0,0]	[0,0]	[0,0]	[0,0]	[0,0]	[0,0]	[0,0]	[0,0]	[0,0]	[0,0]	[0,0]	[0,0]
chr5	31167991	31167997	null	CGGGGG	["C","CGGGG"]	8018.14	["PASS"]	FALSE	[83,59]	0.6936	0.677	0	166	[2,1,5]	[0.5,0.3554]	0.551	0.8914	2694	0.6143	null	250	3.05	0.828	1.605	null	0.5465	[41,34,137]	["intergenic_region"]	MODIFIER	intergenic_region	null	LOC102156440-WSCD1	LOC102156440-WSCD1	n.31167993_31167997delGGGGG	[1,1]	[0,1]	[0,0]	[1,2]	[1,1]	[1,1]	[1,1]	[1,1]	[1,2]	[1,1]	[2,2]	[1,2]	[1,1]	[1,1]	[0,2]
chr5	31168073	31168074	null	A	["G"]	6311.88	["PASS"]	FALSE	[83]	0.3448	0.626	0	166	[2,1,5]	[0.5]	3.224	0.1448	2442	0.1051	null	248.94	4.03	0.2458	2.062	null	0.3017	[25,28,78]	["intergenic_region"]	MODIFIER	intergenic_region	null	LOC102156440-WSCD1	LOC102156440-WSCD1	n.31168074A>G	[1,1]	[0,1]	[0,0]	[0,1]	[1,1]	[1,1]	[1,1]	[1,1]	[0,1]	[1,1]	[0,0]	[0,1]	[1,1]	[1,1]	[0,0]
chr5	31168109	31168110	null	C	["A"]	4043.8	["PASS"]	FALSE	[60]	0.1311	1.082	0	166	[2,1,5]	[0.3614]	3.408	0.04382	2344	0.02371	null	249.09	4.13	0.1427	1.67	null	0.1075	[18,19,55]	["intergenic_region"]	MODIFIER	intergenic_region	null	LOC102156440-WSCD1	LOC102156440-WSCD1	n.31168110C>A	[1,1]	[0,0]	[0,0]	[0,1]	[1,1]	[1,1]	[1,1]	[1,1]	[0,0]	[0,0]	[0,0]	[0,1]	[1,1]	[1,1]	[0,0]
chr5	31168133	31168134	null	T	["TGGC","TCCCCCCCCCCCCC"]	16.28	["PASS"]	FALSE	[1,1]	NaN	4.605	-0.566	166	[0,0,0]	[0.006,0.006]	57.275	0.7816	2432	0.9288	null	247.75	0.19	1	0.715	null	0.9286	[0,2,2]	["intergenic_region"]	MODIFIER	intergenic_region	null	LOC102156440-WSCD1	LOC102156440-WSCD1	n.31168134_31168135insCCCCCCCCCCCCC	[0,0]	[0,0]	[0,0]	[0,0]	[0,0]	[0,0]	[0,0]	[0,0]	[0,0]	[0,0]	[0,0]	[0,0]	[0,0]	[0,0]	[0,0]
chr5	31168151	31168152	null	G	["A"]	3889.69	["PASS"]	FALSE	[60]	0.184	1.706	0	150	[2,1,5]	[0.4]	1.903	0.06578	2208	0.03788	null	249.22	4.8	0.1716	2.054	null	0.1463	[18,19,55]	["intergenic_region"]	MODIFIER	intergenic_region	null	LOC102156440-WSCD1	LOC102156440-WSCD1	n.31168152G>A	[1,1]	[0,0]	[0,0]	[0,1]	[1,1]	[1,1]	[1,1]	[1,1]	[0,0]	[0,0]	[0,0]	[0,1]	[1,1]	[1,1]	[0,0]
chr5	31168214	31168215	null	T	["C"]	1719.1	["PASS"]	FALSE	[23]	0.63	0.634	1.514	166	[0,0,0]	[0.1386]	0	0.3694	2356	0.4026	null	250	2.81	0.8607	4.476	null	0.4535	[4,15,23]	["intergenic_region"]	MODIFIER	intergenic_region	null	LOC102156440-WSCD1	LOC102156440-WSCD1	n.31168215T>C	[0,0]	[0,1]	[0,0]	[0,0]	[0,0]	[0,0]	[0,0]	[0,0]	[0,1]	[1,1]	[0,0]	[0,0]	[0,0]	[0,0]	[0,0]
chr5	31168791	31168792	null	G	["A"]	9029.16	["PASS"]	FALSE	[104]	0.562	0.6	0	166	[2,1,5]	[0.6265]	2.449	0.3895	2808	0.2722	null	250	4.28	0.3917	0	null	0.5274	[41,17,99]	["intergenic_region"]	MODIFIER	intergenic_region	null	LOC102156440-WSCD1	LOC102156440-WSCD1	n.31168792G>A	[1,1]	[0,1]	[0,0]	[0,1]	[1,1]	[1,1]	[1,1]	[1,1]	[0,1]	[0,0]	[1,1]	[1,1]	[1,1]	[1,1]	[0,0]
chr5	31168798	31168799	null	G	["A"]	96.9	["PASS"]	FALSE	[2]	NaN	0.878	3.264	166	[0,0,0]	[0.012]	7.436	0.7816	2651	0.9288	null	250	1.73	1	4.604	null	0.9286	[0,2,2]	["intergenic_region"]	MODIFIER	intergenic_region	null	LOC102156440-WSCD1	LOC102156440-WSCD1	n.31168799G>A	[0,0]	[0,0]	[0,0]	[0,0]	[0,0]	[0,0]	[0,0]	[0,0]	[0,0]	[0,0]	[0,0]	[0,0]	[0,0]	[0,0]	[0,0]
chr5	31168846	31168847	null	G	["A"]	673.5	["PASS"]	FALSE	[9]	0.8665	0.302	1.129	166	[0,0,0]	[0.0542]	5.158	0.6152	2575	0.7119	null	250	2.46	0.9286	4.881	null	0.7651	[2,5,9]	["intergenic_region"]	MODIFIER	intergenic_region	null	LOC102156440-WSCD1	LOC102156440-WSCD1	n.31168847G>A	[0,0]	[0,0]	[0,0]	[0,0]	[0,0]	[0,0]	[0,0]	[0,0]	[0,0]	[1,1]	[0,0]	[0,0]	[0,0]	[0,0]	[0,0]
chr5	31168876	31168877	null	G	["A"]	4561.7	["PASS"]	FALSE	[60]	0.1311	0.672	0	166	[2,1,5]	[0.3614]	1.729	0.04382	2788	0.02371	null	250	3.21	0.1427	4.215	null	0.1075	[18,19,55]	["intergenic_region"]	MODIFIER	intergenic_region	null	LOC102156440-WSCD1	LOC102156440-WSCD1	n.31168877G>A	[1,1]	[0,0]	[0,0]	[0,1]	[1,1]	[1,1]	[1,1]	[1,1]	[0,0]	[0,0]	[0,0]	[0,1]	[1,1]	[1,1]	[0,0]
chr5	31168939	31168940	null	T	["G"]	4582.58	["PASS"]	FALSE	[60]	0.1311	0.549	0	166	[2,1,5]	[0.3614]	2.454	0.04382	2804	0.02371	null	250	3.22	0.1427	3.838	null	0.1075	[18,19,55]	["intergenic_region"]	MODIFIER	intergenic_region	null	LOC102156440-WSCD1	LOC102156440-WSCD1	n.31168940T>G	[1,1]	[0,0]	[0,0]	[0,1]	[1,1]	[1,1]	[1,1]	[1,1]	[0,0]	[0,0]	[0,0]	[0,1]	[1,1]	[1,1]	[0,0]
chr5	31168980	31168981	null	C	["T"]	4562.54	["PASS"]	FALSE	[60]	0.1311	0.587	0.52	166	[2,1,5]	[0.3614]	1.101	0.04382	2789	0.02371	null	250	3.25	0.1427	3.815	null	0.1075	[18,19,55]	["intergenic_region"]	MODIFIER	intergenic_region	null	LOC102156440-WSCD1	LOC102156440-WSCD1	n.31168981C>T	[1,1]	[0,0]	[0,0]	[0,1]	[1,1]	[1,1]	[1,1]	[1,1]	[0,0]	[0,0]	[0,0]	[0,1]	[1,1]	[1,1]	[0,0]
chr5	31169050	31169051	null	T	["C"]	4524.54	["PASS"]	FALSE	[60]	0.1311	0.672	0.368	166	[2,1,5]	[0.3614]	0.521	0.04382	2700	0.02371	null	250	3.37	0.1427	3.723	null	0.1075	[18,19,55]	["intergenic_region"]	MODIFIER	intergenic_region	null	LOC102156440-WSCD1	LOC102156440-WSCD1	n.31169051T>C	[1,1]	[0,0]	[0,0]	[0,1]	[1,1]	[1,1]	[1,1]	[1,1]	[0,0]	[0,0]	[0,0]	[0,1]	[1,1]	[1,1]	[0,0]
chr5	31169103	31169104	null	C	["T"]	709.38	["PASS"]	FALSE	[9]	0.8665	0.579	0.281	166	[0,0,0]	[0.0542]	3.652	0.6152	2615	0.7119	null	250	2.79	0.9286	4.295	null	0.7651	[2,5,9]	["intergenic_region"]	MODIFIER	intergenic_region	null	LOC102156440-WSCD1	LOC102156440-WSCD1	n.31169104C>T	[0,0]	[0,0]	[0,0]	[0,0]	[0,0]	[0,0]	[0,0]	[0,0]	[0,0]	[1,1]	[0,0]	[0,0]	[0,0]	[0,0]	[0,0]
chr5	31169109	31169110	null	C	["T"]	4479.47	["PASS"]	FALSE	[60]	0.1311	0.642	0	166	[2,1,5]	[0.3614]	1.09	0.04382	2716	0.02371	null	250	3.37	0.1427	3.873	null	0.1075	[18,19,55]	["intergenic_region"]	MODIFIER	intergenic_region	null	LOC102156440-WSCD1	LOC102156440-WSCD1	n.31169110C>T	[1,1]	[0,0]	[0,0]	[0,1]	[1,1]	[1,1]	[1,1]	[1,1]	[0,0]	[0,0]	[0,0]	[0,1]	[1,1]	[1,1]	[0,0]
chr5	31169164	31169165	null	T	["A"]	4448.46	["PASS"]	FALSE	[60]	0.1311	0.7	0	166	[2,1,5]	[0.3614]	0	0.04382	2591	0.02371	null	250	3.45	0.1427	2.491	null	0.1075	[18,19,55]	["intergenic_region"]	MODIFIER	intergenic_region	null	LOC102156440-WSCD1	LOC102156440-WSCD1	n.31169165T>A	[1,1]	[0,0]	[0,0]	[0,1]	[1,1]	[1,1]	[1,1]	[1,1]	[0,0]	[0,0]	[0,0]	[0,1]	[1,1]	[1,1]	[0,0]
chr5	31169188	31169189	null	A	["C"]	4503.46	["PASS"]	FALSE	[60]	0.1311	0.714	0	166	[2,1,5]	[0.3614]	0.518	0.04382	2610	0.02371	null	250	3.42	0.1427	3.73	null	0.1075	[18,19,55]	["intergenic_region"]	MODIFIER	intergenic_region	null	LOC102156440-WSCD1	LOC102156440-WSCD1	n.31169189A>C	[1,1]	[0,0]	[0,0]	[0,1]	[1,1]	[1,1]	[1,1]	[1,1]	[0,0]	[0,0]	[0,0]	[0,1]	[1,1]	[1,1]	[0,0]
chr5	31169260	31169261	null	G	["A"]	4605.46	["PASS"]	FALSE	[60]	0.1311	0.645	1.491	166	[2,1,5]	[0.3614]	0.517	0.04382	2669	0.02371	null	250	3.41	0.1427	3.633	null	0.1075	[18,19,55]	["intergenic_region"]	MODIFIER	intergenic_region	null	LOC102156440-WSCD1	LOC102156440-WSCD1	n.31169261G>A	[1,1]	[0,0]	[0,0]	[0,1]	[1,1]	[1,1]	[1,1]	[1,1]	[0,0]	[0,0]	[0,0]	[0,1]	[1,1]	[1,1]	[0,0]
chr5	31169380	31169381	null	G	["C"]	4651.5	["PASS"]	FALSE	[60]	0.1311	0.591	0.99	166	[2,1,5]	[0.3614]	0	0.04382	2685	0.02371	null	250	3.42	0.1427	3.001	null	0.1075	[18,19,55]	["intergenic_region"]	MODIFIER	intergenic_region	null	LOC102156440-WSCD1	LOC102156440-WSCD1	n.31169381G>C	[1,1]	[0,0]	[0,0]	[0,1]	[1,1]	[1,1]	[1,1]	[1,1]	[0,0]	[0,0]	[0,0]	[0,1]	[1,1]	[1,1]	[0,0]
chr5	31169552	31169553	null	C	["A"]	4575.46	["PASS"]	FALSE	[60]	0.1311	0.524	0.477	166	[2,1,5]	[0.3614]	4.967	0.04382	2661	0.02371	null	250	3.41	0.1427	3.595	null	0.1075	[18,19,55]	["intergenic_region"]	MODIFIER	intergenic_region	null	LOC102156440-WSCD1	LOC102156440-WSCD1	n.31169553C>A	[1,1]	[0,0]	[0,0]	[0,1]	[1,1]	[1,1]	[1,1]	[1,1]	[0,0]	[0,0]	[0,0]	[0,1]	[1,1]	[1,1]	[0,0]
chr5	31169730	31169731	null	A	["T"]	295.33	["PASS"]	FALSE	[5]	NaN	0.831	1.412	166	[0,0,0]	[0.0301]	1.306	0.6551	2432	0.83	null	250	1.97	1	4.494	null	0.828	[0,5,5]	["intergenic_region"]	MODIFIER	intergenic_region	null	LOC102156440-WSCD1	LOC102156440-WSCD1	n.31169731A>T	[0,0]	[0,0]	[0,0]	[0,0]	[0,0]	[0,0]	[0,0]	[0,0]	[0,0]	[0,0]	[0,0]	[0,0]	[0,0]	[0,0]	[0,0]
chr5	31169742	31169743	null	G	["A"]	31.04	["PASS"]	FALSE	[1]	NaN	2.636	3.047	166	[0,0,0]	[0.006]	11.394	0.8455	2383	0.9639	null	250	0.89	1	4.933	null	0.9639	[0,1,1]	["intergenic_region"]	MODIFIER	intergenic_region	null	LOC102156440-WSCD1	LOC102156440-WSCD1	n.31169743G>A	[0,0]	[0,0]	[0,0]	[0,0]	[0,0]	[0,0]	[0,0]	[0,0]	[0,0]	[0,0]	[0,0]	[0,0]	[0,0]	[0,0]	[0,0]
chr5	31169797	31169798	null	G	["A"]	4554.48	["PASS"]	FALSE	[60]	0.1311	1.101	0.205	166	[2,1,5]	[0.3614]	3.227	0.04382	2493	0.02371	null	250	3.63	0.1427	3.366	null	0.1075	[18,19,55]	["intergenic_region"]	MODIFIER	intergenic_region	null	LOC102156440-WSCD1	LOC102156440-WSCD1	n.31169798G>A	[1,1]	[0,0]	[0,0]	[0,1]	[1,1]	[1,1]	[1,1]	[1,1]	[0,0]	[0,0]	[0,0]	[0,1]	[1,1]	[1,1]	[0,0]
chr5	31169832	31169833	null	G	["A"]	4549.51	["PASS"]	FALSE	[60]	0.1311	0.883	0.534	166	[2,1,5]	[0.3614]	1.1	0.04382	2463	0.02371	null	250	3.66	0.1427	3.742	null	0.1075	[18,19,55]	["intergenic_region"]	MODIFIER	intergenic_region	null	LOC102156440-WSCD1	LOC102156440-WSCD1	n.31169833G>A	[1,1]	[0,0]	[0,0]	[0,1]	[1,1]	[1,1]	[1,1]	[1,1]	[0,0]	[0,0]	[0,0]	[0,1]	[1,1]	[1,1]	[0,0]
chr5	31169958	31169959	null	C	["T"]	4655.44	["PASS"]	FALSE	[60]	0.1311	0.549	1.386	166	[2,1,5]	[0.3614]	2.446	0.04382	2653	0.02371	null	250	3.45	0.1427	3.802	null	0.1075	[18,19,55]	["intergenic_region"]	MODIFIER	intergenic_region	null	LOC102156440-WSCD1	LOC102156440-WSCD1	n.31169959C>T	[1,1]	[0,0]	[0,0]	[0,1]	[1,1]	[1,1]	[1,1]	[1,1]	[0,0]	[0,0]	[0,0]	[0,1]	[1,1]	[1,1]	[0,0]
chr5	31169990	31169991	null	G	["C"]	4675.44	["PASS"]	FALSE	[60]	0.1311	0.61	0	166	[2,1,5]	[0.3614]	1.74	0.04382	2634	0.02371	null	250	3.46	0.1427	3.802	null	0.1075	[18,19,55]	["intergenic_region"]	MODIFIER	intergenic_region	null	LOC102156440-WSCD1	LOC102156440-WSCD1	n.31169991G>C	[1,1]	[0,0]	[0,0]	[0,1]	[1,1]	[1,1]	[1,1]	[1,1]	[0,0]	[0,0]	[0,0]	[0,1]	[1,1]	[1,1]	[0,0]
chr5	31170095	31170096	null	G	["A"]	4606.32	["PASS"]	FALSE	[60]	0.1311	0.688	0	166	[2,1,5]	[0.3614]	1.722	0.04382	2613	0.02371	null	250	3.47	0.1427	3.325	null	0.1075	[18,19,55]	["intergenic_region"]	MODIFIER	intergenic_region	null	LOC102156440-WSCD1	LOC102156440-WSCD1	n.31170096G>A	[1,1]	[0,0]	[0,0]	[0,1]	[1,1]	[1,1]	[1,1]	[1,1]	[0,0]	[0,0]	[0,0]	[0,1]	[1,1]	[1,1]	[0,0]
chr5	31170156	31170157	null	G	["GACGCT"]	4260.67	["PASS"]	FALSE	[60]	0.1311	0.857	0	166	[2,1,5]	[0.3614]	2.422	0.04382	2630	0.02371	null	250	1.91	0.1427	3.567	null	0.1075	[18,19,55]	["intergenic_region"]	MODIFIER	intergenic_region	null	LOC102156440-WSCD1	LOC102156440-WSCD1	n.31170157_31170158insACGCT	[1,1]	[0,0]	[0,0]	[0,1]	[1,1]	[1,1]	[1,1]	[1,1]	[0,0]	[0,0]	[0,0]	[0,1]	[1,1]	[1,1]	[0,0]
chr5	31170213	31170214	null	C	["T"]	4454.57	["PASS"]	FALSE	[60]	0.1311	0.806	0	166	[2,1,5]	[0.3614]	2.435	0.04382	2516	0.02371	null	250	3.52	0.1427	3.532	null	0.1075	[18,19,55]	["intergenic_region"]	MODIFIER	intergenic_region	null	LOC102156440-WSCD1	LOC102156440-WSCD1	n.31170214C>T	[1,1]	[0,0]	[0,0]	[0,1]	[1,1]	[1,1]	[1,1]	[1,1]	[0,0]	[0,0]	[0,0]	[0,1]	[1,1]	[1,1]	[0,0]
chr5	31170225	31170226	null	C	["T"]	4463.58	["PASS"]	FALSE	[60]	0.1311	0.756	0	166	[2,1,5]	[0.3614]	1.74	0.04382	2519	0.02371	null	250	3.54	0.1427	3.592	null	0.1075	[18,19,55]	["intergenic_region"]	MODIFIER	intergenic_region	null	LOC102156440-WSCD1	LOC102156440-WSCD1	n.31170226C>T	[1,1]	[0,0]	[0,0]	[0,1]	[1,1]	[1,1]	[1,1]	[1,1]	[0,0]	[0,0]	[0,0]	[0,1]	[1,1]	[1,1]	[0,0]
chr5	31170593	31170594	null	T	["C"]	4560.47	["PASS"]	FALSE	[60]	0.1311	0.464	1.381	166	[2,1,5]	[0.3614]	2.441	0.04382	2696	0.02371	null	250	3.26	0.1427	3.932	null	0.1075	[18,19,55]	["intergenic_region"]	MODIFIER	intergenic_region	null	LOC102156440-WSCD1	LOC102156440-WSCD1	n.31170594T>C	[1,1]	[0,0]	[0,0]	[0,1]	[1,1]	[1,1]	[1,1]	[1,1]	[0,0]	[0,0]	[0,0]	[0,1]	[1,1]	[1,1]	[0,0]
chr5	31170594	31170595	null	G	["A"]	4560.47	["PASS"]	FALSE	[60]	0.1311	0.5	0.837	166	[2,1,5]	[0.3614]	2.426	0.04382	2702	0.02371	null	250	3.26	0.1427	3.708	null	0.1075	[18,19,55]	["intergenic_region"]	MODIFIER	intergenic_region	null	LOC102156440-WSCD1	LOC102156440-WSCD1	n.31170595G>A	[1,1]	[0,0]	[0,0]	[0,1]	[1,1]	[1,1]	[1,1]	[1,1]	[0,0]	[0,0]	[0,0]	[0,1]	[1,1]	[1,1]	[0,0]
chr5	31170722	31170723	null	A	["G"]	4446.5	["PASS"]	FALSE	[60]	0.1311	0.687	0	166	[2,1,5]	[0.3614]	0	0.04382	2542	0.02371	null	250	3.46	0.1427	4.156	null	0.1075	[18,19,55]	["intergenic_region"]	MODIFIER	intergenic_region	null	LOC102156440-WSCD1	LOC102156440-WSCD1	n.31170723A>G	[1,1]	[0,0]	[0,0]	[0,1]	[1,1]	[1,1]	[1,1]	[1,1]	[0,0]	[0,0]	[0,0]	[0,1]	[1,1]	[1,1]	[0,0]
chr5	31170772	31170773	null	A	["G"]	4487.92	["PASS"]	FALSE	[60]	0.1311	0.731	0	166	[2,1,5]	[0.3614]	4.955	0.04382	2531	0.02371	null	250	3.53	0.1427	4	null	0.1075	[18,19,55]	["intergenic_region"]	MODIFIER	intergenic_region	null	LOC102156440-WSCD1	LOC102156440-WSCD1	n.31170773A>G	[1,1]	[0,0]	[0,0]	[0,1]	[1,1]	[1,1]	[1,1]	[1,1]	[0,0]	[0,0]	[0,0]	[0,1]	[1,1]	[1,1]	[0,0]
chr5	31170890	31170891	null	A	["G"]	10450.6	["PASS"]	FALSE	[123]	0.7385	0.808	0	166	[2,1,5]	[0.741]	4.012	0.657	2570	0.5105	null	250	4.71	0.6221	0	null	0.6879	[50,18,118]	["intergenic_region"]	MODIFIER	intergenic_region	null	LOC102156440-WSCD1	LOC102156440-WSCD1	n.31170891A>G	[1,1]	[0,1]	[0,0]	[0,1]	[1,1]	[1,1]	[1,1]	[1,1]	[0,1]	[1,1]	[1,1]	[1,1]	[1,1]	[1,1]	[0,0]
chr5	31171145	31171146	null	G	["A"]	320.62	["PASS"]	FALSE	[4]	0.9433	0.685	2.276	166	[0,0,0]	[0.0241]	0	0.7479	2360	0.8619	null	250	2.34	0.9639	4.778	null	0.8942	[1,2,4]	["intergenic_region"]	MODIFIER	intergenic_region	null	LOC102156440-WSCD1	LOC102156440-WSCD1	n.31171146G>A	[0,0]	[0,0]	[0,0]	[0,0]	[0,0]	[0,0]	[0,0]	[0,0]	[0,0]	[0,0]	[0,0]	[0,0]	[0,0]	[0,0]	[0,0]
chr5	31171162	31171163	null	G	["T"]	303.34	["PASS"]	FALSE	[5]	NaN	0.598	2.596	166	[0,0,0]	[0.0301]	0.6	0.6551	2362	0.83	null	250	2	1	4.392	null	0.828	[0,5,5]	["intergenic_region"]	MODIFIER	intergenic_region	null	LOC102156440-WSCD1	LOC102156440-WSCD1	n.31171163G>T	[0,0]	[0,0]	[0,0]	[0,0]	[0,0]	[0,0]	[0,0]	[0,0]	[0,0]	[0,0]	[0,0]	[0,0]	[0,0]	[0,0]	[0,0]
chr5	31171212	31171213	null	A	["G"]	3325.03	["PASS"]	FALSE	[42]	0.4335	0.668	1.102	166	[0,0,0]	[0.253]	0	0.2342	2424	0.1684	null	250	3.42	0.5958	3.162	null	0.27	[13,16,42]	["intergenic_region"]	MODIFIER	intergenic_region	null	LOC102156440-WSCD1	LOC102156440-WSCD1	n.31171213A>G	[0,0]	[0,0]	[0,0]	[0,0]	[0,0]	[0,0]	[0,0]	[0,0]	[0,0]	[0,0]	[1,1]	[0,1]	[0,0]	[0,0]	[0,0]
chr5	31171330	31171331	null	T	["C"]	790.07	["PASS"]	FALSE	[11]	0.8276	0.556	2.633	166	[0,0,0]	[0.0663]	2.346	0.5627	2483	0.6584	null	250	2.7	0.9286	4.256	null	0.7055	[2,7,11]	["intergenic_region"]	MODIFIER	intergenic_region	null	LOC102156440-WSCD1	LOC102156440-WSCD1	n.31171331T>C	[0,0]	[0,0]	[0,0]	[0,0]	[0,0]	[0,0]	[0,0]	[0,0]	[0,0]	[1,1]	[0,0]	[0,0]	[0,0]	[0,0]	[0,0]
chr5	31171340	31171341	null	A	["G"]	620.37	["PASS"]	FALSE	[9]	0.8665	0.519	0.815	166	[0,0,0]	[0.0542]	6.879	0.6152	2475	0.7119	null	250	2.47	0.9286	4.427	null	0.7651	[2,5,9]	["intergenic_region"]	MODIFIER	intergenic_region	null	LOC102156440-WSCD1	LOC102156440-WSCD1	n.31171341A>G	[0,0]	[0,0]	[0,0]	[0,0]	[0,0]	[0,0]	[0,0]	[0,0]	[0,0]	[1,1]	[0,0]	[0,0]	[0,0]	[0,0]	[0,0]
chr5	31171355	31171356	null	C	["T"]	1201.41	["PASS"]	FALSE	[15]	0.2749	1.039	1.016	166	[0,1,1]	[0.0904]	3.798	0.5861	2460	0.4387	null	250	3.08	0.8607	3.77	null	0.3509	[4,6,14]	["intergenic_region"]	MODIFIER	intergenic_region	null	LOC102156440-WSCD1	LOC102156440-WSCD1	n.31171356C>T	[0,0]	[0,1]	[1,1]	[0,0]	[0,0]	[0,0]	[0,0]	[0,0]	[0,0]	[0,0]	[0,0]	[0,0]	[0,0]	[0,0]	[0,0]
chr5	31171381	31171382	null	G	["A"]	308.33	["PASS"]	FALSE	[5]	NaN	1.005	0.529	166	[0,0,0]	[0.0301]	5.256	0.6551	2466	0.83	null	250	2.37	1	4.336	null	0.828	[0,5,5]	["intergenic_region"]	MODIFIER	intergenic_region	null	LOC102156440-WSCD1	LOC102156440-WSCD1	n.31171382G>A	[0,0]	[0,0]	[0,0]	[0,0]	[0,0]	[0,0]	[0,0]	[0,0]	[0,0]	[0,0]	[0,0]	[0,0]	[0,0]	[0,0]	[0,0]
chr5	31171415	31171416	null	T	["C"]	10586.6	["PASS"]	FALSE	[123]	0.7385	0.959	0	166	[2,1,5]	[0.741]	13.605	0.657	2622	0.5105	null	250	4.68	0.6221	0	null	0.6879	[50,18,118]	["intergenic_region"]	MODIFIER	intergenic_region	null	LOC102156440-WSCD1	LOC102156440-WSCD1	n.31171416T>C	[1,1]	[0,1]	[0,0]	[0,1]	[1,1]	[1,1]	[1,1]	[1,1]	[0,1]	[1,1]	[1,1]	[1,1]	[1,1]	[1,1]	[0,0]
chr5	31171656	31171657	null	T	["C"]	783.54	["PASS"]	FALSE	[10]	0.847	0.632	3.078	166	[0,0,0]	[0.0602]	0	0.5883	2464	0.6847	null	250	2.05	0.9286	5.033	null	0.7349	[2,6,10]	["intergenic_region"]	MODIFIER	intergenic_region	null	LOC102156440-WSCD1	LOC102156440-WSCD1	n.31171657T>C	[0,0]	[0,0]	[0,0]	[0,0]	[0,0]	[0,0]	[0,0]	[0,0]	[0,0]	[0,0]	[0,1]	[0,0]	[0,0]	[0,0]	[0,0]
chr5	31171676	31171686	null	GCTGATCAGA	["G"]	584.98	["PASS"]	FALSE	[9]	0.8665	0.514	0.329	166	[0,0,0]	[0.0542]	1.858	0.6152	2490	0.7119	null	250	0.8	0.9286	4.646	null	0.7651	[2,5,9]	["intergenic_region"]	MODIFIER	intergenic_region	null	LOC102156440-WSCD1	LOC102156440-WSCD1	n.31171678_31171686delCTGATCAGA	[0,0]	[0,0]	[0,0]	[0,0]	[0,0]	[0,0]	[0,0]	[0,0]	[0,0]	[1,1]	[0,0]	[0,0]	[0,0]	[0,0]	[0,0]
chr5	31171687	31171688	null	A	["AG"]	580.13	["PASS"]	FALSE	[9]	0.8665	0.513	0.231	166	[0,0,0]	[0.0542]	1.198	0.6152	2506	0.7119	null	250	2.49	0.9286	4.724	null	0.7651	[2,5,9]	["intergenic_region"]	MODIFIER	intergenic_region	null	LOC102156440-WSCD1	LOC102156440-WSCD1	n.31171688_31171689insG	[0,0]	[0,0]	[0,0]	[0,0]	[0,0]	[0,0]	[0,0]	[0,0]	[0,0]	[1,1]	[0,0]	[0,0]	[0,0]	[0,0]	[0,0]
chr5	31171739	31171740	null	A	["G"]	626.36	["PASS"]	FALSE	[9]	0.8665	0.639	0	166	[0,0,0]	[0.0542]	2.647	0.6152	2486	0.7119	null	250	2.58	0.9286	4.494	null	0.7651	[2,5,9]	["intergenic_region"]	MODIFIER	intergenic_region	null	LOC102156440-WSCD1	LOC102156440-WSCD1	n.31171740A>G	[0,0]	[0,0]	[0,0]	[0,0]	[0,0]	[0,0]	[0,0]	[0,0]	[0,0]	[1,1]	[0,0]	[0,0]	[0,0]	[0,0]	[0,0]
chr5	31171778	31171779	null	C	["T"]	653.36	["PASS"]	FALSE	[9]	0.8665	0.575	0.378	166	[0,0,0]	[0.0542]	14.773	0.6152	2526	0.7119	null	250	2.67	0.9286	4.796	null	0.7651	[2,5,9]	["intergenic_region"]	MODIFIER	intergenic_region	null	LOC102156440-WSCD1	LOC102156440-WSCD1	n.31171779C>T	[0,0]	[0,0]	[0,0]	[0,0]	[0,0]	[0,0]	[0,0]	[0,0]	[0,0]	[1,1]	[0,0]	[0,0]	[0,0]	[0,0]	[0,0]
chr5	31172149	31172150	null	A	["G"]	2321.17	["PASS"]	FALSE	[29]	0.6102	0.751	1.775	166	[0,0,0]	[0.1747]	4.014	0.355	2436	0.3099	null	250	3.21	0.7055	3.972	null	0.4322	[9,11,29]	["intergenic_region"]	MODIFIER	intergenic_region	null	LOC102156440-WSCD1	LOC102156440-WSCD1	n.31172150A>G	[0,0]	[0,0]	[0,0]	[0,0]	[0,0]	[0,0]	[0,0]	[0,0]	[0,0]	[0,0]	[0,1]	[0,1]	[0,0]	[0,0]	[0,0]
chr5	31172152	31172153	null	A	["G"]	99.89	["PASS"]	FALSE	[2]	NaN	0.815	3.962	166	[0,0,0]	[0.012]	0.895	0.7816	2415	0.9288	null	250	1.39	1	5.733	null	0.9286	[0,2,2]	["intergenic_region"]	MODIFIER	intergenic_region	null	LOC102156440-WSCD1	LOC102156440-WSCD1	n.31172153A>G	[0,0]	[0,0]	[0,0]	[0,0]	[0,0]	[0,0]	[0,0]	[0,0]	[0,0]	[0,0]	[0,0]	[0,0]	[0,0]	[0,0]	[0,0]
chr5	31172242	31172243	null	T	["A"]	31.04	["PASS"]	FALSE	[1]	NaN	2.114	2.494	166	[0,0,0]	[0.006]	12.025	0.8455	2452	0.9639	null	250	1.11	1	3.873	null	0.9639	[0,1,1]	["intergenic_region"]	MODIFIER	intergenic_region	null	LOC102156440-WSCD1	LOC102156440-WSCD1	n.31172243T>A	[0,0]	[0,0]	[0,0]	[0,0]	[0,0]	[0,0]	[0,0]	[0,0]	[0,0]	[0,0]	[0,0]	[0,0]	[0,0]	[0,0]	[0,0]
chr5	31172308	31172309	null	T	["G"]	357.06	["PASS"]	FALSE	[6]	NaN	0.707	2.987	166	[0,0,0]	[0.0361]	3.995	0.6224	2532	0.799	null	250	1.78	1	4.188	null	0.7961	[0,6,6]	["intergenic_region"]	MODIFIER	intergenic_region	null	LOC102156440-WSCD1	LOC102156440-WSCD1	n.31172309T>G	[0,0]	[0,0]	[0,0]	[0,0]	[0,0]	[0,0]	[0,0]	[0,0]	[0,0]	[0,0]	[0,1]	[0,0]	[0,0]	[0,0]	[0,0]
chr5	31172373	31172375	null	TC	["T"]	651.13	["PASS"]	FALSE	[9]	0.8665	0.619	0.988	166	[0,0,0]	[0.0542]	0	0.6152	2520	0.7119	null	250	2.5	0.9286	4.48	null	0.7651	[2,5,9]	["intergenic_region"]	MODIFIER	intergenic_region	null	LOC102156440-WSCD1	LOC102156440-WSCD1	n.31172375delC	[0,0]	[0,0]	[0,0]	[0,0]	[0,0]	[0,0]	[0,0]	[0,0]	[0,0]	[1,1]	[0,0]	[0,0]	[0,0]	[0,0]	[0,0]
chr5	31172413	31172414	null	T	["C"]	3900.18	["PASS"]	FALSE	[51]	0.0696	0.811	0	166	[2,1,5]	[0.3072]	0	0.02096	2643	0.01086	null	250	3.66	0.1051	3.723	null	0.06513	[15,16,46]	["intergenic_region"]	MODIFIER	intergenic_region	null	LOC102156440-WSCD1	LOC102156440-WSCD1	n.31172414T>C	[1,1]	[0,0]	[0,0]	[0,0]	[1,1]	[1,1]	[1,1]	[1,1]	[0,0]	[0,0]	[0,0]	[0,1]	[1,1]	[1,1]	[0,0]
chr5	31172457	31172458	null	C	["T"]	656.36	["PASS"]	FALSE	[9]	0.8665	0.483	0	166	[0,0,0]	[0.0542]	1.993	0.6152	2487	0.7119	null	250	2.82	0.9286	4.392	null	0.7651	[2,5,9]	["intergenic_region"]	MODIFIER	intergenic_region	null	LOC102156440-WSCD1	LOC102156440-WSCD1	n.31172458C>T	[0,0]	[0,0]	[0,0]	[0,0]	[0,0]	[0,0]	[0,0]	[0,0]	[0,0]	[1,1]	[0,0]	[0,0]	[0,0]	[0,0]	[0,0]
chr5	31172612	31172613	null	C	["T"]	31.04	["PASS"]	FALSE	[1]	NaN	1.082	2.391	166	[0,0,0]	[0.006]	1.412	0.8455	2474	0.9639	null	250	1	1	4.724	null	0.9639	[0,1,1]	["intergenic_region"]	MODIFIER	intergenic_region	null	LOC102156440-WSCD1	LOC102156440-WSCD1	n.31172613C>T	[0,0]	[0,0]	[0,0]	[0,0]	[0,0]	[0,0]	[0,0]	[0,0]	[0,0]	[0,0]	[0,0]	[0,0]	[0,0]	[0,0]	[0,0]
chr5	31172620	31172621	null	C	["T"]	643.36	["PASS"]	FALSE	[9]	0.8665	0.844	1.999	166	[0,0,0]	[0.0542]	2.816	0.6152	2485	0.7119	null	250	2.77	0.9286	4.635	null	0.7651	[2,5,9]	["intergenic_region"]	MODIFIER	intergenic_region	null	LOC102156440-WSCD1	LOC102156440-WSCD1	n.31172621C>T	[0,0]	[0,0]	[0,0]	[0,0]	[0,0]	[0,0]	[0,0]	[0,0]	[0,0]	[1,1]	[0,0]	[0,0]	[0,0]	[0,0]	[0,0]
chr5	31172757	31172759	null	CA	["CAA","C"]	3209.6	["PASS"]	FALSE	[69,1]	0.1665	0.725	-0.046	166	[2,1,5]	[0.4157,0.006]	0	0.0638	2524	0.04875	null	250	2.27	0.1427	3.775	null	0.2133	[18,29,65]	["intergenic_region"]	MODIFIER	intergenic_region	null	LOC102156440-WSCD1	LOC102156440-WSCD1	n.31172759delA	[1,1]	[0,0]	[0,0]	[0,1]	[1,1]	[1,1]	[1,1]	[1,1]	[0,1]	[0,0]	[0,0]	[0,1]	[1,1]	[1,1]	[0,0]
chr5	31172770	31172771	null	T	["A"]	364.47	["PASS"]	FALSE	[6]	NaN	0.801	0.479	166	[0,0,0]	[0.0361]	1.175	0.6224	2538	0.799	null	250	2.06	1	4.863	null	0.7961	[0,6,6]	["intergenic_region"]	MODIFIER	intergenic_region	null	LOC102156440-WSCD1	LOC102156440-WSCD1	n.31172771T>A	[0,0]	[0,1]	[0,0]	[0,0]	[0,0]	[0,0]	[0,0]	[0,0]	[0,1]	[0,0]	[0,0]	[0,0]	[0,0]	[0,0]	[0,0]
chr5	31172811	31172812	null	C	["A"]	309.43	["PASS"]	FALSE	[5]	NaN	0.241	1.625	166	[0,0,0]	[0.0301]	12.703	0.6551	2475	0.83	null	250	1.93	1	4.215	null	0.828	[0,5,5]	["intergenic_region"]	MODIFIER	intergenic_region	null	LOC102156440-WSCD1	LOC102156440-WSCD1	n.31172812C>A	[0,0]	[0,0]	[0,0]	[0,0]	[0,0]	[0,0]	[0,0]	[0,0]	[0,0]	[0,0]	[0,0]	[0,0]	[0,0]	[0,0]	[0,0]
chr5	31172850	31172851	null	C	["T"]	771.06	["PASS"]	FALSE	[11]	0.8276	0.568	1.087	166	[0,0,0]	[0.0663]	0.506	0.5627	2375	0.6584	null	250	2.71	0.9286	4.392	null	0.7055	[2,7,11]	["intergenic_region"]	MODIFIER	intergenic_region	null	LOC102156440-WSCD1	LOC102156440-WSCD1	n.31172851C>T	[0,0]	[0,0]	[0,0]	[0,0]	[0,0]	[0,0]	[0,0]	[0,0]	[0,0]	[1,1]	[0,0]	[0,0]	[0,0]	[0,0]	[0,0]
chr5	31172906	31172907	null	A	["G"]	768.06	["PASS"]	FALSE	[11]	0.8276	0.563	0.139	166	[0,0,0]	[0.0663]	1.047	0.5627	2444	0.6584	null	250	2.69	0.9286	4.539	null	0.7055	[2,7,11]	["intergenic_region"]	MODIFIER	intergenic_region	null	LOC102156440-WSCD1	LOC102156440-WSCD1	n.31172907A>G	[0,0]	[0,0]	[0,0]	[0,0]	[0,0]	[0,0]	[0,0]	[0,0]	[0,0]	[1,1]	[0,0]	[0,0]	[0,0]	[0,0]	[0,0]
chr5	31172983	31172984	null	A	["G"]	799.06	["PASS"]	FALSE	[11]	0.8276	0.558	0.204	166	[0,0,0]	[0.0663]	4.005	0.5627	2385	0.6584	null	250	2.91	0.9286	4.14	null	0.7055	[2,7,11]	["intergenic_region"]	MODIFIER	intergenic_region	null	LOC102156440-WSCD1	LOC102156440-WSCD1	n.31172984A>G	[0,0]	[0,0]	[0,0]	[0,0]	[0,0]	[0,0]	[0,0]	[0,0]	[0,0]	[1,1]	[0,0]	[0,0]	[0,0]	[0,0]	[0,0]
chr5	31172997	31172998	null	T	["C"]	820.06	["PASS"]	FALSE	[11]	0.8276	0.696	0.126	166	[0,0,0]	[0.0663]	0.504	0.5627	2402	0.6584	null	250	2.81	0.9286	4.392	null	0.7055	[2,7,11]	["intergenic_region"]	MODIFIER	intergenic_region	null	LOC102156440-WSCD1	LOC102156440-WSCD1	n.31172998T>C	[0,0]	[0,0]	[0,0]	[0,0]	[0,0]	[0,0]	[0,0]	[0,0]	[0,0]	[1,1]	[0,0]	[0,0]	[0,0]	[0,0]	[0,0]
chr5	31173055	31173056	null	A	["G"]	808.39	["PASS"]	FALSE	[11]	0.8276	0.869	0.952	166	[0,0,0]	[0.0663]	7.985	0.5627	2377	0.6584	null	250	2.84	0.9286	4.295	null	0.7055	[2,7,11]	["intergenic_region"]	MODIFIER	intergenic_region	null	LOC102156440-WSCD1	LOC102156440-WSCD1	n.31173056A>G	[0,0]	[0,0]	[0,0]	[0,0]	[0,0]	[0,0]	[0,0]	[0,0]	[0,0]	[1,1]	[0,0]	[0,0]	[0,0]	[0,0]	[0,0]
chr5	31173070	31173071	null	T	["A"]	816.69	["PASS"]	FALSE	[11]	0.8276	0.896	2.512	166	[0,0,0]	[0.0663]	9.311	0.5627	2329	0.6584	null	250	2.93	0.9286	4.215	null	0.7055	[2,7,11]	["intergenic_region"]	MODIFIER	intergenic_region	null	LOC102156440-WSCD1	LOC102156440-WSCD1	n.31173071T>A	[0,0]	[0,0]	[0,0]	[0,0]	[0,0]	[0,0]	[0,0]	[0,0]	[0,0]	[1,1]	[0,0]	[0,0]	[0,0]	[0,0]	[0,0]
chr5	31173185	31173186	null	A	["G"]	781.69	["PASS"]	FALSE	[11]	0.8276	0.609	2.22	166	[0,0,0]	[0.0663]	5.4	0.5627	2346	0.6584	null	250	2.66	0.9286	4.604	null	0.7055	[2,7,11]	["intergenic_region"]	MODIFIER	intergenic_region	null	LOC102156440-WSCD1	LOC102156440-WSCD1	n.31173186A>G	[0,0]	[0,0]	[0,0]	[0,0]	[0,0]	[0,0]	[0,0]	[0,0]	[0,0]	[1,1]	[0,0]	[0,0]	[0,0]	[0,0]	[0,0]
chr5	31173319	31173320	null	C	["T"]	31.04	["PASS"]	FALSE	[1]	NaN	0.162	3.063	166	[0,0,0]	[0.006]	4.419	0.8455	2248	0.9639	null	250	1.48	1	3.838	null	0.9639	[0,1,1]	["intergenic_region"]	MODIFIER	intergenic_region	null	LOC102156440-WSCD1	LOC102156440-WSCD1	n.31173320C>T	[0,0]	[0,0]	[0,0]	[0,0]	[0,0]	[0,0]	[0,0]	[0,0]	[0,0]	[0,0]	[0,0]	[0,0]	[0,0]	[0,0]	[0,0]
chr5	31173432	31173433	null	G	["A"]	811.06	["PASS"]	FALSE	[11]	0.8276	0.497	1.851	166	[0,0,0]	[0.0663]	0	0.5627	2391	0.6584	null	250	2.64	0.9286	4.476	null	0.7055	[2,7,11]	["intergenic_region"]	MODIFIER	intergenic_region	null	LOC102156440-WSCD1	LOC102156440-WSCD1	n.31173433G>A	[0,0]	[0,0]	[0,0]	[0,0]	[0,0]	[0,0]	[0,0]	[0,0]	[0,0]	[1,1]	[0,0]	[0,0]	[0,0]	[0,0]	[0,0]
chr5	31173568	31173569	null	G	["C"]	4032.68	["PASS"]	FALSE	[48]	0.3215	0.67	1.492	166	[0,0,0]	[0.2892]	0	0.1717	2600	0.1242	null	250	3.09	0.5958	4.084	null	0.1882	[13,22,48]	["intergenic_region"]	MODIFIER	intergenic_region	null	LOC102156440-WSCD1	LOC102156440-WSCD1	n.31173569G>C	[0,0]	[0,0]	[0,0]	[0,0]	[0,0]	[0,0]	[0,0]	[0,0]	[0,0]	[1,1]	[1,1]	[0,1]	[0,0]	[0,0]	[0,0]
chr5	31173611	31173612	null	G	["A"]	3049.17	["PASS"]	FALSE	[37]	0.4917	0.612	1.132	166	[0,0,0]	[0.2229]	2.424	0.2718	2668	0.2145	null	250	3.02	0.6491	4.468	null	0.3185	[11,15,37]	["intergenic_region"]	MODIFIER	intergenic_region	null	LOC102156440-WSCD1	LOC102156440-WSCD1	n.31173612G>A	[0,0]	[0,0]	[0,0]	[0,0]	[0,0]	[0,0]	[0,0]	[0,0]	[0,0]	[0,0]	[1,1]	[0,1]	[0,0]	[0,0]	[0,0]
chr5	31173703	31173704	null	C	["T"]	10758.2	["PASS"]	FALSE	[122]	0.7505	0.822	0	166	[2,1,5]	[0.7349]	2.415	0.6361	2734	0.4963	null	250	4.52	0.6221	0	null	0.6707	[49,19,117]	["intergenic_region"]	MODIFIER	intergenic_region	null	LOC102156440-WSCD1	LOC102156440-WSCD1	n.31173704C>T	[1,1]	[0,1]	[0,0]	[0,1]	[1,1]	[1,1]	[1,1]	[1,1]	[0,1]	[1,1]	[1,1]	[1,1]	[1,1]	[1,1]	[0,0]
chr5	31174012	31174013	null	G	["A"]	31.04	["PASS"]	FALSE	[1]	NaN	0.252	1.637	166	[0,0,0]	[0.006]	3.471	0.8455	2550	0.9639	null	250	1.07	1	4.561	null	0.9639	[0,1,1]	["intergenic_region"]	MODIFIER	intergenic_region	null	LOC102156440-WSCD1	LOC102156440-WSCD1	n.31174013G>A	[0,0]	[0,0]	[0,0]	[0,0]	[0,0]	[0,0]	[0,0]	[0,0]	[0,0]	[0,0]	[0,0]	[0,0]	[0,0]	[0,0]	[0,0]
chr5	31174066	31174067	null	T	["C"]	787.06	["PASS"]	FALSE	[11]	0.8276	0.466	3.139	166	[0,0,0]	[0.0663]	2.018	0.5627	2596	0.6584	null	250	2.22	0.9286	5.135	null	0.7055	[2,7,11]	["intergenic_region"]	MODIFIER	intergenic_region	null	LOC102156440-WSCD1	LOC102156440-WSCD1	n.31174067T>C	[0,0]	[0,0]	[0,0]	[0,0]	[0,0]	[0,0]	[0,0]	[0,0]	[0,0]	[1,1]	[0,0]	[0,0]	[0,0]	[0,0]	[0,0]
chr5	31174120	31174121	null	G	["A"]	98.89	["PASS"]	FALSE	[2]	NaN	1.252	2.715	166	[0,0,0]	[0.012]	6.148	0.7816	2621	0.9288	null	250	0.92	1	6.865	null	0.9286	[0,2,2]	["intergenic_region"]	MODIFIER	intergenic_region	null	LOC102156440-WSCD1	LOC102156440-WSCD1	n.31174121G>A	[0,0]	[0,0]	[0,0]	[0,0]	[0,0]	[0,0]	[0,0]	[0,0]	[0,0]	[0,0]	[0,0]	[0,0]	[0,0]	[0,0]	[0,0]
chr5	31174174	31174175	null	C	["A"]	768.69	["PASS"]	FALSE	[11]	0.8276	0.861	2.298	166	[0,0,0]	[0.0663]	3.416	0.5627	2492	0.6584	null	250	2.38	0.9286	4.767	null	0.7055	[2,7,11]	["intergenic_region"]	MODIFIER	intergenic_region	null	LOC102156440-WSCD1	LOC102156440-WSCD1	n.31174175C>A	[0,0]	[0,0]	[0,0]	[0,0]	[0,0]	[0,0]	[0,0]	[0,0]	[0,0]	[1,1]	[0,0]	[0,0]	[0,0]	[0,0]	[0,0]
chr5	31174324	31174325	null	T	["C"]	641.36	["PASS"]	FALSE	[9]	0.8665	0.384	1.927	166	[0,0,0]	[0.0542]	5.102	0.6152	2641	0.7119	null	250	2.4	0.9286	5.166	null	0.7651	[2,5,9]	["intergenic_region"]	MODIFIER	intergenic_region	null	LOC102156440-WSCD1	LOC102156440-WSCD1	n.31174325T>C	[0,0]	[0,0]	[0,0]	[0,0]	[0,0]	[0,0]	[0,0]	[0,0]	[0,0]	[1,1]	[0,0]	[0,0]	[0,0]	[0,0]	[0,0]
chr5	31174407	31174408	null	A	["G"]	829.07	["PASS"]	FALSE	[11]	0.8276	0.581	0.517	166	[0,0,0]	[0.0663]	0	0.5627	2687	0.6584	null	250	2.25	0.9286	5.166	null	0.7055	[2,7,11]	["intergenic_region"]	MODIFIER	intergenic_region	null	LOC102156440-WSCD1	LOC102156440-WSCD1	n.31174408A>G	[0,0]	[0,0]	[0,0]	[0,0]	[0,0]	[0,0]	[0,0]	[0,0]	[0,0]	[1,1]	[0,0]	[0,0]	[0,0]	[0,0]	[0,0]
chr5	31174492	31174493	null	T	["C"]	808.06	["PASS"]	FALSE	[11]	0.8276	0.538	0.998	166	[0,0,0]	[0.0663]	5.044	0.5627	2584	0.6584	null	250	2.45	0.9286	4.981	null	0.7055	[2,7,11]	["intergenic_region"]	MODIFIER	intergenic_region	null	LOC102156440-WSCD1	LOC102156440-WSCD1	n.31174493T>C	[0,0]	[0,0]	[0,0]	[0,0]	[0,0]	[0,0]	[0,0]	[0,0]	[0,0]	[1,1]	[0,0]	[0,0]	[0,0]	[0,0]	[0,0]
chr5	31174552	31174553	null	A	["AC"]	3052.68	["PASS"]	FALSE	[38]	0.4722	0.759	0	166	[0,0,0]	[0.2289]	0	0.2596	2736	0.2045	null	250	2.94	0.6491	4.375	null	0.3017	[11,16,38]	["intergenic_region"]	MODIFIER	intergenic_region	null	LOC102156440-WSCD1	LOC102156440-WSCD1	n.31174553_31174554insC	[0,0]	[0,0]	[0,0]	[0,0]	[0,0]	[0,0]	[0,0]	[0,0]	[0,0]	[0,0]	[1,1]	[0,1]	[0,0]	[0,0]	[0,0]
chr5	31174602	31174603	null	G	["A"]	779.06	["PASS"]	FALSE	[11]	0.8276	0.699	2.451	166	[0,0,0]	[0.0663]	0	0.5627	2600	0.6584	null	250	2.29	0.9286	5.248	null	0.7055	[2,7,11]	["intergenic_region"]	MODIFIER	intergenic_region	null	LOC102156440-WSCD1	LOC102156440-WSCD1	n.31174603G>A	[0,0]	[0,0]	[0,0]	[0,0]	[0,0]	[0,0]	[0,0]	[0,0]	[0,0]	[1,1]	[0,0]	[0,0]	[0,0]	[0,0]	[0,0]
chr5	31174670	31174671	null	G	["C"]	798.06	["PASS"]	FALSE	[11]	0.8276	0.925	0	166	[0,0,0]	[0.0663]	4.349	0.5627	2517	0.6584	null	250	2.56	0.9286	4.652	null	0.7055	[2,7,11]	["intergenic_region"]	MODIFIER	intergenic_region	null	LOC102156440-WSCD1	LOC102156440-WSCD1	n.31174671G>C	[0,0]	[0,0]	[0,0]	[0,0]	[0,0]	[0,0]	[0,0]	[0,0]	[0,0]	[1,1]	[0,0]	[0,0]	[0,0]	[0,0]	[0,0]
chr5	31174704	31174705	null	A	["G"]	815.06	["PASS"]	FALSE	[11]	0.8276	0.746	1.282	166	[0,0,0]	[0.0663]	0.455	0.5627	2574	0.6584	null	250	2.41	0.9286	4.767	null	0.7055	[2,7,11]	["intergenic_region"]	MODIFIER	intergenic_region	null	LOC102156440-WSCD1	LOC102156440-WSCD1	n.31174705A>G	[0,0]	[0,0]	[0,0]	[0,0]	[0,0]	[0,0]	[0,0]	[0,0]	[0,0]	[1,1]	[0,0]	[0,0]	[0,0]	[0,0]	[0,0]
chr5	31174709	31174710	null	G	["A"]	819.06	["PASS"]	FALSE	[11]	0.8276	0.719	2.182	166	[0,0,0]	[0.0663]	0	0.5627	2587	0.6584	null	250	2.42	0.9286	4.767	null	0.7055	[2,7,11]	["intergenic_region"]	MODIFIER	intergenic_region	null	LOC102156440-WSCD1	LOC102156440-WSCD1	n.31174710G>A	[0,0]	[0,0]	[0,0]	[0,0]	[0,0]	[0,0]	[0,0]	[0,0]	[0,0]	[1,1]	[0,0]	[0,0]	[0,0]	[0,0]	[0,0]
chr5	31174926	31174927	null	A	["G"]	800.8	["PASS"]	FALSE	[11]	0.8276	0.813	1.395	166	[0,0,0]	[0.0663]	0	0.5627	2781	0.6584	null	250	2.58	0.9286	4.308	null	0.7055	[2,7,11]	["intergenic_region"]	MODIFIER	intergenic_region	null	LOC102156440-WSCD1	LOC102156440-WSCD1	n.31174927A>G	[0,0]	[0,0]	[0,0]	[0,0]	[0,0]	[0,0]	[0,0]	[0,0]	[0,0]	[1,1]	[0,0]	[0,0]	[0,0]	[0,0]	[0,0]
chr5	31175006	31175007	null	T	["C"]	1255.76	["PASS"]	FALSE	[16]	0.7687	0.64	0.79	166	[0,0,0]	[0.0964]	3.949	0.4981	2632	0.539	null	250	2.87	0.8607	4.561	null	0.6221	[4,8,16]	["intergenic_region"]	MODIFIER	intergenic_region	null	LOC102156440-WSCD1	LOC102156440-WSCD1	n.31175007T>C	[0,0]	[0,0]	[0,0]	[0,0]	[0,0]	[0,0]	[0,0]	[0,0]	[0,0]	[1,1]	[0,0]	[0,0]	[0,0]	[0,0]	[0,0]
chr5	31175024	31175025	null	C	["G","T"]	5227.99	["PASS"]	FALSE	[62,5]	0.1735	0.791	0.499	166	[2,1,5]	[0.3735,0.0301]	1.744	0.06231	2791	0.03981	null	250	3.14	0.1562	4.521	null	0.1652	[18,25,62]	["intergenic_region"]	MODIFIER	intergenic_region	null	LOC102156440-WSCD1	LOC102156440-WSCD1	n.31175025C>G	[1,1]	[0,0]	[0,0]	[0,1]	[1,1]	[1,1]	[1,1]	[1,1]	[0,0]	[0,0]	[0,0]	[0,1]	[1,1]	[1,1]	[0,0]
chr5	31175091	31175092	null	C	["T"]	836.06	["PASS"]	FALSE	[11]	0.8276	0.559	0	166	[0,0,0]	[0.0663]	2.077	0.5627	2644	0.6584	null	250	2.39	0.9286	4.796	null	0.7055	[2,7,11]	["intergenic_region"]	MODIFIER	intergenic_region	null	LOC102156440-WSCD1	LOC102156440-WSCD1	n.31175092C>T	[0,0]	[0,0]	[0,0]	[0,0]	[0,0]	[0,0]	[0,0]	[0,0]	[0,0]	[1,1]	[0,0]	[0,0]	[0,0]	[0,0]	[0,0]
chr5	31175117	31175118	null	A	["G"]	822.07	["PASS"]	FALSE	[11]	0.8276	0.587	0.321	166	[0,0,0]	[0.0663]	2.119	0.5627	2630	0.6584	null	250	2.45	0.9286	4.826	null	0.7055	[2,7,11]	["intergenic_region"]	MODIFIER	intergenic_region	null	LOC102156440-WSCD1	LOC102156440-WSCD1	n.31175118A>G	[0,0]	[0,0]	[0,0]	[0,0]	[0,0]	[0,0]	[0,0]	[0,0]	[0,0]	[1,1]	[0,0]	[0,0]	[0,0]	[0,0]	[0,0]
chr5	31175183	31175184	null	A	["G"]	808.07	["PASS"]	FALSE	[11]	0.8276	0.427	0.927	166	[0,0,0]	[0.0663]	9.325	0.5627	2683	0.6584	null	250	2.29	0.9286	5.135	null	0.7055	[2,7,11]	["intergenic_region"]	MODIFIER	intergenic_region	null	LOC102156440-WSCD1	LOC102156440-WSCD1	n.31175184A>G	[0,0]	[0,0]	[0,0]	[0,0]	[0,0]	[0,0]	[0,0]	[0,0]	[0,0]	[1,1]	[0,0]	[0,0]	[0,0]	[0,0]	[0,0]
chr5	31175464	31175465	null	G	["A"]	31.04	["PASS"]	FALSE	[1]	NaN	0.561	3.326	166	[0,0,0]	[0.006]	10.824	0.8455	2572	0.9639	null	250	0.86	1	4.907	null	0.9639	[0,1,1]	["intergenic_region"]	MODIFIER	intergenic_region	null	LOC102156440-WSCD1	LOC102156440-WSCD1	n.31175465G>A	[0,0]	[0,0]	[0,0]	[0,0]	[0,0]	[0,0]	[0,0]	[0,0]	[0,0]	[0,0]	[0,0]	[0,0]	[0,0]	[0,0]	[0,0]
chr5	31175650	31175651	null	A	["G"]	15864.9	["PASS"]	FALSE	[164]	NaN	0.983	0	166	[3,0,6]	[0.988]	0	0.8455	3030	0.9288	null	250	5.3	0.9639	0	null	0.9639	[79,0,158]	["intergenic_region"]	MODIFIER	intergenic_region	null	LOC102156440-WSCD1	LOC102156440-WSCD1	n.31175651A>G	[1,1]	[1,1]	[1,1]	[1,1]	[1,1]	[1,1]	[1,1]	[1,1]	[1,1]	[1,1]	[1,1]	[1,1]	[1,1]	[1,1]	[1,1]
chr5	31175675	31175676	null	A	["T"]	3429.02	["PASS"]	FALSE	[41]	0.4144	0.657	2.136	166	[0,0,0]	[0.247]	1.728	0.2246	2879	0.1768	null	250	2.84	0.6491	4.603	null	0.255	[11,19,41]	["intergenic_region"]	MODIFIER	intergenic_region	null	LOC102156440-WSCD1	LOC102156440-WSCD1	n.31175676A>T	[0,0]	[0,0]	[0,0]	[0,0]	[0,0]	[0,0]	[0,0]	[0,0]	[0,0]	[1,1]	[0,1]	[0,1]	[0,0]	[0,0]	[0,0]
chr5	31175788	31175789	null	C	["T"]	94.89	["PASS"]	FALSE	[2]	NaN	0.572	3.41	166	[0,0,0]	[0.012]	0.841	0.7816	2680	0.9288	null	250	1.16	1	5.661	null	0.9286	[0,2,2]	["intergenic_region"]	MODIFIER	intergenic_region	null	LOC102156440-WSCD1	LOC102156440-WSCD1	n.31175789C>T	[0,0]	[0,0]	[0,0]	[0,0]	[0,0]	[0,0]	[0,0]	[0,0]	[0,0]	[0,0]	[0,0]	[0,0]	[0,0]	[0,0]	[0,0]
chr5	31175805	31175806	null	C	["T"]	31.04	["PASS"]	FALSE	[1]	NaN	0.555	3.706	166	[0,0,0]	[0.006]	0	0.8455	2627	0.9639	null	250	0.62	1	6.054	null	0.9639	[0,1,1]	["intergenic_region"]	MODIFIER	intergenic_region	null	LOC102156440-WSCD1	LOC102156440-WSCD1	n.31175806C>T	[0,0]	[0,0]	[0,0]	[0,0]	[0,0]	[0,0]	[0,0]	[0,0]	[0,0]	[0,0]	[0,0]	[0,0]	[0,0]	[0,0]	[0,0]
chr5	31175920	31175921	null	C	["A"]	461.48	["PASS"]	FALSE	[7]	NaN	0.636	1.973	166	[0,0,0]	[0.0422]	1.094	0.5924	2676	0.7691	null	250	2.19	1	4.933	null	0.7651	[0,7,7]	["intergenic_region"]	MODIFIER	intergenic_region	null	LOC102156440-WSCD1	LOC102156440-WSCD1	n.31175921C>A	[0,0]	[0,1]	[0,0]	[0,0]	[0,0]	[0,0]	[0,0]	[0,0]	[0,1]	[0,0]	[0,0]	[0,0]	[0,0]	[0,0]	[0,0]
chr5	31175939	31175940	null	T	["G"]	10853.6	["PASS"]	FALSE	[123]	0.7385	0.848	0	166	[2,1,5]	[0.741]	2.48	0.657	2810	0.5105	null	250	4.47	0.6221	0	null	0.6879	[50,18,118]	["intergenic_region"]	MODIFIER	intergenic_region	null	LOC102156440-WSCD1	LOC102156440-WSCD1	n.31175940T>G	[1,1]	[0,1]	[0,0]	[0,1]	[1,1]	[1,1]	[1,1]	[1,1]	[0,1]	[1,1]	[1,1]	[1,1]	[1,1]	[1,1]	[0,0]
chr5	31176002	31176035	null	GTGGTGCTGAGCCACCAGGCTTACCCCCAGGAC	["G"]	289.1	["PASS"]	FALSE	[5]	NaN	0.453	1.699	166	[0,0,0]	[0.0301]	5.374	0.6551	2590	0.83	null	250	0.15	1	4.865	null	0.828	[0,5,5]	["intergenic_region"]	MODIFIER	intergenic_region	null	LOC102156440-WSCD1	LOC102156440-WSCD1	n.31176004_31176035delTGGTGCTGAGCCACCAGGCTTACCCCCAGGAC	[0,0]	[0,0]	[0,0]	[0,0]	[0,0]	[0,0]	[0,0]	[0,0]	[0,0]	[0,0]	[0,0]	[0,0]	[0,0]	[0,0]	[0,0]
chr5	31176010	31176011	null	G	["A"]	31.47	["PASS"]	FALSE	[1]	NaN	1.525	2.009	162	[0,0,0]	[0.0062]	3.431	0.8436	2522	0.963	null	250	1.05	1	4.604	null	0.963	[0,1,1]	["intergenic_region"]	MODIFIER	intergenic_region	null	LOC102156440-WSCD1	LOC102156440-WSCD1	n.31176011G>A	[0,0]	[0,0]	[0,0]	[0,0]	[0,0]	[0,0]	[0,0]	[0,0]	[0,0]	[0,0]	[0,0]	[0,0]	[0,0]	[0,0]	[0,0]
chr5	31176498	31176499	null	T	["C"]	653.36	["PASS"]	FALSE	[9]	0.8665	0.538	2.699	166	[0,0,0]	[0.0542]	1.117	0.6152	2690	0.7119	null	250	2.38	0.9286	4.705	null	0.7651	[2,5,9]	["intergenic_region"]	MODIFIER	intergenic_region	null	LOC102156440-WSCD1	LOC102156440-WSCD1	n.31176499T>C	[0,0]	[0,0]	[0,0]	[0,0]	[0,0]	[0,0]	[0,0]	[0,0]	[0,0]	[1,1]	[0,0]	[0,0]	[0,0]	[0,0]	[0,0]
chr5	31176502	31176503	null	T	["C"]	12792.2	["PASS"]	FALSE	[122]	0.7082	0.585	0	166	[2,1,5]	[0.7349]	0	0.6434	2813	0.4963	null	250	5.31	0.5958	0	null	0.6879	[50,17,117]	["intergenic_region"]	MODIFIER	intergenic_region	null	LOC102156440-WSCD1	LOC102156440-WSCD1	n.31176503T>C	[1,1]	[0,1]	[0,0]	[0,1]	[1,1]	[1,1]	[1,1]	[1,1]	[0,1]	[1,1]	[1,1]	[1,1]	[1,1]	[1,1]	[0,0]
chr5	31176690	31176691	null	C	["T"]	28.05	["PASS"]	FALSE	[1]	NaN	2.228	4.933	166	[0,0,0]	[0.006]	18.164	0.8455	2479	0.9639	null	247.64	0.8	1	4.933	null	0.9639	[0,1,1]	["intergenic_region"]	MODIFIER	intergenic_region	null	LOC102156440-WSCD1	LOC102156440-WSCD1	n.31176691C>T	[0,0]	[0,0]	[0,0]	[0,1]	[0,0]	[0,0]	[0,0]	[0,0]	[0,0]	[0,0]	[0,0]	[0,0]	[0,0]	[0,0]	[0,0]
chr5	31177132	31177133	null	G	["A"]	314.53	["PASS"]	FALSE	[5]	0.9433	0.346	0	166	[0,0,0]	[0.0301]	4.222	0.7427	2398	0.83	null	250	3.66	0.9286	0	null	0.8942	[2,1,5]	["intergenic_region"]	MODIFIER	intergenic_region	null	LOC102156440-WSCD1	LOC102156440-WSCD1	n.31177133G>A	[0,0]	[0,0]	[0,0]	[0,0]	[0,0]	[0,0]	[0,0]	[0,0]	[0,0]	[0,0]	[0,0]	[0,0]	[0,0]	[0,0]	[0,0]
chr5	31177281	31177282	null	C	["A"]	4474.45	["PASS"]	FALSE	[60]	0.1311	0.685	1.021	166	[2,1,5]	[0.3614]	0	0.04382	2583	0.02371	null	250	3.57	0.1427	3.059	null	0.1075	[18,19,55]	["intergenic_region"]	MODIFIER	intergenic_region	null	LOC102156440-WSCD1	LOC102156440-WSCD1	n.31177282C>A	[1,1]	[0,0]	[0,0]	[0,0]	[1,1]	[1,1]	[1,1]	[1,1]	[0,0]	[0,0]	[0,0]	[0,1]	[1,1]	[1,1]	[0,0]
chr5	31177550	31177551	null	A	["G"]	3934.52	["PASS"]	FALSE	[53]	0.07607	0.569	1.155	166	[2,1,5]	[0.3193]	4.968	0.02342	2432	0.01309	null	250	3.86	0.1051	3.723	null	0.07771	[15,18,48]	["intergenic_region"]	MODIFIER	intergenic_region	null	LOC102156440-WSCD1	LOC102156440-WSCD1	n.31177551A>G	[1,1]	[0,0]	[0,0]	[0,0]	[1,1]	[1,1]	[1,1]	[1,1]	[0,0]	[0,0]	[0,0]	[0,1]	[1,1]	[1,1]	[0,0]
chr5	31177798	31177799	null	T	["C"]	3918.82	["PASS"]	FALSE	[53]	0.07607	0.64	1.684	166	[2,1,5]	[0.3193]	1.104	0.02342	2547	0.01309	null	250	3.71	0.1051	4.048	null	0.07771	[15,18,48]	["intergenic_region"]	MODIFIER	intergenic_region	null	LOC102156440-WSCD1	LOC102156440-WSCD1	n.31177799T>C	[1,1]	[0,0]	[0,0]	[0,0]	[1,1]	[1,1]	[1,1]	[1,1]	[0,0]	[0,0]	[0,0]	[0,1]	[1,1]	[1,1]	[0,0]
chr5	31177803	31177804	null	T	["C"]	3919.81	["PASS"]	FALSE	[53]	0.07607	0.63	1.908	166	[2,1,5]	[0.3193]	0.522	0.02342	2538	0.01309	null	250	3.68	0.1051	4.031	null	0.07771	[15,18,48]	["intergenic_region"]	MODIFIER	intergenic_region	null	LOC102156440-WSCD1	LOC102156440-WSCD1	n.31177804T>C	[1,1]	[0,0]	[0,0]	[0,0]	[1,1]	[1,1]	[1,1]	[1,1]	[0,0]	[0,0]	[0,0]	[0,1]	[1,1]	[1,1]	[0,0]
chr5	31177835	31177836	null	C	["T"]	306.46	["PASS"]	FALSE	[5]	NaN	0.756	2.855	166	[0,0,0]	[0.0301]	0.574	0.6551	2545	0.83	null	250	1.84	1	4.563	null	0.828	[0,5,5]	["intergenic_region"]	MODIFIER	intergenic_region	null	LOC102156440-WSCD1	LOC102156440-WSCD1	n.31177836C>T	[0,0]	[0,0]	[0,0]	[0,0]	[0,0]	[0,0]	[0,0]	[0,0]	[0,0]	[0,0]	[0,0]	[0,0]	[0,0]	[0,0]	[0,0]
chr5	31178051	31178052	null	A	["G"]	99.89	["PASS"]	FALSE	[2]	NaN	0.66	4.347	166	[0,0,0]	[0.012]	1.843	0.7816	2348	0.9288	null	250	1.26	1	6.177	null	0.9286	[0,2,2]	["intergenic_region"]	MODIFIER	intergenic_region	null	LOC102156440-WSCD1	LOC102156440-WSCD1	n.31178052A>G	[0,0]	[0,0]	[0,0]	[0,0]	[0,0]	[0,0]	[0,0]	[0,0]	[0,1]	[0,0]	[0,0]	[0,0]	[0,0]	[0,0]	[0,0]
chr5	31178147	31178148	null	C	["T"]	4662.97	["PASS"]	FALSE	[62]	0.1399	0.686	0.054	166	[2,1,5]	[0.3735]	1.722	0.04761	2437	0.02769	null	250	3.64	0.1427	3.293	null	0.1249	[18,21,57]	["intergenic_region"]	MODIFIER	intergenic_region	null	LOC102156440-WSCD1	LOC102156440-WSCD1	n.31178148C>T	[1,1]	[0,0]	[0,0]	[0,0]	[1,1]	[1,1]	[1,1]	[1,1]	[0,0]	[0,0]	[0,0]	[0,1]	[1,1]	[1,1]	[0,0]
chr5	31178151	31178152	null	C	["A"]	315.34	["PASS"]	FALSE	[5]	NaN	1.235	3.291	166	[0,0,0]	[0.0301]	7.62	0.6551	2374	0.83	null	250	2.24	1	4.215	null	0.828	[0,5,5]	["intergenic_region"]	MODIFIER	intergenic_region	null	LOC102156440-WSCD1	LOC102156440-WSCD1	n.31178152C>A	[0,0]	[0,0]	[0,0]	[0,0]	[0,0]	[0,0]	[0,0]	[0,0]	[0,0]	[0,0]	[0,0]	[0,0]	[0,0]	[0,0]	[0,0]
chr5	31178226	31178227	null	C	["G"]	315.33	["PASS"]	FALSE	[5]	NaN	0.477	2.621	166	[0,0,0]	[0.0301]	2.328	0.6551	2247	0.83	null	250	2.46	1	3.937	null	0.828	[0,5,5]	["intergenic_region"]	MODIFIER	intergenic_region	null	LOC102156440-WSCD1	LOC102156440-WSCD1	n.31178227C>G	[0,0]	[0,0]	[0,0]	[0,0]	[0,0]	[0,0]	[0,0]	[0,0]	[0,0]	[0,0]	[0,0]	[0,0]	[0,0]	[0,0]	[0,0]
chr5	31178341	31178342	null	G	["A"]	29.04	["PASS"]	FALSE	[1]	NaN	1.541	4.023	166	[0,0,0]	[0.006]	5.608	0.8455	2361	0.9639	null	250	0.94	1	4.664	null	0.9639	[0,1,1]	["intergenic_region"]	MODIFIER	intergenic_region	null	LOC102156440-WSCD1	LOC102156440-WSCD1	n.31178342G>A	[0,0]	[0,0]	[0,0]	[0,0]	[0,0]	[0,0]	[0,0]	[0,0]	[0,0]	[0,0]	[0,0]	[0,0]	[0,0]	[0,0]	[0,0]
chr5	31178477	31178478	null	C	["A"]	3848.56	["PASS"]	FALSE	[53]	0.07607	0.474	1.2	166	[2,1,5]	[0.3193]	4.979	0.02342	2506	0.01309	null	250	3.73	0.1051	3.665	null	0.07771	[15,18,48]	["intergenic_region"]	MODIFIER	intergenic_region	null	LOC102156440-WSCD1	LOC102156440-WSCD1	n.31178478C>A	[1,1]	[0,0]	[0,0]	[0,0]	[1,1]	[1,1]	[1,1]	[1,1]	[0,0]	[0,0]	[0,0]	[0,1]	[1,1]	[1,1]	[0,0]
chr5	31178627	31178661	null	GGATATGTCTTGTTCTTTTTTTTTTTTTTTTTTT	["G"]	3620.95	["PASS"]	FALSE	[53]	0.07607	0.752	0	166	[2,1,5]	[0.3193]	0	0.02342	2918	0.01309	null	250	0.34	0.1051	3.73	null	0.07771	[15,18,48]	["intergenic_region"]	MODIFIER	intergenic_region	null	LOC102156440-WSCD1	LOC102156440-WSCD1	n.31178629_31178661delGATATGTCTTGTTCTTTTTTTTTTTTTTTTTTT	[1,1]	[0,0]	[0,0]	[0,0]	[1,1]	[1,1]	[1,1]	[1,1]	[0,0]	[0,0]	[0,0]	[0,1]	[1,1]	[1,1]	[0,0]
chr5	31178641	31178646	null	CTTTT	["CTTTTTTT","CTTT","CTTTTTT","C","CTTTTT"]	1923.71	["PASS"]	FALSE	[30,13,14,2,1]	0.3083	0.606	-0.306	126	[0,0,0]	[0.2381,0.1032,0.1111,0.0159,0.0079]	1.744	0.1968	2486	0.2724	null	249.59	1.52	0.746	3.633	null	0.3016	[7,37,60]	["intergenic_region"]	MODIFIER	intergenic_region	null	LOC102156440-WSCD1	LOC102156440-WSCD1	n.31178643_31178646delTTTT	[-1,-1]	[0,0]	[0,0]	[0,0]	[-1,-1]	[-1,-1]	[-1,-1]	[-1,-1]	[0,0]	[0,2]	[1,3]	[0,3]	[-1,-1]	[-1,-1]	[0,0]
chr5	31178683	31178685	null	AG	["A"]	19.24	["PASS"]	FALSE	[1]	NaN	1.751	-0.035	166	[0,0,0]	[0.006]	4.33	0.8455	2700	0.9639	null	249.28	0.84	1	3.536	null	0.9639	[0,1,1]	["intergenic_region"]	MODIFIER	intergenic_region	null	LOC102156440-WSCD1	LOC102156440-WSCD1	n.31178685delG	[0,0]	[0,0]	[0,0]	[0,0]	[0,0]	[0,0]	[0,0]	[0,0]	[0,0]	[0,0]	[0,0]	[0,0]	[0,0]	[0,0]	[0,0]
chr5	31178773	31178774	null	T	["C"]	3871.54	["PASS"]	FALSE	[53]	0.07607	0.493	2.45	166	[2,1,5]	[0.3193]	4.993	0.02342	2524	0.01309	null	250	3.58	0.1051	3.747	null	0.07771	[15,18,48]	["intergenic_region"]	MODIFIER	intergenic_region	null	LOC102156440-WSCD1	LOC102156440-WSCD1	n.31178774T>C	[1,1]	[0,0]	[0,0]	[0,0]	[1,1]	[1,1]	[1,1]	[1,1]	[0,0]	[0,0]	[0,0]	[0,1]	[1,1]	[1,1]	[0,0]
chr5	31178779	31178780	null	G	["A"]	3921.54	["PASS"]	FALSE	[53]	0.07607	0.557	2.139	166	[2,1,5]	[0.3193]	3.228	0.02342	2520	0.01309	null	250	3.63	0.1051	3.782	null	0.07771	[15,18,48]	["intergenic_region"]	MODIFIER	intergenic_region	null	LOC102156440-WSCD1	LOC102156440-WSCD1	n.31178780G>A	[1,1]	[0,0]	[0,0]	[0,0]	[1,1]	[1,1]	[1,1]	[1,1]	[0,0]	[0,0]	[0,0]	[0,1]	[1,1]	[1,1]	[0,0]
chr5	31179256	31179257	null	T	["C"]	4014.52	["PASS"]	FALSE	[53]	0.07607	0.67	1.537	166	[2,1,5]	[0.3193]	1.741	0.02342	2520	0.01309	null	250	3.64	0.1051	3.995	null	0.07771	[15,18,48]	["intergenic_region"]	MODIFIER	intergenic_region	null	LOC102156440-WSCD1	LOC102156440-WSCD1	n.31179257T>C	[1,1]	[0,0]	[0,0]	[0,0]	[1,1]	[1,1]	[1,1]	[1,1]	[0,0]	[0,0]	[0,0]	[0,1]	[1,1]	[1,1]	[0,0]
chr5	31179356	31179357	null	C	["T"]	4026.8	["PASS"]	FALSE	[53]	0.07607	0.677	0.206	166	[2,1,5]	[0.3193]	1.739	0.02342	2649	0.01309	null	250	3.63	0.1051	3.666	null	0.07771	[15,18,48]	["intergenic_region"]	MODIFIER	intergenic_region	null	LOC102156440-WSCD1	LOC102156440-WSCD1	n.31179357C>T	[1,1]	[0,0]	[0,0]	[0,0]	[1,1]	[1,1]	[1,1]	[1,1]	[0,0]	[0,0]	[0,0]	[0,1]	[1,1]	[1,1]	[0,0]
chr5	31179364	31179365	null	G	["C"]	3059.84	["PASS"]	FALSE	[40]	0.4335	0.657	0	166	[0,0,0]	[0.241]	0.524	0.236	2587	0.1857	null	250	3.02	0.6491	4.048	null	0.27	[11,18,40]	["intergenic_region"]	MODIFIER	intergenic_region	null	LOC102156440-WSCD1	LOC102156440-WSCD1	n.31179365G>C	[0,0]	[0,0]	[0,0]	[0,0]	[0,0]	[0,0]	[0,0]	[0,0]	[0,0]	[0,0]	[1,1]	[0,1]	[0,0]	[0,0]	[0,0]
chr5	31179374	31179375	null	G	["A"]	3980.54	["PASS"]	FALSE	[53]	0.07607	0.632	0	166	[2,1,5]	[0.3193]	0	0.02342	2611	0.01309	null	250	3.71	0.1051	4.07	null	0.07771	[15,18,48]	["intergenic_region"]	MODIFIER	intergenic_region	null	LOC102156440-WSCD1	LOC102156440-WSCD1	n.31179375G>A	[1,1]	[0,0]	[0,0]	[0,0]	[1,1]	[1,1]	[1,1]	[1,1]	[0,0]	[0,0]	[0,0]	[0,1]	[1,1]	[1,1]	[0,0]
chr5	31179388	31179389	null	A	["G"]	10465.9	["PASS"]	FALSE	[121]	0.7227	0.663	0	166	[2,1,5]	[0.7289]	0	0.6229	2679	0.4822	null	250	4.56	0.5958	0	null	0.6707	[49,18,116]	["intergenic_region"]	MODIFIER	intergenic_region	null	LOC102156440-WSCD1	LOC102156440-WSCD1	n.31179389A>G	[1,1]	[0,1]	[0,0]	[0,0]	[1,1]	[1,1]	[1,1]	[1,1]	[0,1]	[1,1]	[1,1]	[1,1]	[1,1]	[1,1]	[0,0]
chr5	31179439	31179440	null	G	["A"]	3856.54	["PASS"]	FALSE	[53]	0.07607	0.797	0	166	[2,1,5]	[0.3193]	2.434	0.02342	2481	0.01309	null	250	3.69	0.1051	3.94	null	0.07771	[15,18,48]	["intergenic_region"]	MODIFIER	intergenic_region	null	LOC102156440-WSCD1	LOC102156440-WSCD1	n.31179440G>A	[1,1]	[0,0]	[0,0]	[0,0]	[1,1]	[1,1]	[1,1]	[1,1]	[0,0]	[0,0]	[0,0]	[0,1]	[1,1]	[1,1]	[0,0]
chr5	31179441	31179442	null	G	["A"]	3850.54	["PASS"]	FALSE	[53]	0.07607	0.836	0	166	[2,1,5]	[0.3193]	2.452	0.02342	2472	0.01309	null	250	3.73	0.1051	3.923	null	0.07771	[15,18,48]	["intergenic_region"]	MODIFIER	intergenic_region	null	LOC102156440-WSCD1	LOC102156440-WSCD1	n.31179442G>A	[1,1]	[0,0]	[0,0]	[0,0]	[1,1]	[1,1]	[1,1]	[1,1]	[0,0]	[0,0]	[0,0]	[0,1]	[1,1]	[1,1]	[0,0]
chr5	31179457	31179458	null	C	["T"]	3971.55	["PASS"]	FALSE	[53]	0.07607	0.681	0	166	[2,1,5]	[0.3193]	0.522	0.02342	2501	0.01309	null	250	3.75	0.1051	4.031	null	0.07771	[15,18,48]	["intergenic_region"]	MODIFIER	intergenic_region	null	LOC102156440-WSCD1	LOC102156440-WSCD1	n.31179458C>T	[1,1]	[0,0]	[0,0]	[0,0]	[1,1]	[1,1]	[1,1]	[1,1]	[0,0]	[0,0]	[0,0]	[0,1]	[1,1]	[1,1]	[0,0]
chr5	31179484	31179485	null	T	["C"]	3891.59	["PASS"]	FALSE	[53]	0.07607	0.68	0.315	166	[2,1,5]	[0.3193]	1.745	0.02342	2410	0.01309	null	250	3.92	0.1051	3.802	null	0.07771	[15,18,48]	["intergenic_region"]	MODIFIER	intergenic_region	null	LOC102156440-WSCD1	LOC102156440-WSCD1	n.31179485T>C	[1,1]	[0,0]	[0,0]	[0,0]	[1,1]	[1,1]	[1,1]	[1,1]	[0,0]	[0,0]	[0,0]	[0,1]	[1,1]	[1,1]	[0,0]
chr5	31179519	31179520	null	G	["A"]	91.89	["PASS"]	FALSE	[2]	NaN	1.514	1.304	166	[0,0,0]	[0.012]	4.244	0.7816	2421	0.9288	null	250	1.84	1	4.133	null	0.9286	[0,2,2]	["intergenic_region"]	MODIFIER	intergenic_region	null	LOC102156440-WSCD1	LOC102156440-WSCD1	n.31179520G>A	[0,0]	[0,0]	[0,0]	[0,0]	[0,0]	[0,0]	[0,0]	[0,0]	[0,0]	[0,0]	[0,0]	[0,0]	[0,0]	[0,0]	[0,0]
chr5	31179599	31179600	null	C	["G"]	304.33	["PASS"]	FALSE	[5]	NaN	0.75	3.923	166	[0,0,0]	[0.0301]	2.884	0.6551	2519	0.83	null	250	2	1	4.697	null	0.828	[0,5,5]	["intergenic_region"]	MODIFIER	intergenic_region	null	LOC102156440-WSCD1	LOC102156440-WSCD1	n.31179600C>G	[0,0]	[0,0]	[0,0]	[0,0]	[0,0]	[0,0]	[0,0]	[0,0]	[0,0]	[0,0]	[0,0]	[0,0]	[0,0]	[0,0]	[0,0]
chr5	31179619	31179620	null	G	["A"]	97.89	["PASS"]	FALSE	[2]	NaN	1.094	4.805	166	[0,0,0]	[0.012]	4.437	0.7816	2493	0.9288	null	250	1.27	1	6.28	null	0.9286	[0,2,2]	["intergenic_region"]	MODIFIER	intergenic_region	null	LOC102156440-WSCD1	LOC102156440-WSCD1	n.31179620G>A	[0,0]	[0,0]	[0,0]	[0,0]	[0,0]	[0,0]	[0,0]	[0,0]	[0,0]	[0,0]	[0,0]	[0,0]	[0,0]	[0,0]	[0,0]
chr5	31179647	31179648	null	T	["G"]	3999.52	["PASS"]	FALSE	[53]	0.07607	0.686	0	166	[2,1,5]	[0.3193]	1.725	0.02342	2583	0.01309	null	250	3.85	0.1051	3.001	null	0.07771	[15,18,48]	["intergenic_region"]	MODIFIER	intergenic_region	null	LOC102156440-WSCD1	LOC102156440-WSCD1	n.31179648T>G	[1,1]	[0,0]	[0,0]	[0,0]	[1,1]	[1,1]	[1,1]	[1,1]	[0,0]	[0,0]	[0,0]	[0,1]	[1,1]	[1,1]	[0,0]
chr5	31179769	31179770	null	A	["G"]	3936.52	["PASS"]	FALSE	[53]	0.07607	0.799	0	166	[2,1,5]	[0.3193]	1.091	0.02342	2466	0.01309	null	250	3.73	0.1051	3.937	null	0.07771	[15,18,48]	["intergenic_region"]	MODIFIER	intergenic_region	null	LOC102156440-WSCD1	LOC102156440-WSCD1	n.31179770A>G	[1,1]	[0,0]	[0,0]	[0,0]	[1,1]	[1,1]	[1,1]	[1,1]	[0,0]	[0,0]	[0,0]	[0,1]	[1,1]	[1,1]	[0,0]
chr5	31179836	31179837	null	C	["T"]	665.36	["PASS"]	FALSE	[9]	0.8665	0.733	3.211	166	[0,0,0]	[0.0542]	5.508	0.6152	2350	0.7119	null	250	2.72	0.9286	4.863	null	0.7651	[2,5,9]	["intergenic_region"]	MODIFIER	intergenic_region	null	LOC102156440-WSCD1	LOC102156440-WSCD1	n.31179837C>T	[0,0]	[0,0]	[0,0]	[0,0]	[0,0]	[0,0]	[0,0]	[0,0]	[0,0]	[1,1]	[0,0]	[0,0]	[0,0]	[0,0]	[0,0]
chr5	31179837	31179838	null	G	["A"]	143.25	["PASS"]	FALSE	[3]	0.9623	1.289	3.418	166	[0,0,0]	[0.0181]	0	0.7928	2344	0.8948	null	250	3.11	0.9639	4.113	null	0.9286	[1,1,3]	["intergenic_region"]	MODIFIER	intergenic_region	null	LOC102156440-WSCD1	LOC102156440-WSCD1	n.31179838G>A	[0,0]	[0,0]	[0,0]	[0,0]	[0,0]	[0,0]	[0,0]	[0,0]	[0,0]	[0,0]	[0,0]	[0,0]	[0,0]	[0,0]	[0,0]
chr5	31179898	31179899	null	C	["T"]	99.89	["PASS"]	FALSE	[2]	NaN	0.505	3.114	166	[0,0,0]	[0.012]	3.285	0.7816	2350	0.9288	null	250	1.51	1	5.248	null	0.9286	[0,2,2]	["intergenic_region"]	MODIFIER	intergenic_region	null	LOC102156440-WSCD1	LOC102156440-WSCD1	n.31179899C>T	[0,0]	[0,0]	[0,0]	[0,0]	[0,0]	[0,0]	[0,0]	[0,0]	[0,0]	[0,0]	[0,0]	[0,0]	[0,0]	[0,0]	[0,0]
chr5	31180079	31180080	null	C	["T"]	93.89	["PASS"]	FALSE	[2]	NaN	0.317	3.926	166	[0,0,0]	[0.012]	5.292	0.7816	2425	0.9288	null	250	0.98	1	6.146	null	0.9286	[0,2,2]	["intergenic_region"]	MODIFIER	intergenic_region	null	LOC102156440-WSCD1	LOC102156440-WSCD1	n.31180080C>T	[0,0]	[0,0]	[0,0]	[0,0]	[0,0]	[0,0]	[0,0]	[0,0]	[0,1]	[0,0]	[0,0]	[0,0]	[0,0]	[0,0]	[0,0]
chr5	31180107	31180108	null	A	["G"]	3912.48	["PASS"]	FALSE	[53]	0.07607	0.639	1.125	166	[2,1,5]	[0.3193]	1.742	0.02342	2465	0.01309	null	250	3.81	0.1051	3.802	null	0.07771	[15,18,48]	["intergenic_region"]	MODIFIER	intergenic_region	null	LOC102156440-WSCD1	LOC102156440-WSCD1	n.31180108A>G	[1,1]	[0,0]	[0,0]	[0,0]	[1,1]	[1,1]	[1,1]	[1,1]	[0,0]	[0,0]	[0,0]	[0,1]	[1,1]	[1,1]	[0,0]
chr5	31180140	31180141	null	C	["T"]	164.52	["PASS"]	FALSE	[3]	NaN	0.78	2.637	166	[0,0,0]	[0.0181]	0	0.7326	2344	0.8948	null	250	2.03	1	2.637	null	0.8942	[0,3,3]	["intergenic_region"]	MODIFIER	intergenic_region	null	LOC102156440-WSCD1	LOC102156440-WSCD1	n.31180141C>T	[0,0]	[0,0]	[0,0]	[0,0]	[0,0]	[0,0]	[0,0]	[0,0]	[0,0]	[0,0]	[0,0]	[0,0]	[0,0]	[0,0]	[0,0]
chr5	31180164	31180165	null	C	["A"]	97.89	["PASS"]	FALSE	[2]	NaN	0.891	2.736	166	[0,0,0]	[0.012]	1.876	0.7816	2368	0.9288	null	250	1.27	1	5.335	null	0.9286	[0,2,2]	["intergenic_region"]	MODIFIER	intergenic_region	null	LOC102156440-WSCD1	LOC102156440-WSCD1	n.31180165C>A	[0,0]	[0,0]	[0,0]	[0,0]	[0,0]	[0,0]	[0,0]	[0,0]	[0,0]	[0,0]	[0,0]	[0,0]	[0,0]	[0,0]	[0,0]
chr5	31180168	31180169	null	C	["T"]	3824.57	["PASS"]	FALSE	[53]	0.07607	0.508	1.583	166	[2,1,5]	[0.3193]	3.221	0.02342	2439	0.01309	null	250	3.76	0.1051	3.94	null	0.07771	[15,18,48]	["intergenic_region"]	MODIFIER	intergenic_region	null	LOC102156440-WSCD1	LOC102156440-WSCD1	n.31180169C>T	[1,1]	[0,0]	[0,0]	[0,0]	[1,1]	[1,1]	[1,1]	[1,1]	[0,0]	[0,0]	[0,0]	[0,1]	[1,1]	[1,1]	[0,0]
chr5	31180284	31180286	null	TG	["T"]	3493	["PASS"]	FALSE	[52]	0.06397	0.897	0	166	[2,1,5]	[0.3133]	1.73	0.01973	2310	0.01194	null	250	3.66	0.0936	3.873	null	0.07771	[14,19,47]	["intergenic_region"]	MODIFIER	intergenic_region	null	LOC102156440-WSCD1	LOC102156440-WSCD1	n.31180286delG	[1,1]	[0,0]	[0,0]	[0,0]	[1,1]	[1,1]	[0,1]	[1,1]	[0,0]	[0,0]	[0,0]	[0,1]	[1,1]	[1,1]	[0,0]
chr5	31180392	31180393	null	G	["A"]	168.52	["PASS"]	FALSE	[3]	NaN	0.221	3.588	166	[0,0,0]	[0.0181]	8.923	0.7326	2302	0.8948	null	250	1.77	1	4.826	null	0.8942	[0,3,3]	["intergenic_region"]	MODIFIER	intergenic_region	null	LOC102156440-WSCD1	LOC102156440-WSCD1	n.31180393G>A	[0,0]	[0,1]	[0,0]	[0,0]	[0,0]	[0,0]	[0,0]	[0,0]	[0,1]	[0,0]	[0,0]	[0,0]	[0,0]	[0,0]	[0,0]
chr5	31180567	31180568	null	G	["A"]	3793.53	["PASS"]	FALSE	[53]	0.07607	0.71	1.194	166	[2,1,5]	[0.3193]	0	0.02342	2426	0.01309	null	250	3.85	0.1051	3.464	null	0.07771	[15,18,48]	["intergenic_region"]	MODIFIER	intergenic_region	null	LOC102156440-WSCD1	LOC102156440-WSCD1	n.31180568G>A	[1,1]	[0,0]	[0,0]	[0,0]	[1,1]	[1,1]	[1,1]	[1,1]	[0,0]	[0,0]	[0,0]	[0,1]	[1,1]	[1,1]	[0,0]
chr5	31180569	31180570	null	G	["T"]	823.52	["PASS"]	FALSE	[12]	NaN	0.722	2.719	166	[0,0,0]	[0.0723]	2.45	0.4683	2396	0.6329	null	250	1.79	1	4.925	null	0.6221	[0,12,12]	["intergenic_region"]	MODIFIER	intergenic_region	null	LOC102156440-WSCD1	LOC102156440-WSCD1	n.31180570G>T	[0,0]	[0,1]	[0,0]	[0,0]	[0,0]	[0,0]	[0,0]	[0,0]	[0,1]	[0,0]	[0,0]	[0,0]	[0,0]	[0,0]	[0,0]
chr5	31180595	31180596	null	G	["A"]	3765.55	["PASS"]	FALSE	[53]	0.07607	0.713	0	166	[2,1,5]	[0.3193]	1.729	0.02342	2395	0.01309	null	250	3.86	0.1051	3.621	null	0.07771	[15,18,48]	["intergenic_region"]	MODIFIER	intergenic_region	null	LOC102156440-WSCD1	LOC102156440-WSCD1	n.31180596G>A	[1,1]	[0,0]	[0,0]	[0,0]	[1,1]	[1,1]	[1,1]	[1,1]	[0,0]	[0,0]	[0,0]	[0,1]	[1,1]	[1,1]	[0,0]
chr5	31180630	31180631	null	A	["G"]	3703.55	["PASS"]	FALSE	[53]	0.07607	0.683	0.521	166	[2,1,5]	[0.3193]	1.742	0.02342	2291	0.01309	null	250	3.93	0.1051	3.183	null	0.07771	[15,18,48]	["intergenic_region"]	MODIFIER	intergenic_region	null	LOC102156440-WSCD1	LOC102156440-WSCD1	n.31180631A>G	[1,1]	[0,0]	[0,0]	[0,0]	[1,1]	[1,1]	[1,1]	[1,1]	[0,0]	[0,0]	[0,0]	[0,1]	[1,1]	[1,1]	[0,0]
chr5	31180657	31180658	null	G	["A"]	135.25	["PASS"]	FALSE	[3]	0.9623	0.465	3.308	166	[0,0,0]	[0.0181]	0	0.7928	2228	0.8948	null	250	3.86	0.9639	3.308	null	0.9286	[1,1,3]	["intergenic_region"]	MODIFIER	intergenic_region	null	LOC102156440-WSCD1	LOC102156440-WSCD1	n.31180658G>A	[0,0]	[0,0]	[0,0]	[0,0]	[0,0]	[0,0]	[0,0]	[0,0]	[0,0]	[0,0]	[0,0]	[0,0]	[0,0]	[0,0]	[0,0]
chr5	31180969	31180970	null	T	["TC"]	4187.75	["PASS"]	FALSE	[57]	0.2031	0.638	0	166	[0,0,0]	[0.3434]	0	0.1106	2431	0.07635	null	250	3.31	0.5454	3.708	null	0.116	[15,27,57]	["intergenic_region"]	MODIFIER	intergenic_region	null	LOC102156440-WSCD1	LOC102156440-WSCD1	n.31180970_31180971insC	[0,0]	[0,0]	[0,0]	[0,0]	[0,0]	[0,0]	[0,0]	[0,0]	[0,0]	[1,1]	[1,1]	[0,1]	[0,0]	[0,0]	[0,0]
chr5	31181011	31181012	null	C	["T"]	99.9	["PASS"]	FALSE	[2]	NaN	0.519	2.627	166	[0,0,0]	[0.012]	1.03	0.7816	2274	0.9288	null	250	1.78	1	4.881	null	0.9286	[0,2,2]	["intergenic_region"]	MODIFIER	intergenic_region	null	LOC102156440-WSCD1	LOC102156440-WSCD1	n.31181012C>T	[0,0]	[0,0]	[0,0]	[0,0]	[0,0]	[0,0]	[0,0]	[0,0]	[0,0]	[0,0]	[0,0]	[0,0]	[0,0]	[0,0]	[0,0]
chr5	31181070	31181071	null	A	["G"]	4003.51	["PASS"]	FALSE	[53]	0.07607	0.882	0.042	166	[2,1,5]	[0.3193]	1.121	0.02342	2527	0.01309	null	250	3.77	0.1051	3.464	null	0.07771	[15,18,48]	["intergenic_region"]	MODIFIER	intergenic_region	null	LOC102156440-WSCD1	LOC102156440-WSCD1	n.31181071A>G	[1,1]	[0,0]	[0,0]	[0,0]	[1,1]	[1,1]	[1,1]	[1,1]	[0,0]	[0,0]	[0,0]	[0,1]	[1,1]	[1,1]	[0,0]
chr5	31181382	31181383	null	G	["T"]	796.51	["PASS"]	FALSE	[12]	NaN	1.002	0.884	166	[0,0,0]	[0.0723]	4.063	0.4683	2444	0.6329	null	250	1.76	1	4.85	null	0.6221	[0,12,12]	["intergenic_region"]	MODIFIER	intergenic_region	null	LOC102156440-WSCD1	LOC102156440-WSCD1	n.31181383G>T	[0,0]	[0,1]	[0,0]	[0,0]	[0,0]	[0,0]	[0,0]	[0,0]	[0,1]	[0,0]	[0,0]	[0,0]	[0,0]	[0,0]	[0,0]
chr5	31181390	31181391	null	A	["G"]	3849.66	["PASS"]	FALSE	[53]	0.07607	0.854	0.512	166	[2,1,5]	[0.3193]	0.523	0.02342	2463	0.01309	null	250	4.02	0.1051	3.723	null	0.07771	[15,18,48]	["intergenic_region"]	MODIFIER	intergenic_region	null	LOC102156440-WSCD1	LOC102156440-WSCD1	n.31181391A>G	[1,1]	[0,0]	[0,0]	[0,0]	[1,1]	[1,1]	[1,1]	[1,1]	[0,0]	[0,0]	[0,0]	[0,1]	[1,1]	[1,1]	[0,0]
chr5	31181393	31181398	null	CAGAT	["C"]	766.05	["PASS"]	FALSE	[12]	NaN	0.982	0.297	166	[0,0,0]	[0.0723]	5.944	0.4683	2460	0.6329	null	250	1.26	1	4.517	null	0.6221	[0,12,12]	["intergenic_region"]	MODIFIER	intergenic_region	null	LOC102156440-WSCD1	LOC102156440-WSCD1	n.31181395_31181398delAGAT	[0,0]	[0,1]	[0,0]	[0,0]	[0,0]	[0,0]	[0,0]	[0,0]	[0,1]	[0,0]	[0,0]	[0,0]	[0,0]	[0,0]	[0,0]
chr5	31181438	31181439	null	G	["T"]	3964.53	["PASS"]	FALSE	[53]	0.07607	0.859	0.401	166	[2,1,5]	[0.3193]	1.107	0.02342	2569	0.01309	null	250	3.77	0.1051	3.442	null	0.07771	[15,18,48]	["intergenic_region"]	MODIFIER	intergenic_region	null	LOC102156440-WSCD1	LOC102156440-WSCD1	n.31181439G>T	[1,1]	[0,0]	[0,0]	[0,0]	[1,1]	[1,1]	[1,1]	[1,1]	[0,0]	[0,0]	[0,0]	[0,1]	[1,1]	[1,1]	[0,0]
chr5	31181535	31181536	null	G	["T"]	3985.66	["PASS"]	FALSE	[53]	0.07607	0.584	0.817	166	[2,1,5]	[0.3193]	0.52	0.02342	2499	0.01309	null	250	3.87	0.1051	3.442	null	0.07771	[15,18,48]	["intergenic_region"]	MODIFIER	intergenic_region	null	LOC102156440-WSCD1	LOC102156440-WSCD1	n.31181536G>T	[1,1]	[0,0]	[0,0]	[0,0]	[1,1]	[1,1]	[1,1]	[1,1]	[0,0]	[0,0]	[0,0]	[0,1]	[1,1]	[1,1]	[0,0]
chr5	31181742	31181743	null	A	["G"]	4054.55	["PASS"]	FALSE	[53]	0.07607	0.63	1.209	166	[2,1,5]	[0.3193]	0.517	0.02342	2661	0.01309	null	250	3.63	0.1051	4.031	null	0.07771	[15,18,48]	["intergenic_region"]	MODIFIER	intergenic_region	null	LOC102156440-WSCD1	LOC102156440-WSCD1	n.31181743A>G	[1,1]	[0,0]	[0,0]	[0,0]	[1,1]	[1,1]	[1,1]	[1,1]	[0,0]	[0,0]	[0,0]	[0,1]	[1,1]	[1,1]	[0,0]
chr5	31181921	31181922	null	T	["G"]	11117	["PASS"]	FALSE	[122]	0.7082	0.506	0	166	[2,1,5]	[0.7349]	3.204	0.6434	3061	0.4963	null	250	4.22	0.5958	0	null	0.6879	[50,17,117]	["intergenic_region"]	MODIFIER	intergenic_region	null	LOC102156440-WSCD1	LOC102156440-WSCD1	n.31181922T>G	[1,1]	[0,1]	[0,0]	[0,0]	[1,1]	[1,1]	[1,1]	[1,1]	[0,1]	[1,1]	[1,1]	[1,1]	[1,1]	[1,1]	[0,0]
chr5	31182369	31182370	null	T	["A"]	636.77	["PASS"]	FALSE	[9]	0.847	0.658	3.463	166	[0,0,0]	[0.0542]	0.966	0.582	2694	0.7119	null	250	2.22	0.9639	5.017	null	0.7349	[1,7,9]	["intergenic_region"]	MODIFIER	intergenic_region	null	LOC102156440-WSCD1	LOC102156440-WSCD1	n.31182370T>A	[0,0]	[0,0]	[0,0]	[0,0]	[0,0]	[0,0]	[0,0]	[0,0]	[0,0]	[0,0]	[0,0]	[0,0]	[0,0]	[0,0]	[0,0]
chr5	31182394	31182395	null	G	["A"]	316.62	["PASS"]	FALSE	[4]	0.9433	0.392	1.781	166	[0,0,0]	[0.0241]	1.419	0.7479	2644	0.8619	null	250	1.72	0.9639	4.074	null	0.8942	[1,2,4]	["intergenic_region"]	MODIFIER	intergenic_region	null	LOC102156440-WSCD1	LOC102156440-WSCD1	n.31182395G>A	[0,0]	[0,0]	[0,0]	[0,0]	[0,0]	[0,0]	[0,0]	[0,0]	[0,0]	[0,0]	[0,0]	[0,0]	[0,0]	[0,0]	[0,0]
chr5	31182515	31182516	null	G	["A"]	4091.31	["PASS"]	FALSE	[51]	0.0696	0.857	1.431	166	[2,1,5]	[0.3072]	4.966	0.02096	2715	0.01086	null	250	3.56	0.1051	3.416	null	0.06513	[15,16,46]	["intergenic_region"]	MODIFIER	intergenic_region	null	LOC102156440-WSCD1	LOC102156440-WSCD1	n.31182516G>A	[1,1]	[0,0]	[0,0]	[0,0]	[1,1]	[1,1]	[1,1]	[1,1]	[0,0]	[0,0]	[0,0]	[0,1]	[1,1]	[1,1]	[0,0]
chr5	31182788	31182789	null	C	["T"]	3997.43	["PASS"]	FALSE	[53]	0.07607	0.843	0.465	166	[2,1,5]	[0.3193]	0	0.02342	2493	0.01309	null	250	3.7	0.1051	3.194	null	0.07771	[15,18,48]	["intergenic_region"]	MODIFIER	intergenic_region	null	LOC102156440-WSCD1	LOC102156440-WSCD1	n.31182789C>T	[1,1]	[0,0]	[0,0]	[0,0]	[1,1]	[1,1]	[1,1]	[1,1]	[0,0]	[0,0]	[0,0]	[0,1]	[1,1]	[1,1]	[0,0]
chr5	31182862	31182863	null	C	["T"]	526.51	["PASS"]	FALSE	[8]	NaN	0.539	2.174	166	[0,0,0]	[0.0482]	2.799	0.5645	2461	0.74	null	250	2.07	1	4.392	null	0.7349	[0,8,8]	["intergenic_region"]	MODIFIER	intergenic_region	null	LOC102156440-WSCD1	LOC102156440-WSCD1	n.31182863C>T	[0,0]	[0,0]	[0,0]	[0,0]	[0,0]	[0,0]	[0,0]	[0,0]	[0,0]	[0,0]	[0,1]	[0,0]	[0,0]	[0,0]	[0,0]
chr5	31182870	31182871	null	G	["C"]	162.53	["PASS"]	FALSE	[3]	NaN	1.929	2.837	166	[0,0,0]	[0.0181]	18.116	0.7326	2439	0.8948	null	250	1.59	1	4.796	null	0.8942	[0,3,3]	["intergenic_region"]	MODIFIER	intergenic_region	null	LOC102156440-WSCD1	LOC102156440-WSCD1	n.31182871G>C	[0,0]	[0,0]	[0,0]	[0,0]	[0,0]	[0,0]	[0,0]	[0,0]	[0,0]	[0,0]	[0,0]	[0,0]	[0,0]	[0,0]	[0,1]
chr5	31182932	31182933	null	T	["C"]	848.12	["PASS"]	FALSE	[11]	0.8665	0.67	0	166	[0,0,0]	[0.0663]	4.391	0.611	2543	0.6584	null	250	2.99	0.8607	0	null	0.7651	[4,3,11]	["intergenic_region"]	MODIFIER	intergenic_region	null	LOC102156440-WSCD1	LOC102156440-WSCD1	n.31182933T>C	[0,0]	[0,0]	[0,0]	[1,1]	[0,0]	[0,0]	[0,0]	[0,0]	[0,0]	[0,0]	[0,0]	[0,0]	[0,0]	[0,0]	[0,1]
chr5	31183028	31183029	null	G	["A"]	990.41	["PASS"]	FALSE	[14]	NaN	0.736	1.387	166	[0,0,0]	[0.0843]	1.74	0.4268	2399	0.5844	null	250	1.97	1	4.881	null	0.5702	[0,14,14]	["intergenic_region"]	MODIFIER	intergenic_region	null	LOC102156440-WSCD1	LOC102156440-WSCD1	n.31183029G>A	[0,0]	[0,1]	[0,0]	[0,0]	[0,0]	[0,0]	[0,0]	[0,0]	[0,1]	[0,0]	[0,0]	[0,0]	[0,0]	[0,0]	[0,0]
chr5	31183116	31183117	null	T	["C"]	3865.52	["PASS"]	FALSE	[53]	0.07607	0.913	0.296	166	[2,1,5]	[0.3193]	3.207	0.02342	2338	0.01309	null	250	4.01	0.1051	3.507	null	0.07771	[15,18,48]	["intergenic_region"]	MODIFIER	intergenic_region	null	LOC102156440-WSCD1	LOC102156440-WSCD1	n.31183117T>C	[1,1]	[0,0]	[0,0]	[0,0]	[1,1]	[1,1]	[1,1]	[1,1]	[0,0]	[0,0]	[0,0]	[0,1]	[1,1]	[1,1]	[0,0]
chr5	31183260	31183261	null	C	["T"]	996.41	["PASS"]	FALSE	[14]	NaN	0.919	-0.072	166	[0,0,0]	[0.0843]	3.198	0.4268	2414	0.5844	null	250	1.89	1	4.561	null	0.5702	[0,14,14]	["intergenic_region"]	MODIFIER	intergenic_region	null	LOC102156440-WSCD1	LOC102156440-WSCD1	n.31183261C>T	[0,0]	[0,1]	[0,0]	[0,0]	[0,0]	[0,0]	[0,0]	[0,0]	[0,1]	[0,0]	[0,0]	[0,0]	[0,0]	[0,0]	[0,0]
chr5	31183310	31183317	null	AGCAATC	["A"]	909.19	["PASS"]	FALSE	[14]	NaN	0.857	1.133	166	[0,0,0]	[0.0843]	1.748	0.4268	2428	0.5844	null	250	0.86	1	4.724	null	0.5702	[0,14,14]	["intergenic_region"]	MODIFIER	intergenic_region	null	LOC102156440-WSCD1	LOC102156440-WSCD1	n.31183312_31183317delGCAATC	[0,0]	[0,1]	[0,0]	[0,0]	[0,0]	[0,0]	[0,0]	[0,0]	[0,1]	[0,0]	[0,0]	[0,0]	[0,0]	[0,0]	[0,0]
chr5	31183357	31183358	null	C	["T"]	3793.52	["PASS"]	FALSE	[53]	0.07607	0.622	0	166	[2,1,5]	[0.3193]	0	0.02342	2355	0.01309	null	250	3.95	0.1051	3.665	null	0.07771	[15,18,48]	["intergenic_region"]	MODIFIER	intergenic_region	null	LOC102156440-WSCD1	LOC102156440-WSCD1	n.31183358C>T	[1,1]	[0,0]	[0,0]	[0,0]	[1,1]	[1,1]	[1,1]	[1,1]	[0,0]	[0,0]	[0,0]	[0,1]	[1,1]	[1,1]	[0,0]
chr5	31183582	31183583	null	A	["G"]	4502.13	["PASS"]	FALSE	[61]	0.1357	0.597	0.68	166	[2,1,5]	[0.3675]	2.444	0.0457	2422	0.02564	null	250	3.98	0.1427	2.807	null	0.116	[18,20,56]	["intergenic_region"]	MODIFIER	intergenic_region	null	LOC102156440-WSCD1	LOC102156440-WSCD1	n.31183583A>G	[1,1]	[0,0]	[0,0]	[0,0]	[1,1]	[1,1]	[1,1]	[1,1]	[0,0]	[0,0]	[0,1]	[0,1]	[1,1]	[1,1]	[0,0]
chr5	31183728	31183729	null	A	["G"]	3979.55	["PASS"]	FALSE	[53]	0.07607	0.622	1.387	166	[2,1,5]	[0.3193]	1.758	0.02342	2503	0.01309	null	250	3.73	0.1051	3.563	null	0.07771	[15,18,48]	["intergenic_region"]	MODIFIER	intergenic_region	null	LOC102156440-WSCD1	LOC102156440-WSCD1	n.31183729A>G	[1,1]	[0,0]	[0,0]	[0,0]	[1,1]	[1,1]	[1,1]	[1,1]	[0,0]	[0,0]	[0,0]	[0,1]	[1,1]	[1,1]	[0,0]
chr5	31183974	31183975	null	C	["T"]	3891.51	["PASS"]	FALSE	[53]	0.07607	0.798	1.406	166	[2,1,5]	[0.3193]	0	0.02342	2446	0.01309	null	250	3.74	0.1051	3.635	null	0.07771	[15,18,48]	["intergenic_region"]	MODIFIER	intergenic_region	null	LOC102156440-WSCD1	LOC102156440-WSCD1	n.31183975C>T	[1,1]	[0,0]	[0,0]	[0,0]	[1,1]	[1,1]	[1,1]	[1,1]	[0,0]	[0,0]	[0,0]	[0,1]	[1,1]	[1,1]	[0,0]
chr5	31184000	31184001	null	C	["T"]	232.43	["PASS"]	FALSE	[4]	NaN	0.542	2.848	166	[0,0,0]	[0.0241]	1.422	0.6914	2413	0.8619	null	250	1.79	1	4.881	null	0.8607	[0,4,4]	["intergenic_region"]	MODIFIER	intergenic_region	null	LOC102156440-WSCD1	LOC102156440-WSCD1	n.31184001C>T	[0,0]	[0,0]	[0,0]	[0,0]	[0,0]	[0,0]	[0,0]	[0,0]	[0,0]	[0,0]	[0,0]	[0,0]	[0,0]	[0,0]	[0,0]
chr5	31184128	31184129	null	G	["A"]	3898.54	["PASS"]	FALSE	[53]	0.07607	0.817	0.931	166	[2,1,5]	[0.3193]	2.472	0.02342	2487	0.01309	null	250	3.72	0.1051	3.97	null	0.07771	[15,18,48]	["intergenic_region"]	MODIFIER	intergenic_region	null	LOC102156440-WSCD1	LOC102156440-WSCD1	n.31184129G>A	[1,1]	[0,0]	[0,0]	[0,0]	[1,1]	[1,1]	[1,1]	[1,1]	[0,0]	[0,0]	[0,0]	[0,1]	[1,1]	[1,1]	[0,0]
chr5	31184221	31184222	null	G	["A"]	968.42	["PASS"]	FALSE	[14]	NaN	0.717	2.306	166	[0,0,0]	[0.0843]	0	0.4268	2439	0.5844	null	250	1.86	1	4.881	null	0.5702	[0,14,14]	["intergenic_region"]	MODIFIER	intergenic_region	null	LOC102156440-WSCD1	LOC102156440-WSCD1	n.31184222G>A	[0,0]	[0,1]	[0,0]	[0,0]	[0,0]	[0,0]	[0,0]	[0,0]	[0,1]	[0,0]	[0,0]	[0,0]	[0,0]	[0,0]	[0,0]
chr5	31184258	31184260	null	GC	["G"]	83.66	["PASS"]	FALSE	[2]	NaN	0.821	-0.018	166	[0,0,0]	[0.012]	4.886	0.7816	2441	0.9288	null	250	1.23	1	4.881	null	0.9286	[0,2,2]	["intergenic_region"]	MODIFIER	intergenic_region	null	LOC102156440-WSCD1	LOC102156440-WSCD1	n.31184260delC	[0,0]	[0,0]	[0,0]	[0,0]	[0,0]	[0,0]	[0,0]	[0,0]	[0,0]	[0,0]	[0,0]	[0,0]	[0,0]	[0,0]	[0,0]
chr5	31185076	31185077	null	C	["T"]	14188.3	["PASS"]	FALSE	[110]	0.6459	0.696	0	166	[2,1,5]	[0.6627]	1.731	0.4562	2502	0.3392	null	250	7.07	0.4754	0	null	0.5639	[43,19,105]	["intergenic_region"]	MODIFIER	intergenic_region	null	LOC102156440-WSCD1	LOC102156440-WSCD1	n.31185077C>T	[1,1]	[0,1]	[0,0]	[0,0]	[1,1]	[1,1]	[1,1]	[1,1]	[0,1]	[0,0]	[1,1]	[1,1]	[1,1]	[1,1]	[0,0]
chr5	31185081	31185082	null	C	["T"]	3899.54	["PASS"]	FALSE	[53]	0.07607	0.654	0	166	[2,1,5]	[0.3193]	1.743	0.02342	2535	0.01309	null	250	3.76	0.1051	3.281	null	0.07771	[15,18,48]	["intergenic_region"]	MODIFIER	intergenic_region	null	LOC102156440-WSCD1	LOC102156440-WSCD1	n.31185082C>T	[1,1]	[0,0]	[0,0]	[0,0]	[1,1]	[1,1]	[1,1]	[1,1]	[0,0]	[0,0]	[0,0]	[0,1]	[1,1]	[1,1]	[0,0]
chr5	31185228	31185229	null	T	["A"]	31.04	["PASS"]	FALSE	[1]	NaN	1.244	-0.255	166	[0,0,0]	[0.006]	1.536	0.8455	2459	0.9639	null	250	1.11	1	4.433	null	0.9639	[0,1,1]	["intergenic_region"]	MODIFIER	intergenic_region	null	LOC102156440-WSCD1	LOC102156440-WSCD1	n.31185229T>A	[0,0]	[0,0]	[0,0]	[0,0]	[0,0]	[0,0]	[0,0]	[0,0]	[0,0]	[0,0]	[0,0]	[0,0]	[0,0]	[0,0]	[0,0]
chr5	31185258	31185259	null	G	["A"]	1058.37	["PASS"]	FALSE	[15]	NaN	0.755	2.752	166	[0,0,0]	[0.0904]	8.098	0.4073	2479	0.5613	null	250	1.89	1	4.724	null	0.5454	[0,15,15]	["intergenic_region"]	MODIFIER	intergenic_region	null	LOC102156440-WSCD1	LOC102156440-WSCD1	n.31185259G>A	[0,0]	[0,1]	[0,0]	[0,0]	[0,0]	[0,0]	[0,0]	[0,0]	[0,1]	[0,0]	[0,0]	[0,0]	[0,0]	[0,0]	[0,0]
chr5	31185304	31185305	null	G	["A"]	1057.37	["PASS"]	FALSE	[15]	NaN	0.837	1.929	166	[0,0,0]	[0.0904]	8.038	0.4073	2503	0.5613	null	250	1.89	1	4.494	null	0.5454	[0,15,15]	["intergenic_region"]	MODIFIER	intergenic_region	null	LOC102156440-WSCD1	LOC102156440-WSCD1	n.31185305G>A	[0,0]	[0,1]	[0,0]	[0,0]	[0,0]	[0,0]	[0,0]	[0,0]	[0,1]	[0,0]	[0,0]	[0,0]	[0,0]	[0,0]	[0,0]
chr5	31185466	31185468	null	GA	["G"]	987.14	["PASS"]	FALSE	[15]	NaN	0.569	0.208	166	[0,0,0]	[0.0904]	1.729	0.4073	2407	0.5613	null	250	1.97	1	4.468	null	0.5454	[0,15,15]	["intergenic_region"]	MODIFIER	intergenic_region	null	LOC102156440-WSCD1	LOC102156440-WSCD1	n.31185468delA	[0,0]	[0,1]	[0,0]	[0,0]	[0,0]	[0,0]	[0,0]	[0,0]	[0,1]	[0,0]	[0,0]	[0,0]	[0,0]	[0,0]	[0,0]
chr5	31185592	31185593	null	G	["A"]	1053.37	["PASS"]	FALSE	[15]	NaN	1.014	2.457	166	[0,0,0]	[0.0904]	6.944	0.4073	2516	0.5613	null	250	1.85	1	4.826	null	0.5454	[0,15,15]	["intergenic_region"]	MODIFIER	intergenic_region	null	LOC102156440-WSCD1	LOC102156440-WSCD1	n.31185593G>A	[0,0]	[0,1]	[0,0]	[0,0]	[0,0]	[0,0]	[0,0]	[0,0]	[0,1]	[0,0]	[0,0]	[0,0]	[0,0]	[0,0]	[0,0]
chr5	31185763	31185764	null	G	["A"]	1059.37	["PASS"]	FALSE	[15]	NaN	0.712	2.237	166	[0,0,0]	[0.0904]	0	0.4073	2535	0.5613	null	250	1.86	1	4.724	null	0.5454	[0,15,15]	["intergenic_region"]	MODIFIER	intergenic_region	null	LOC102156440-WSCD1	LOC102156440-WSCD1	n.31185764G>A	[0,0]	[0,1]	[0,0]	[0,0]	[0,0]	[0,0]	[0,0]	[0,0]	[0,1]	[0,0]	[0,0]	[0,0]	[0,0]	[0,0]	[0,0]
chr5	31185867	31185868	null	C	["T"]	315.53	["PASS"]	FALSE	[5]	0.9433	0.391	0	166	[0,0,0]	[0.0301]	6.701	0.7427	2557	0.83	null	250	3.67	0.9286	0	null	0.8942	[2,1,5]	["intergenic_region"]	MODIFIER	intergenic_region	null	LOC102156440-WSCD1	LOC102156440-WSCD1	n.31185868C>T	[0,0]	[0,0]	[0,0]	[0,0]	[0,0]	[0,0]	[0,0]	[0,0]	[0,0]	[0,0]	[0,0]	[0,0]	[0,0]	[0,0]	[0,0]
chr5	31185915	31185916	null	C	["T"]	1043.37	["PASS"]	FALSE	[15]	NaN	0.677	1.921	166	[0,0,0]	[0.0904]	0	0.4073	2455	0.5613	null	250	1.88	1	4.635	null	0.5454	[0,15,15]	["intergenic_region"]	MODIFIER	intergenic_region	null	LOC102156440-WSCD1	LOC102156440-WSCD1	n.31185916C>T	[0,0]	[0,1]	[0,0]	[0,0]	[0,0]	[0,0]	[0,0]	[0,0]	[0,1]	[0,0]	[0,0]	[0,0]	[0,0]	[0,0]	[0,0]
chr5	31185947	31185948	null	G	["A"]	1133.63	["PASS"]	FALSE	[16]	NaN	0.612	0.831	166	[0,0,0]	[0.0964]	1.74	0.3886	2425	0.539	null	250	1.92	1	4.805	null	0.5214	[0,16,16]	["intergenic_region"]	MODIFIER	intergenic_region	null	LOC102156440-WSCD1	LOC102156440-WSCD1	n.31185948G>A	[0,0]	[0,1]	[0,0]	[0,0]	[0,0]	[0,0]	[0,0]	[0,0]	[0,1]	[0,0]	[0,0]	[0,0]	[0,0]	[0,0]	[0,0]
chr5	31186006	31186007	null	A	["G"]	10511.7	["PASS"]	FALSE	[121]	0.6757	0.816	0	166	[2,1,5]	[0.7289]	0	0.6302	2659	0.4822	null	250	4.68	0.5702	0	null	0.6879	[50,16,116]	["intergenic_region"]	MODIFIER	intergenic_region	null	LOC102156440-WSCD1	LOC102156440-WSCD1	n.31186007A>G	[1,1]	[0,1]	[0,0]	[0,0]	[1,1]	[1,1]	[1,1]	[1,1]	[0,1]	[1,1]	[1,1]	[1,1]	[1,1]	[1,1]	[0,0]
chr5	31186051	31186052	null	A	["G"]	1109.63	["PASS"]	FALSE	[16]	NaN	0.788	0.604	166	[0,0,0]	[0.0964]	1.097	0.3886	2640	0.539	null	250	1.71	1	4.724	null	0.5214	[0,16,16]	["intergenic_region"]	MODIFIER	intergenic_region	null	LOC102156440-WSCD1	LOC102156440-WSCD1	n.31186052A>G	[0,0]	[0,1]	[0,0]	[0,0]	[0,0]	[0,0]	[0,0]	[0,0]	[0,1]	[0,0]	[0,0]	[0,1]	[0,0]	[0,0]	[0,0]
chr5	31186067	31186068	null	A	["G"]	1123.63	["PASS"]	FALSE	[16]	NaN	0.749	1.862	166	[0,0,0]	[0.0964]	0.524	0.3886	2586	0.539	null	250	1.76	1	4.646	null	0.5214	[0,16,16]	["intergenic_region"]	MODIFIER	intergenic_region	null	LOC102156440-WSCD1	LOC102156440-WSCD1	n.31186068A>G	[0,0]	[0,1]	[0,0]	[0,0]	[0,0]	[0,0]	[0,0]	[0,0]	[0,1]	[0,0]	[0,0]	[0,1]	[0,0]	[0,0]	[0,0]
chr5	31186073	31186074	null	G	["T"]	1123.63	["PASS"]	FALSE	[16]	NaN	0.804	1.931	166	[0,0,0]	[0.0964]	1.729	0.3886	2590	0.539	null	250	1.75	1	4.724	null	0.5214	[0,16,16]	["intergenic_region"]	MODIFIER	intergenic_region	null	LOC102156440-WSCD1	LOC102156440-WSCD1	n.31186074G>T	[0,0]	[0,1]	[0,0]	[0,0]	[0,0]	[0,0]	[0,0]	[0,0]	[0,1]	[0,0]	[0,0]	[0,1]	[0,0]	[0,0]	[0,0]
chr5	31186084	31186085	null	G	["A"]	29.04	["PASS"]	FALSE	[1]	NaN	0.293	0.469	166	[0,0,0]	[0.006]	1.632	0.8455	2569	0.9639	null	250	1.08	1	4.318	null	0.9639	[0,1,1]	["intergenic_region"]	MODIFIER	intergenic_region	null	LOC102156440-WSCD1	LOC102156440-WSCD1	n.31186085G>A	[0,0]	[0,0]	[0,0]	[0,0]	[0,0]	[0,0]	[0,0]	[0,0]	[0,0]	[0,0]	[0,0]	[0,0]	[0,0]	[0,0]	[0,0]
chr5	31186098	31186099	null	C	["T"]	2730.18	["PASS"]	FALSE	[34]	0.5113	0.509	2.881	166	[0,0,0]	[0.2048]	1.745	0.2859	2625	0.2468	null	250	2.96	0.7055	4.336	null	0.3358	[9,16,34]	["intergenic_region"]	MODIFIER	intergenic_region	null	LOC102156440-WSCD1	LOC102156440-WSCD1	n.31186099C>T	[0,0]	[0,0]	[0,0]	[0,0]	[0,0]	[0,0]	[0,0]	[0,0]	[0,0]	[0,0]	[0,1]	[0,0]	[0,0]	[0,0]	[0,0]
chr5	31186144	31186145	null	A	["G"]	1134.63	["PASS"]	FALSE	[16]	NaN	0.47	3.05	166	[0,0,0]	[0.0964]	4.06	0.3886	2647	0.539	null	250	1.69	1	5.464	null	0.5214	[0,16,16]	["intergenic_region"]	MODIFIER	intergenic_region	null	LOC102156440-WSCD1	LOC102156440-WSCD1	n.31186145A>G	[0,0]	[0,1]	[0,0]	[0,0]	[0,0]	[0,0]	[0,0]	[0,0]	[0,1]	[0,0]	[0,0]	[0,1]	[0,0]	[0,0]	[0,0]
chr5	31186147	31186148	null	T	["G"]	2807.18	["PASS"]	FALSE	[34]	0.5113	0.624	0.837	166	[0,0,0]	[0.2048]	1.106	0.2859	2681	0.2468	null	250	2.96	0.7055	4.128	null	0.3358	[9,16,34]	["intergenic_region"]	MODIFIER	intergenic_region	null	LOC102156440-WSCD1	LOC102156440-WSCD1	n.31186148T>G	[0,0]	[0,0]	[0,0]	[0,0]	[0,0]	[0,0]	[0,0]	[0,0]	[0,0]	[0,0]	[0,1]	[0,0]	[0,0]	[0,0]	[0,0]
chr5	31186253	31186254	null	C	["T"]	1130.63	["PASS"]	FALSE	[16]	NaN	0.693	3.363	166	[0,0,0]	[0.0964]	0	0.3886	2565	0.539	null	250	1.78	1	4.981	null	0.5214	[0,16,16]	["intergenic_region"]	MODIFIER	intergenic_region	null	LOC102156440-WSCD1	LOC102156440-WSCD1	n.31186254C>T	[0,0]	[0,1]	[0,0]	[0,0]	[0,0]	[0,0]	[0,0]	[0,0]	[0,1]	[0,0]	[0,0]	[0,1]	[0,0]	[0,0]	[0,0]
chr5	31186301	31186302	null	G	["A"]	1134.63	["PASS"]	FALSE	[16]	NaN	0.692	1.503	166	[0,0,0]	[0.0964]	0	0.3886	2496	0.539	null	250	1.99	1	4.767	null	0.5214	[0,16,16]	["downstream_gene_variant"]	MODIFIER	transcript	protein_coding	WSCD1	WSCD1	c.*8120C>T	[0,0]	[0,1]	[0,0]	[0,0]	[0,0]	[0,0]	[0,0]	[0,0]	[0,1]	[0,0]	[0,0]	[0,1]	[0,0]	[0,0]	[0,0]
chr5	31186319	31186320	null	G	["A"]	1134.64	["PASS"]	FALSE	[16]	NaN	0.762	2.502	166	[0,0,0]	[0.0964]	1.09	0.3886	2491	0.539	null	250	2.04	1	4.604	null	0.5214	[0,16,16]	["downstream_gene_variant"]	MODIFIER	transcript	protein_coding	WSCD1	WSCD1	c.*8102C>T	[0,0]	[0,1]	[0,0]	[0,0]	[0,0]	[0,0]	[0,0]	[0,0]	[0,1]	[0,0]	[0,0]	[0,1]	[0,0]	[0,0]	[0,0]
chr5	31186481	31186482	null	C	["T"]	4034.51	["PASS"]	FALSE	[53]	0.07607	0.701	0.626	166	[2,1,5]	[0.3193]	0	0.02342	2614	0.01309	null	250	3.52	0.1051	4.19	null	0.07771	[15,18,48]	["downstream_gene_variant"]	MODIFIER	transcript	protein_coding	WSCD1	WSCD1	c.*7940G>A	[1,1]	[0,0]	[0,0]	[0,0]	[1,1]	[1,1]	[1,1]	[1,1]	[0,0]	[0,0]	[0,0]	[0,1]	[1,1]	[1,1]	[0,0]
chr5	31186551	31186552	null	T	["G"]	1105.63	["PASS"]	FALSE	[16]	NaN	0.593	3.045	166	[0,0,0]	[0.0964]	1.105	0.3886	2643	0.539	null	250	1.76	1	4.983	null	0.5214	[0,16,16]	["downstream_gene_variant"]	MODIFIER	transcript	protein_coding	WSCD1	WSCD1	c.*7870A>C	[0,0]	[0,1]	[0,0]	[0,0]	[0,0]	[0,0]	[0,0]	[0,0]	[0,1]	[0,0]	[0,0]	[0,1]	[0,0]	[0,0]	[0,0]
chr5	31186649	31186650	null	T	["C"]	1105.63	["PASS"]	FALSE	[16]	NaN	0.74	3.036	166	[0,0,0]	[0.0964]	0.521	0.3886	2576	0.539	null	250	1.78	1	4.925	null	0.5214	[0,16,16]	["downstream_gene_variant"]	MODIFIER	transcript	protein_coding	WSCD1	WSCD1	c.*7772A>G	[0,0]	[0,1]	[0,0]	[0,0]	[0,0]	[0,0]	[0,0]	[0,0]	[0,1]	[0,0]	[0,0]	[0,1]	[0,0]	[0,0]	[0,0]
chr5	31186665	31186666	null	G	["A"]	4206.15	["PASS"]	FALSE	[55]	0.08175	0.66	1.779	166	[2,1,5]	[0.3313]	2.428	0.02601	2580	0.01565	null	250	3.57	0.1051	3.665	null	0.09181	[15,20,50]	["downstream_gene_variant"]	MODIFIER	transcript	protein_coding	WSCD1	WSCD1	c.*7756C>T	[1,1]	[0,0]	[0,0]	[0,0]	[1,1]	[1,1]	[1,1]	[1,1]	[0,0]	[0,1]	[0,0]	[0,1]	[1,1]	[1,1]	[0,0]
chr5	31186784	31186785	null	A	["G"]	12834.9	["PASS"]	FALSE	[146]	0.4852	0.578	0	166	[2,1,5]	[0.8795]	1.333	0.7673	2642	0.543	null	250	5.18	0.828	0	null	0.4546	[66,9,141]	["downstream_gene_variant"]	MODIFIER	transcript	protein_coding	WSCD1	WSCD1	c.*7637T>C	[1,1]	[0,1]	[0,0]	[1,1]	[1,1]	[1,1]	[1,1]	[1,1]	[1,1]	[1,1]	[1,1]	[1,1]	[1,1]	[1,1]	[0,1]
chr5	31186828	31186829	null	T	["C"]	1140.75	["PASS"]	FALSE	[16]	NaN	0.538	-0.332	166	[0,0,0]	[0.0964]	1.746	0.3886	2597	0.539	null	250	1.89	1	4.863	null	0.5214	[0,16,16]	["downstream_gene_variant"]	MODIFIER	transcript	protein_coding	WSCD1	WSCD1	c.*7593A>G	[0,0]	[0,1]	[0,0]	[0,0]	[0,0]	[0,0]	[0,0]	[0,0]	[0,1]	[0,0]	[0,0]	[0,1]	[0,0]	[0,0]	[0,0]
chr5	31186905	31186906	null	T	["C"]	1292.01	["PASS"]	FALSE	[18]	NaN	0.671	1.934	166	[0,0,0]	[0.1084]	0	0.3532	2613	0.4966	null	250	1.79	1	4.82	null	0.4754	[0,18,18]	["downstream_gene_variant"]	MODIFIER	transcript	protein_coding	WSCD1	WSCD1	c.*7516A>G	[0,0]	[0,1]	[0,0]	[0,0]	[0,0]	[0,0]	[0,0]	[0,0]	[0,1]	[0,0]	[0,0]	[0,1]	[0,0]	[0,0]	[0,0]
chr5	31187068	31187069	null	C	["A"]	1136.66	["PASS"]	FALSE	[16]	NaN	0.759	3.584	166	[0,0,0]	[0.0964]	0	0.3886	2437	0.539	null	250	2	1	4.539	null	0.5214	[0,16,16]	["downstream_gene_variant"]	MODIFIER	transcript	protein_coding	WSCD1	WSCD1	c.*7353G>T	[0,0]	[0,1]	[0,0]	[0,0]	[0,0]	[0,0]	[0,0]	[0,0]	[0,1]	[0,0]	[0,0]	[0,1]	[0,0]	[0,0]	[0,0]
chr5	31187111	31187112	null	G	["A"]	436.95	["PASS"]	FALSE	[7]	NaN	1.174	1.883	166	[0,0,0]	[0.0422]	6.602	0.5924	2489	0.7691	null	250	2.56	1	3.802	null	0.7651	[0,7,7]	["downstream_gene_variant"]	MODIFIER	transcript	protein_coding	WSCD1	WSCD1	c.*7310C>T	[0,0]	[0,0]	[0,0]	[0,0]	[0,0]	[0,0]	[0,0]	[0,0]	[0,0]	[0,0]	[0,1]	[0,0]	[0,0]	[0,0]	[0,0]
chr5	31187167	31187168	null	A	["G"]	1119.51	["PASS"]	FALSE	[16]	NaN	0.587	0.951	166	[0,0,0]	[0.0964]	1.148	0.3886	2519	0.539	null	250	2.1	1	4.295	null	0.5214	[0,16,16]	["downstream_gene_variant"]	MODIFIER	transcript	protein_coding	WSCD1	WSCD1	c.*7254T>C	[0,0]	[0,1]	[0,0]	[0,0]	[0,0]	[0,0]	[0,0]	[0,0]	[0,1]	[0,0]	[0,0]	[0,1]	[0,0]	[0,0]	[0,0]
chr5	31187245	31187246	null	G	["A"]	1143.63	["PASS"]	FALSE	[16]	NaN	0.576	2.708	166	[0,0,0]	[0.0964]	1.104	0.3886	2659	0.539	null	250	1.74	1	4.951	null	0.5214	[0,16,16]	["downstream_gene_variant"]	MODIFIER	transcript	protein_coding	WSCD1	WSCD1	c.*7176C>T	[0,0]	[0,1]	[0,0]	[0,0]	[0,0]	[0,0]	[0,0]	[0,0]	[0,1]	[0,0]	[0,0]	[0,1]	[0,0]	[0,0]	[0,0]
chr5	31187457	31187458	null	T	["C"]	10448.4	["PASS"]	FALSE	[119]	0.6612	0.795	0	166	[2,1,5]	[0.7169]	1.101	0.5979	2768	0.4545	null	250	4.56	0.5454	0	null	0.6707	[49,16,114]	["downstream_gene_variant"]	MODIFIER	transcript	protein_coding	WSCD1	WSCD1	c.*6964A>G	[1,1]	[0,1]	[0,0]	[0,0]	[1,1]	[1,1]	[1,1]	[1,1]	[0,1]	[1,1]	[1,1]	[1,1]	[1,1]	[1,1]	[0,0]
chr5	31187469	31187472	null	CTG	["C"]	1032.29	["PASS"]	FALSE	[16]	NaN	0.654	0.083	166	[0,0,0]	[0.0964]	0.521	0.3886	2702	0.539	null	250	1.64	1	4.983	null	0.5214	[0,16,16]	["downstream_gene_variant"]	MODIFIER	transcript	protein_coding	WSCD1	WSCD1	c.*6950_*6951delCA	[0,0]	[0,1]	[0,0]	[0,0]	[0,0]	[0,0]	[0,0]	[0,0]	[0,1]	[0,0]	[0,0]	[0,1]	[0,0]	[0,0]	[0,0]
chr5	31187599	31187600	null	C	["T"]	1301.02	["PASS"]	FALSE	[18]	NaN	0.78	0.695	166	[0,0,0]	[0.1084]	0.523	0.3532	2614	0.4966	null	250	1.94	1	4.562	null	0.4754	[0,18,18]	["downstream_gene_variant"]	MODIFIER	transcript	protein_coding	WSCD1	WSCD1	c.*6822G>A	[0,0]	[0,1]	[0,0]	[0,0]	[0,0]	[0,0]	[0,0]	[0,0]	[0,1]	[0,0]	[0,0]	[0,1]	[0,0]	[0,0]	[0,0]
chr5	31187642	31187643	null	T	["C"]	1300.01	["PASS"]	FALSE	[18]	NaN	0.706	0.566	166	[0,0,0]	[0.1084]	0	0.3532	2631	0.4966	null	250	1.84	1	4.881	null	0.4754	[0,18,18]	["downstream_gene_variant"]	MODIFIER	transcript	protein_coding	WSCD1	WSCD1	c.*6779A>G	[0,0]	[0,1]	[0,0]	[0,0]	[0,0]	[0,0]	[0,0]	[0,0]	[0,1]	[0,0]	[0,0]	[0,1]	[0,0]	[0,0]	[0,0]
chr5	31187686	31187687	null	A	["G"]	1300.02	["PASS"]	FALSE	[18]	NaN	0.698	0.022	166	[0,0,0]	[0.1084]	0	0.3532	2574	0.4966	null	250	1.92	1	4.771	null	0.4754	[0,18,18]	["downstream_gene_variant"]	MODIFIER	transcript	protein_coding	WSCD1	WSCD1	c.*6735T>C	[0,0]	[0,1]	[0,0]	[0,0]	[0,0]	[0,0]	[0,0]	[0,0]	[0,1]	[0,0]	[0,0]	[0,1]	[0,0]	[0,0]	[0,0]
chr5	31187713	31187714	null	C	["T"]	96.89	["PASS"]	FALSE	[2]	NaN	0.73	0.35	166	[0,0,0]	[0.012]	0	0.7816	2519	0.9288	null	250	1.61	1	4.771	null	0.9286	[0,2,2]	["downstream_gene_variant"]	MODIFIER	transcript	protein_coding	WSCD1	WSCD1	c.*6708G>A	[0,0]	[0,0]	[0,0]	[0,0]	[0,0]	[0,0]	[0,0]	[0,0]	[0,0]	[0,0]	[0,0]	[0,0]	[0,0]	[0,0]	[0,0]
chr5	31187723	31187724	null	G	["A"]	1220.27	["PASS"]	FALSE	[16]	0.7292	0.682	2.239	166	[0,0,0]	[0.0964]	1.216	0.4512	2514	0.539	null	250	2.7	0.9286	4.295	null	0.5702	[2,12,16]	["downstream_gene_variant"]	MODIFIER	transcript	protein_coding	WSCD1	WSCD1	c.*6698C>T	[0,0]	[0,0]	[0,0]	[0,0]	[0,0]	[0,0]	[0,0]	[0,0]	[0,0]	[1,1]	[0,1]	[0,0]	[0,0]	[0,0]	[0,0]
chr5	31187740	31187741	null	A	["G"]	1277.02	["PASS"]	FALSE	[18]	NaN	0.697	1.89	166	[0,0,0]	[0.1084]	0	0.3532	2499	0.4966	null	250	2.06	1	4.881	null	0.4754	[0,18,18]	["downstream_gene_variant"]	MODIFIER	transcript	protein_coding	WSCD1	WSCD1	c.*6681T>C	[0,0]	[0,1]	[0,0]	[0,0]	[0,0]	[0,0]	[0,0]	[0,0]	[0,1]	[0,0]	[0,0]	[0,1]	[0,0]	[0,0]	[0,0]
chr5	31187880	31187881	null	C	["T"]	1277.02	["PASS"]	FALSE	[18]	NaN	0.757	2.036	166	[0,0,0]	[0.1084]	1.088	0.3532	2364	0.4966	null	250	2.24	1	4.367	null	0.4754	[0,18,18]	["downstream_gene_variant"]	MODIFIER	transcript	protein_coding	WSCD1	WSCD1	c.*6541G>A	[0,0]	[0,1]	[0,0]	[0,0]	[0,0]	[0,0]	[0,0]	[0,0]	[0,1]	[0,0]	[0,0]	[0,1]	[0,0]	[0,0]	[0,0]
chr5	31187938	31187939	null	T	["C"]	1277.05	["PASS"]	FALSE	[18]	NaN	0.577	0.06	166	[0,0,0]	[0.1084]	3.191	0.3532	2453	0.4966	null	250	2.08	1	4.724	null	0.4754	[0,18,18]	["downstream_gene_variant"]	MODIFIER	transcript	protein_coding	WSCD1	WSCD1	c.*6483A>G	[0,0]	[0,1]	[0,0]	[0,0]	[0,0]	[0,0]	[0,0]	[0,0]	[0,1]	[0,0]	[0,0]	[0,1]	[0,0]	[0,0]	[0,0]
chr5	31187996	31187997	null	T	["C"]	10090.4	["PASS"]	FALSE	[119]	0.6612	0.66	0	166	[2,1,5]	[0.7169]	1.112	0.5979	2593	0.4545	null	250	4.66	0.5454	0	null	0.6707	[49,16,114]	["downstream_gene_variant"]	MODIFIER	transcript	protein_coding	WSCD1	WSCD1	c.*6425A>G	[1,1]	[0,1]	[0,0]	[0,0]	[1,1]	[1,1]	[1,1]	[1,1]	[0,1]	[1,1]	[1,1]	[1,1]	[1,1]	[1,1]	[0,0]
chr5	31188240	31188241	null	C	["T"]	1235.02	["PASS"]	FALSE	[18]	NaN	0.864	2.971	166	[0,0,0]	[0.1084]	2.487	0.3532	2273	0.4966	null	250	2.07	1	4.604	null	0.4754	[0,18,18]	["downstream_gene_variant"]	MODIFIER	transcript	protein_coding	WSCD1	WSCD1	c.*6181G>A	[0,0]	[0,1]	[0,0]	[0,0]	[0,0]	[0,0]	[0,0]	[0,0]	[0,1]	[0,0]	[0,0]	[0,1]	[0,0]	[0,0]	[0,0]
chr5	31188481	31188482	null	G	["T"]	27.05	["PASS"]	FALSE	[1]	NaN	0.598	3.001	166	[0,0,0]	[0.006]	11.139	0.8455	2260	0.9639	null	250	1.8	1	3.001	null	0.9639	[0,1,1]	["downstream_gene_variant"]	MODIFIER	transcript	protein_coding	WSCD1	WSCD1	c.*5940C>A	[0,0]	[0,0]	[0,0]	[0,1]	[0,0]	[0,0]	[0,0]	[0,0]	[0,0]	[0,0]	[0,0]	[0,0]	[0,0]	[0,0]	[0,0]
chr5	31188530	31188531	null	G	["T"]	2530.08	["PASS"]	FALSE	[32]	0.5507	0.668	2.12	166	[0,0,0]	[0.1928]	0.521	0.3126	2496	0.2706	null	250	2.9	0.7055	4.243	null	0.3724	[9,14,32]	["downstream_gene_variant"]	MODIFIER	transcript	protein_coding	WSCD1	WSCD1	c.*5891C>A	[0,0]	[0,0]	[0,0]	[0,0]	[0,0]	[0,0]	[0,0]	[0,0]	[0,0]	[0,0]	[0,1]	[0,0]	[0,0]	[0,0]	[0,0]
chr5	31188551	31188552	null	G	["A"]	1066.37	["PASS"]	FALSE	[15]	NaN	0.77	2.55	166	[0,0,0]	[0.0904]	0.522	0.4073	2555	0.5613	null	250	2.09	1	4.588	null	0.5454	[0,15,15]	["downstream_gene_variant"]	MODIFIER	transcript	protein_coding	WSCD1	WSCD1	c.*5870C>T	[0,0]	[0,0]	[0,0]	[0,0]	[0,0]	[0,0]	[0,0]	[0,0]	[0,0]	[0,0]	[0,0]	[0,1]	[0,0]	[0,0]	[0,0]
chr5	31188587	31188588	null	G	["C"]	8513.09	["PASS"]	FALSE	[101]	0.5698	0.707	0	166	[2,1,5]	[0.6084]	0	0.3429	2667	0.2419	null	250	4.27	0.3917	0	null	0.4726	[38,20,96]	["downstream_gene_variant"]	MODIFIER	transcript	protein_coding	WSCD1	WSCD1	c.*5834C>G	[1,1]	[0,0]	[0,0]	[0,0]	[1,1]	[1,1]	[1,1]	[1,1]	[0,0]	[1,1]	[1,1]	[0,1]	[1,1]	[1,1]	[0,0]
chr5	31188944	31188945	null	C	["G"]	4032.68	["PASS"]	FALSE	[48]	0.3215	0.586	2.517	166	[0,0,0]	[0.2892]	1.735	0.1717	2839	0.1242	null	250	2.96	0.5958	4.308	null	0.1882	[13,22,48]	["downstream_gene_variant"]	MODIFIER	transcript	protein_coding	WSCD1	WSCD1	c.*5477G>C	[0,0]	[0,0]	[0,0]	[0,0]	[0,0]	[0,0]	[0,0]	[0,0]	[0,0]	[1,1]	[1,1]	[0,0]	[0,0]	[0,0]	[0,0]
chr5	31188958	31188959	null	G	["A"]	4017.68	["PASS"]	FALSE	[48]	0.3215	0.6	1.217	166	[0,0,0]	[0.2892]	1.757	0.1717	2870	0.1242	null	250	2.89	0.5958	4.561	null	0.1882	[13,22,48]	["downstream_gene_variant"]	MODIFIER	transcript	protein_coding	WSCD1	WSCD1	c.*5463C>T	[0,0]	[0,0]	[0,0]	[0,0]	[0,0]	[0,0]	[0,0]	[0,0]	[0,0]	[1,1]	[1,1]	[0,0]	[0,0]	[0,0]	[0,0]
chr5	31188961	31188962	null	T	["C"]	19033.4	["PASS"]	FALSE	[119]	0.6612	0.652	0	166	[2,1,5]	[0.7169]	0	0.5979	2883	0.4545	null	250	7.91	0.5454	0	null	0.6707	[49,16,114]	["downstream_gene_variant"]	MODIFIER	transcript	protein_coding	WSCD1	WSCD1	c.*5460A>G	[1,1]	[0,1]	[0,0]	[0,0]	[1,1]	[1,1]	[1,1]	[1,1]	[0,1]	[1,1]	[1,1]	[1,1]	[1,1]	[1,1]	[0,0]
chr5	31189043	31189044	null	G	["A"]	1295.01	["PASS"]	FALSE	[18]	NaN	0.647	1.82	166	[0,0,0]	[0.1084]	0.522	0.3532	2526	0.4966	null	250	2.07	1	4.551	null	0.4754	[0,18,18]	["downstream_gene_variant"]	MODIFIER	transcript	protein_coding	WSCD1	WSCD1	c.*5378C>T	[0,0]	[0,1]	[0,0]	[0,0]	[0,0]	[0,0]	[0,0]	[0,0]	[0,1]	[0,0]	[0,0]	[0,1]	[0,0]	[0,0]	[0,0]
chr5	31189166	31189167	null	A	["C"]	8437.1	["PASS"]	FALSE	[101]	0.5698	0.737	0	166	[2,1,5]	[0.6084]	0.519	0.3429	2661	0.2419	null	250	4.22	0.3917	0	null	0.4726	[38,20,96]	["downstream_gene_variant"]	MODIFIER	transcript	protein_coding	WSCD1	WSCD1	c.*5255T>G	[1,1]	[0,0]	[0,0]	[0,0]	[1,1]	[1,1]	[1,1]	[1,1]	[0,0]	[1,1]	[1,1]	[0,1]	[1,1]	[1,1]	[0,0]
chr5	31189197	31189198	null	G	["A"]	31.04	["PASS"]	FALSE	[1]	NaN	1.426	1.345	166	[0,0,0]	[0.006]	3.362	0.8455	2523	0.9639	null	250	0.94	1	4.771	null	0.9639	[0,1,1]	["downstream_gene_variant"]	MODIFIER	transcript	protein_coding	WSCD1	WSCD1	c.*5224C>T	[0,0]	[0,0]	[0,0]	[0,0]	[0,0]	[0,0]	[0,0]	[0,0]	[0,0]	[0,0]	[0,0]	[0,0]	[0,0]	[0,0]	[0,0]
chr5	31189238	31189239	null	A	["C"]	10346.4	["PASS"]	FALSE	[119]	0.6612	0.612	0	166	[2,1,5]	[0.7169]	1.741	0.5979	2697	0.4545	null	250	4.59	0.5454	0	null	0.6707	[49,16,114]	["downstream_gene_variant"]	MODIFIER	transcript	protein_coding	WSCD1	WSCD1	c.*5183T>G	[1,1]	[0,1]	[0,0]	[0,0]	[1,1]	[1,1]	[1,1]	[1,1]	[0,1]	[1,1]	[1,1]	[1,1]	[1,1]	[1,1]	[0,0]
chr5	31189251	31189252	null	C	["T"]	2664.1	["PASS"]	FALSE	[32]	0.5507	0.61	0.949	166	[0,0,0]	[0.1928]	3.216	0.3126	2624	0.2706	null	250	2.8	0.7055	3.923	null	0.3724	[9,14,32]	["downstream_gene_variant"]	MODIFIER	transcript	protein_coding	WSCD1	WSCD1	c.*5170G>A	[0,0]	[0,0]	[0,0]	[0,0]	[0,0]	[0,0]	[0,0]	[0,0]	[0,0]	[0,0]	[0,1]	[0,0]	[0,0]	[0,0]	[0,0]
chr5	31189582	31189583	null	C	["T"]	41.96	["PASS"]	FALSE	[1]	NaN	0.693	1.443	154	[0,0,0]	[0.0065]	0	0.8694	2350	0.974	null	250	2.1	1	3.423	null	0.974	[0,1,1]	["downstream_gene_variant"]	MODIFIER	transcript	protein_coding	WSCD1	WSCD1	c.*4839G>A	[0,0]	[0,0]	[0,0]	[0,0]	[0,0]	[-1,-1]	[0,0]	[0,0]	[0,0]	[0,0]	[0,0]	[0,0]	[0,0]	[0,0]	[0,0]
chr5	31189583	31189584	null	G	["A"]	1133.64	["PASS"]	FALSE	[16]	NaN	0.939	0.106	166	[0,0,0]	[0.0964]	3.406	0.3886	2320	0.539	null	250	2.6	1	3.502	null	0.5214	[0,16,16]	["downstream_gene_variant"]	MODIFIER	transcript	protein_coding	WSCD1	WSCD1	c.*4838C>T	[0,0]	[0,1]	[0,0]	[0,0]	[0,0]	[0,0]	[0,0]	[0,0]	[0,1]	[0,0]	[0,0]	[0,1]	[0,0]	[0,0]	[0,0]
chr5	31189597	31189598	null	C	["T"]	1148.6	["PASS"]	FALSE	[15]	0.7425	0.161	1.055	162	[0,0,0]	[0.0926]	16.137	0.4652	2240	0.5529	null	250	3.91	0.9269	3.266	null	0.5874	[2,11,15]	["downstream_gene_variant"]	MODIFIER	transcript	protein_coding	WSCD1	WSCD1	c.*4824G>A	[0,0]	[0,0]	[0,0]	[0,0]	[0,0]	[0,0]	[0,0]	[0,0]	[0,0]	[1,1]	[0,1]	[0,0]	[0,0]	[0,0]	[0,0]
chr5	31189690	31189691	null	C	["T"]	31.04	["PASS"]	FALSE	[1]	NaN	3.42	2.127	166	[0,0,0]	[0.006]	17.788	0.8455	2300	0.9639	null	247.38	1.55	1	3.039	null	0.9639	[0,1,1]	["downstream_gene_variant"]	MODIFIER	transcript	protein_coding	WSCD1	WSCD1	c.*4731G>A	[0,0]	[0,0]	[0,0]	[0,0]	[0,0]	[0,0]	[0,0]	[0,0]	[0,0]	[0,0]	[0,0]	[0,0]	[0,0]	[0,0]	[0,0]
chr5	31190010	31190011	null	G	["T"]	1280.01	["PASS"]	FALSE	[18]	NaN	0.816	2.358	166	[0,0,0]	[0.1084]	1.101	0.3532	2513	0.4966	null	250	1.97	1	4.719	null	0.4754	[0,18,18]	["downstream_gene_variant"]	MODIFIER	transcript	protein_coding	WSCD1	WSCD1	c.*4411C>A	[0,0]	[0,1]	[0,0]	[0,0]	[0,0]	[0,0]	[0,0]	[0,0]	[0,1]	[0,0]	[0,0]	[0,1]	[0,0]	[0,0]	[0,0]
chr5	31190626	31190627	null	C	["T"]	1071.37	["PASS"]	FALSE	[15]	NaN	0.968	1.725	166	[0,0,0]	[0.0904]	4.076	0.4073	2597	0.5613	null	250	2.16	1	4.133	null	0.5454	[0,15,15]	["downstream_gene_variant"]	MODIFIER	transcript	protein_coding	WSCD1	WSCD1	c.*3795G>A	[0,0]	[0,0]	[0,0]	[0,0]	[0,0]	[0,0]	[0,0]	[0,0]	[0,0]	[0,0]	[0,0]	[0,1]	[0,0]	[0,0]	[0,0]
chr5	31190642	31190643	null	C	["T"]	92.89	["PASS"]	FALSE	[2]	NaN	0.296	2.762	166	[0,0,0]	[0.012]	3.922	0.7816	2645	0.9288	null	249.87	1.57	1	3.464	null	0.9286	[0,2,2]	["downstream_gene_variant"]	MODIFIER	transcript	protein_coding	WSCD1	WSCD1	c.*3779G>A	[0,0]	[0,0]	[0,0]	[0,0]	[0,0]	[0,0]	[0,0]	[0,0]	[0,0]	[0,0]	[0,0]	[0,0]	[0,0]	[0,0]	[0,0]
chr5	31190707	31190708	null	T	["C"]	4034.82	["PASS"]	FALSE	[47]	0.3036	0.567	0.234	166	[0,0,0]	[0.2831]	1.114	0.1621	2548	0.1308	null	250	3.15	0.6491	4.308	null	0.1765	[11,25,47]	["downstream_gene_variant"]	MODIFIER	transcript	protein_coding	WSCD1	WSCD1	c.*3714A>G	[0,0]	[0,0]	[0,0]	[0,0]	[0,0]	[0,0]	[0,0]	[0,0]	[0,0]	[0,0]	[0,1]	[0,1]	[0,0]	[0,0]	[0,0]
chr5	31190726	31190727	null	C	["T"]	3742.2	["PASS"]	FALSE	[51]	0.0696	0.7	0	166	[2,1,5]	[0.3072]	0	0.02096	2625	0.01086	null	250	3.7	0.1051	3.101	null	0.06513	[15,16,46]	["downstream_gene_variant"]	MODIFIER	transcript	protein_coding	WSCD1	WSCD1	c.*3695G>A	[1,1]	[0,0]	[0,0]	[0,0]	[1,1]	[1,1]	[1,1]	[1,1]	[0,0]	[0,0]	[0,0]	[0,1]	[1,1]	[1,1]	[0,0]
chr5	31190766	31190767	null	A	["G"]	23.06	["PASS"]	FALSE	[1]	NaN	1.546	1.958	166	[0,0,0]	[0.006]	5.846	0.8455	2536	0.9639	null	250	0.77	1	4.377	null	0.9639	[0,1,1]	["downstream_gene_variant"]	MODIFIER	transcript	protein_coding	WSCD1	WSCD1	c.*3655T>C	[0,0]	[0,0]	[0,0]	[0,0]	[0,0]	[0,0]	[0,0]	[0,0]	[0,0]	[0,0]	[0,0]	[0,0]	[0,0]	[0,0]	[0,0]
chr5	31190778	31190779	null	C	["T"]	1053.37	["PASS"]	FALSE	[15]	NaN	0.582	0.776	166	[0,0,0]	[0.0904]	1.103	0.4073	2594	0.5613	null	250	1.76	1	4.883	null	0.5454	[0,15,15]	["downstream_gene_variant"]	MODIFIER	transcript	protein_coding	WSCD1	WSCD1	c.*3643G>A	[0,0]	[0,0]	[0,0]	[0,0]	[0,0]	[0,0]	[0,0]	[0,0]	[0,0]	[0,0]	[0,0]	[0,1]	[0,0]	[0,0]	[0,0]
chr5	31190800	31190801	null	C	["T"]	3916.68	["PASS"]	FALSE	[53]	0.07607	0.916	0.013	166	[2,1,5]	[0.3193]	1.76	0.02342	2599	0.01309	null	250	3.47	0.1051	4.367	null	0.07771	[15,18,48]	["downstream_gene_variant"]	MODIFIER	transcript	protein_coding	WSCD1	WSCD1	c.*3621G>A	[1,1]	[0,0]	[0,0]	[0,0]	[1,1]	[1,1]	[1,1]	[1,1]	[0,0]	[0,0]	[0,0]	[0,1]	[1,1]	[1,1]	[0,0]
chr5	31190871	31190872	null	C	["T"]	1063.39	["PASS"]	FALSE	[15]	NaN	0.536	2	166	[0,0,0]	[0.0904]	2.431	0.4073	2524	0.5613	null	250	1.9	1	4.704	null	0.5454	[0,15,15]	["downstream_gene_variant"]	MODIFIER	transcript	protein_coding	WSCD1	WSCD1	c.*3550G>A	[0,0]	[0,0]	[0,0]	[0,0]	[0,0]	[0,0]	[0,0]	[0,0]	[0,0]	[0,0]	[0,0]	[0,1]	[0,0]	[0,0]	[0,0]
chr5	31190968	31190969	null	T	["C"]	1072.37	["PASS"]	FALSE	[15]	NaN	0.702	2.42	166	[0,0,0]	[0.0904]	0	0.4073	2599	0.5613	null	250	1.9	1	4.96	null	0.5454	[0,15,15]	["downstream_gene_variant"]	MODIFIER	transcript	protein_coding	WSCD1	WSCD1	c.*3453A>G	[0,0]	[0,0]	[0,0]	[0,0]	[0,0]	[0,0]	[0,0]	[0,0]	[0,0]	[0,0]	[0,0]	[0,1]	[0,0]	[0,0]	[0,0]
chr5	31191006	31191007	null	G	["A"]	1062.37	["PASS"]	FALSE	[15]	NaN	0.589	2.182	166	[0,0,0]	[0.0904]	1.108	0.4073	2580	0.5613	null	250	1.9	1	4.805	null	0.5454	[0,15,15]	["downstream_gene_variant"]	MODIFIER	transcript	protein_coding	WSCD1	WSCD1	c.*3415C>T	[0,0]	[0,0]	[0,0]	[0,0]	[0,0]	[0,0]	[0,0]	[0,0]	[0,0]	[0,0]	[0,0]	[0,1]	[0,0]	[0,0]	[0,0]
chr5	31191111	31191112	null	C	["T"]	647.64	["PASS"]	FALSE	[9]	0.8665	0.553	3.204	166	[0,0,0]	[0.0542]	3.133	0.6152	2582	0.7119	null	250	2.33	0.9286	5.135	null	0.7651	[2,5,9]	["downstream_gene_variant"]	MODIFIER	transcript	protein_coding	WSCD1	WSCD1	c.*3310G>A	[0,0]	[0,0]	[0,0]	[0,0]	[0,0]	[0,0]	[0,0]	[0,0]	[0,0]	[1,1]	[0,0]	[0,0]	[0,0]	[0,0]	[0,0]
chr5	31191317	31191318	null	T	["A"]	97.89	["PASS"]	FALSE	[2]	NaN	1.035	3.857	166	[0,0,0]	[0.012]	5.213	0.7816	2505	0.9288	null	250	1.04	1	6.378	null	0.9286	[0,2,2]	["3_prime_UTR_variant"]	MODIFIER	transcript	protein_coding	WSCD1	WSCD1	c.*3104A>T	[0,0]	[0,0]	[0,0]	[0,0]	[0,0]	[0,0]	[0,0]	[0,0]	[0,0]	[0,0]	[0,0]	[0,0]	[0,0]	[0,0]	[0,0]
chr5	31191577	31191578	null	A	["G"]	4661.1	["PASS"]	FALSE	[54]	0.2189	0.649	0	166	[0,0,0]	[0.3253]	0.519	0.1185	2780	0.0902	null	250	3.08	0.5958	4.256	null	0.1249	[13,28,54]	["3_prime_UTR_variant"]	MODIFIER	transcript	protein_coding	WSCD1	WSCD1	c.*2844T>C	[0,0]	[0,0]	[0,0]	[0,0]	[0,0]	[0,0]	[0,0]	[0,0]	[0,0]	[0,0]	[1,1]	[0,1]	[0,0]	[0,0]	[0,0]
chr5	31191625	31191626	null	T	["TCTGA"]	4359.56	["PASS"]	FALSE	[54]	0.2189	0.74	0	166	[0,0,0]	[0.3253]	1.795	0.1185	2705	0.0902	null	250	2.36	0.5958	3.972	null	0.1249	[13,28,54]	["3_prime_UTR_variant"]	MODIFIER	transcript	protein_coding	WSCD1	WSCD1	c.*2795_*2796insTCAG	[0,0]	[0,0]	[0,0]	[0,0]	[0,0]	[0,0]	[0,0]	[0,0]	[0,0]	[0,0]	[1,1]	[0,1]	[0,0]	[0,0]	[0,0]
chr5	31191638	31191640	null	TG	["T"]	96.92	["PASS"]	FALSE	[2]	NaN	0.186	1.592	166	[0,0,0]	[0.012]	7.714	0.7816	2770	0.9288	null	250	1.43	1	4.526	null	0.9286	[0,2,2]	["3_prime_UTR_variant"]	MODIFIER	transcript	protein_coding	WSCD1	WSCD1	c.*2782delC	[0,0]	[0,0]	[0,0]	[0,0]	[0,0]	[0,0]	[0,0]	[0,0]	[0,0]	[0,0]	[0,0]	[0,0]	[0,0]	[0,0]	[0,0]
chr5	31191645	31191646	null	C	["T"]	97.97	["PASS"]	FALSE	[2]	NaN	1.692	0.083	166	[0,0,0]	[0.012]	4.784	0.7816	2762	0.9288	null	250	1.96	1	4.215	null	0.9286	[0,2,2]	["3_prime_UTR_variant"]	MODIFIER	transcript	protein_coding	WSCD1	WSCD1	c.*2776G>A	[0,0]	[0,0]	[0,0]	[0,0]	[0,0]	[0,0]	[0,0]	[0,0]	[0,0]	[0,0]	[0,0]	[0,0]	[0,0]	[0,0]	[0,0]
chr5	31191689	31191691	null	CG	["CGG","CGGG","C","CGGGG"]	1917.65	["PASS"]	FALSE	[23,12,9,3]	0.3427	0.98	0	162	[0,0,0]	[0.142,0.0741,0.0556,0.0185]	5.984	0.1821	2518	0.1231	null	250	2.17	0.5615	3.001	null	0.2027	[8,25,47]	["3_prime_UTR_variant"]	MODIFIER	transcript	protein_coding	WSCD1	WSCD1	c.*2731delC	[0,0]	[0,0]	[0,0]	[0,0]	[0,0]	[0,0]	[0,0]	[0,0]	[0,1]	[3,3]	[0,0]	[0,0]	[0,0]	[0,0]	[0,0]
chr5	31191693	31191694	null	G	["GGA"]	1078.84	["PASS"]	FALSE	[18]	0.7292	0.862	0	166	[0,0,0]	[0.1084]	7.037	0.4584	2580	0.4966	null	250	2.1	0.8607	3.464	null	0.5702	[4,10,18]	["3_prime_UTR_variant"]	MODIFIER	transcript	protein_coding	WSCD1	WSCD1	c.*2727_*2728insTC	[0,0]	[0,0]	[0,0]	[0,0]	[0,0]	[0,0]	[0,0]	[0,0]	[0,0]	[0,0]	[1,1]	[0,0]	[0,0]	[0,0]	[0,0]
chr5	31191754	31191755	null	G	["A"]	1596.84	["PASS"]	FALSE	[22]	0.6896	0.461	0	166	[0,0,0]	[0.1325]	11.44	0.4221	2711	0.4201	null	250	2.98	0.7961	4.539	null	0.5214	[6,10,22]	["3_prime_UTR_variant"]	MODIFIER	transcript	protein_coding	WSCD1	WSCD1	c.*2667C>T	[0,0]	[0,0]	[0,0]	[0,0]	[0,0]	[0,0]	[0,0]	[0,0]	[0,0]	[0,0]	[0,0]	[0,0]	[0,0]	[0,0]	[0,0]
chr5	31191764	31191765	null	C	["T"]	31.04	["PASS"]	FALSE	[1]	NaN	0.874	2.191	166	[0,0,0]	[0.006]	0	0.8455	2717	0.9639	null	250	0.91	1	4.951	null	0.9639	[0,1,1]	["3_prime_UTR_variant"]	MODIFIER	transcript	protein_coding	WSCD1	WSCD1	c.*2657G>A	[0,0]	[0,0]	[0,0]	[0,0]	[0,0]	[0,0]	[0,0]	[0,0]	[0,0]	[0,0]	[0,0]	[0,0]	[0,0]	[0,0]	[0,0]
chr5	31191878	31191879	null	T	["C"]	7026.04	["PASS"]	FALSE	[86]	0.4106	0.659	0	166	[2,1,5]	[0.5181]	0	0.194	2720	0.1228	null	250	3.97	0.27	0	null	0.3293	[30,21,81]	["3_prime_UTR_variant"]	MODIFIER	transcript	protein_coding	WSCD1	WSCD1	c.*2543A>G	[1,1]	[0,0]	[0,0]	[0,0]	[1,1]	[1,1]	[1,1]	[1,1]	[0,0]	[0,0]	[1,1]	[1,1]	[1,1]	[1,1]	[0,0]
chr5	31191981	31191982	null	A	["G"]	9805.84	["PASS"]	FALSE	[116]	0.5518	0.605	0	166	[2,1,5]	[0.6988]	3.214	0.5629	2630	0.4142	null	250	4.77	0.4754	0	null	0.6707	[49,13,111]	["3_prime_UTR_variant"]	MODIFIER	transcript	protein_coding	WSCD1	WSCD1	c.*2440T>C	[1,1]	[0,0]	[0,0]	[0,0]	[1,1]	[1,1]	[1,1]	[1,1]	[0,0]	[1,1]	[1,1]	[1,1]	[1,1]	[1,1]	[0,0]
chr5	31192118	31192119	null	A	["C"]	3611.22	["PASS"]	FALSE	[51]	0.0696	0.625	0.504	166	[2,1,5]	[0.3072]	4.01	0.02096	2461	0.01086	null	250	3.91	0.1051	2.491	null	0.06513	[15,16,46]	["3_prime_UTR_variant"]	MODIFIER	transcript	protein_coding	WSCD1	WSCD1	c.*2303T>G	[1,1]	[0,0]	[0,0]	[0,0]	[1,1]	[1,1]	[1,1]	[1,1]	[0,0]	[0,0]	[0,0]	[0,1]	[1,1]	[1,1]	[0,0]
chr5	31192428	31192429	null	T	["C"]	7846.31	["PASS"]	FALSE	[94]	0.4715	0.724	0	166	[2,1,5]	[0.5663]	0.523	0.2815	2727	0.1797	null	250	4.15	0.3017	0	null	0.4361	[36,17,89]	["3_prime_UTR_variant"]	MODIFIER	transcript	protein_coding	WSCD1	WSCD1	c.*1993A>G	[1,1]	[0,0]	[0,0]	[0,0]	[1,1]	[1,1]	[1,1]	[1,1]	[0,0]	[1,1]	[1,1]	[1,1]	[1,1]	[1,1]	[0,0]
chr5	31192562	31192564	null	TG	["T"]	8067.14	["PASS"]	FALSE	[149]	0.4238	0.845	0	166	[2,1,5]	[0.8976]	4.334	0.6561	1567	0.4825	null	250	6.18	0.8607	0	null	0.4042	[68,8,144]	["3_prime_UTR_variant"]	MODIFIER	transcript	protein_coding	WSCD1	WSCD1	c.*1858delC	[1,1]	[0,1]	[0,0]	[1,1]	[1,1]	[1,1]	[1,1]	[1,1]	[1,1]	[1,1]	[1,1]	[1,1]	[1,1]	[1,1]	[0,1]
chr5	31192597	31192598	null	G	["A"]	189.25	["PASS"]	FALSE	[3]	0.9623	0.081	0.053	166	[0,0,0]	[0.0181]	0	0.7928	2563	0.8948	null	245.83	3.57	0.9639	2.468	null	0.9286	[1,1,3]	["3_prime_UTR_variant"]	MODIFIER	transcript	protein_coding	WSCD1	WSCD1	c.*1824C>T	[0,0]	[0,0]	[0,0]	[0,0]	[0,0]	[0,0]	[0,0]	[0,0]	[0,0]	[0,1]	[0,0]	[0,0]	[0,0]	[0,0]	[0,0]
chr5	31192761	31192762	null	A	["C"]	1276.76	["PASS"]	FALSE	[16]	0.7687	0.733	2.596	166	[0,0,0]	[0.0964]	1.178	0.4981	2619	0.539	null	250	2.28	0.8607	4.392	null	0.6221	[4,8,16]	["3_prime_UTR_variant"]	MODIFIER	transcript	protein_coding	WSCD1	WSCD1	c.*1660T>G	[0,0]	[0,0]	[0,0]	[0,0]	[0,0]	[0,0]	[0,0]	[0,0]	[0,0]	[0,0]	[1,1]	[0,0]	[0,0]	[0,0]	[0,0]
chr5	31193063	31193064	null	A	["T"]	594.77	["PASS"]	FALSE	[9]	0.847	1.121	1.606	166	[0,0,0]	[0.0542]	6.946	0.582	2631	0.7119	null	250	2.05	0.9639	5.11	null	0.7349	[1,7,9]	["3_prime_UTR_variant"]	MODIFIER	transcript	protein_coding	WSCD1	WSCD1	c.*1358T>A	[0,0]	[0,0]	[0,0]	[0,1]	[0,0]	[0,0]	[0,0]	[0,0]	[0,0]	[0,0]	[0,0]	[0,0]	[0,0]	[0,0]	[0,1]
chr5	31193306	31193307	null	G	["A"]	7092.29	["PASS"]	FALSE	[83]	0.3757	0.744	0	166	[2,1,5]	[0.5]	1.74	0.1736	2847	0.1051	null	250	3.78	0.3121	0	null	0.2405	[29,20,78]	["3_prime_UTR_variant"]	MODIFIER	transcript	protein_coding	WSCD1	WSCD1	c.*1115C>T	[1,1]	[0,0]	[0,0]	[0,0]	[1,1]	[1,1]	[1,1]	[1,1]	[0,0]	[0,0]	[1,1]	[1,1]	[1,1]	[1,1]	[0,0]
chr5	31193326	31193327	null	T	["C"]	4059.51	["PASS"]	FALSE	[53]	0.07607	0.655	0	166	[2,1,5]	[0.3193]	4.955	0.02342	2817	0.01309	null	250	3.37	0.1051	4.375	null	0.07771	[15,18,48]	["3_prime_UTR_variant"]	MODIFIER	transcript	protein_coding	WSCD1	WSCD1	c.*1095A>G	[1,1]	[0,0]	[0,0]	[0,0]	[1,1]	[1,1]	[1,1]	[1,1]	[0,0]	[0,0]	[0,0]	[0,1]	[1,1]	[1,1]	[0,0]
chr5	31193382	31193383	null	C	["A"]	4005.55	["PASS"]	FALSE	[53]	0.07607	0.56	0.775	166	[2,1,5]	[0.3193]	1.099	0.02342	2764	0.01309	null	250	3.39	0.1051	4.291	null	0.07771	[15,18,48]	["3_prime_UTR_variant"]	MODIFIER	transcript	protein_coding	WSCD1	WSCD1	c.*1039G>T	[1,1]	[0,0]	[0,0]	[0,0]	[1,1]	[1,1]	[1,1]	[1,1]	[0,0]	[0,0]	[0,0]	[0,1]	[1,1]	[1,1]	[0,0]
chr5	31193678	31193679	null	C	["A"]	7232.37	["PASS"]	FALSE	[83]	0.3757	0.622	0	166	[2,1,5]	[0.5]	0	0.1736	2925	0.1051	null	250	3.72	0.3121	0	null	0.2405	[29,20,78]	["3_prime_UTR_variant"]	MODIFIER	transcript	protein_coding	WSCD1	WSCD1	c.*743G>T	[1,1]	[0,0]	[0,0]	[0,0]	[1,1]	[1,1]	[1,1]	[1,1]	[0,0]	[0,0]	[1,1]	[1,1]	[1,1]	[1,1]	[0,0]
chr5	31193679	31193680	null	G	["A"]	777.69	["PASS"]	FALSE	[11]	0.8276	0.954	2.817	166	[0,0,0]	[0.0663]	4.682	0.5627	2852	0.6584	null	250	2.2	0.9286	4.724	null	0.7055	[2,7,11]	["3_prime_UTR_variant"]	MODIFIER	transcript	protein_coding	WSCD1	WSCD1	c.*742C>T	[0,0]	[0,0]	[0,0]	[0,0]	[0,0]	[0,0]	[0,0]	[0,0]	[0,0]	[1,1]	[0,0]	[0,0]	[0,0]	[0,0]	[0,0]
chr5	31194055	31194056	null	A	["G"]	10927.3	["PASS"]	FALSE	[118]	0.5639	0.574	0	166	[2,1,5]	[0.7108]	1.121	0.5929	3094	0.4409	null	250	4.31	0.498	0	null	0.6879	[50,13,113]	["3_prime_UTR_variant"]	MODIFIER	transcript	protein_coding	WSCD1	WSCD1	c.*366T>C	[1,1]	[0,0]	[0,0]	[0,0]	[1,1]	[1,1]	[1,1]	[1,1]	[0,0]	[1,1]	[1,1]	[1,1]	[1,1]	[1,1]	[0,0]
chr5	31194059	31194060	null	G	["A"]	451.58	["PASS"]	FALSE	[6]	0.9051	0.798	2.614	166	[0,0,0]	[0.0361]	1.199	0.6727	2924	0.799	null	250	1.96	0.9639	5.115	null	0.828	[1,4,6]	["3_prime_UTR_variant"]	MODIFIER	transcript	protein_coding	WSCD1	WSCD1	c.*362C>T	[0,0]	[0,0]	[0,0]	[0,0]	[0,0]	[0,0]	[0,0]	[0,0]	[0,0]	[0,0]	[0,0]	[0,0]	[0,0]	[0,0]	[0,0]
chr5	31194420	31194421	null	G	["A"]	1210.76	["PASS"]	FALSE	[16]	0.7687	0.446	3.288	166	[0,0,0]	[0.0964]	4.993	0.4981	2686	0.539	null	250	2.21	0.8607	4.468	null	0.6221	[4,8,16]	["3_prime_UTR_variant"]	MODIFIER	transcript	protein_coding	WSCD1	WSCD1	c.*1C>T	[0,0]	[0,0]	[0,0]	[0,0]	[0,0]	[0,0]	[0,0]	[0,0]	[0,0]	[0,0]	[1,1]	[0,0]	[0,0]	[0,0]	[0,0]
chr5	31194451	31194452	null	G	["A"]	1206.77	["PASS"]	FALSE	[16]	0.7687	0.398	0	166	[0,0,0]	[0.0964]	7.028	0.4981	2788	0.539	null	250	2.18	0.8607	4.604	null	0.6221	[4,8,16]	["synonymous_variant"]	LOW	transcript	protein_coding	WSCD1	WSCD1	c.1698C>T	[0,0]	[0,0]	[0,0]	[0,0]	[0,0]	[0,0]	[0,0]	[0,0]	[0,0]	[0,0]	[1,1]	[0,0]	[0,0]	[0,0]	[0,0]
chr5	31194469	31194470	null	C	["T"]	4119.66	["PASS"]	FALSE	[53]	0.07607	0.688	0.564	166	[2,1,5]	[0.3193]	0.521	0.02342	2797	0.01309	null	250	3.43	0.1051	4.308	null	0.07771	[15,18,48]	["synonymous_variant"]	LOW	transcript	protein_coding	WSCD1	WSCD1	c.1680G>A	[1,1]	[0,0]	[0,0]	[0,0]	[1,1]	[1,1]	[1,1]	[1,1]	[0,0]	[0,0]	[0,0]	[0,1]	[1,1]	[1,1]	[0,0]
chr5	31194484	31194485	null	C	["T"]	4027.11	["PASS"]	FALSE	[53]	0.07607	0.63	0.644	166	[2,1,5]	[0.3193]	2.448	0.02342	2729	0.01309	null	250	3.57	0.1051	4.188	null	0.07771	[15,18,48]	["synonymous_variant"]	LOW	transcript	protein_coding	WSCD1	WSCD1	c.1665G>A	[1,1]	[0,0]	[0,0]	[0,0]	[1,1]	[1,1]	[1,1]	[1,1]	[0,0]	[0,0]	[0,0]	[0,1]	[1,1]	[1,1]	[0,0]
chr5	31194727	31194728	null	G	["A"]	191.25	["PASS"]	FALSE	[3]	0.9623	0.538	1.806	166	[0,0,0]	[0.0181]	1.398	0.7928	2540	0.8948	null	250	2.77	0.9639	4.704	null	0.9286	[1,1,3]	["synonymous_variant"]	LOW	transcript	protein_coding	WSCD1	WSCD1	c.1422C>T	[0,0]	[0,0]	[0,0]	[0,0]	[0,0]	[0,0]	[0,0]	[0,0]	[0,0]	[0,1]	[0,0]	[0,0]	[0,0]	[0,0]	[0,0]
chr5	31194812	31194813	null	A	["G"]	6043.88	["PASS"]	FALSE	[76]	0.2977	0.617	0	166	[2,1,5]	[0.4578]	1.722	0.1265	2652	0.07093	null	250	3.79	0.2619	0	null	0.1882	[26,19,71]	["intron_variant"]	MODIFIER	transcript	protein_coding	WSCD1	WSCD1	c.1376-39T>C	[1,1]	[0,0]	[0,0]	[0,0]	[1,1]	[1,1]	[1,1]	[1,1]	[0,0]	[1,1]	[0,0]	[1,1]	[1,1]	[1,1]	[0,0]
chr5	31194867	31194868	null	C	["A"]	17.12	["PASS"]	FALSE	[1]	NaN	0.781	0.537	166	[0,0,0]	[0.006]	2.141	0.8455	2500	0.9639	null	249.81	0.82	1	1.94	null	0.9639	[0,1,1]	["intron_variant"]	MODIFIER	transcript	protein_coding	WSCD1	WSCD1	c.1376-94G>T	[0,0]	[0,0]	[0,0]	[0,0]	[0,0]	[0,0]	[0,0]	[0,0]	[0,0]	[0,0]	[0,0]	[0,0]	[0,0]	[0,0]	[0,0]
chr5	31195086	31195087	null	G	["A"]	98.89	["PASS"]	FALSE	[2]	NaN	0.56	2.167	166	[0,0,0]	[0.012]	0	0.7816	2489	0.9288	null	250	2.06	1	4.295	null	0.9286	[0,2,2]	["intron_variant"]	MODIFIER	transcript	protein_coding	WSCD1	WSCD1	c.1376-313C>T	[0,0]	[0,0]	[0,0]	[0,0]	[0,0]	[0,0]	[0,0]	[0,0]	[0,0]	[0,0]	[0,0]	[0,0]	[0,0]	[0,0]	[0,0]
chr5	31195088	31195089	null	G	["A"]	95.89	["PASS"]	FALSE	[2]	NaN	0.725	2.168	166	[0,0,0]	[0.012]	0.824	0.7816	2491	0.9288	null	250	1.13	1	5.931	null	0.9286	[0,2,2]	["intron_variant"]	MODIFIER	transcript	protein_coding	WSCD1	WSCD1	c.1376-315C>T	[0,0]	[0,0]	[0,0]	[0,0]	[0,0]	[0,0]	[0,0]	[0,0]	[0,0]	[0,0]	[0,0]	[0,0]	[0,0]	[0,0]	[0,0]
chr5	31195095	31195096	null	G	["A"]	3789.59	["PASS"]	FALSE	[53]	0.07607	0.925	0	166	[2,1,5]	[0.3193]	1.773	0.02342	2506	0.01309	null	250	3.83	0.1051	3.633	null	0.07771	[15,18,48]	["intron_variant"]	MODIFIER	transcript	protein_coding	WSCD1	WSCD1	c.1376-322C>T	[1,1]	[0,0]	[0,0]	[0,0]	[1,1]	[1,1]	[1,1]	[1,1]	[0,0]	[0,0]	[0,0]	[0,1]	[1,1]	[1,1]	[0,0]
chr5	31195138	31195139	null	G	["A"]	912.8	["PASS"]	FALSE	[13]	NaN	0.562	2.489	166	[0,0,0]	[0.0783]	2.448	0.4471	2354	0.6083	null	250	1.8	1	4.561	null	0.5958	[0,13,13]	["intron_variant"]	MODIFIER	transcript	protein_coding	WSCD1	WSCD1	c.1376-365C>T	[0,0]	[0,0]	[0,0]	[0,0]	[0,0]	[0,0]	[0,0]	[0,0]	[0,0]	[0,0]	[0,0]	[0,1]	[0,0]	[0,0]	[0,0]
chr5	31195386	31195387	null	T	["C"]	5090.27	["PASS"]	FALSE	[69]	0.2093	0.857	0	166	[2,1,5]	[0.4157]	3.191	0.07698	2388	0.04562	null	250	3.87	0.1845	2.637	null	0.1652	[21,22,64]	["intron_variant"]	MODIFIER	transcript	protein_coding	WSCD1	WSCD1	c.1375+402A>G	[1,1]	[0,0]	[0,0]	[0,0]	[1,1]	[1,1]	[1,1]	[1,1]	[0,0]	[0,0]	[0,0]	[1,1]	[1,1]	[1,1]	[0,0]
chr5	31195466	31195469	null	CCG	["C"]	203.22	["PASS"]	FALSE	[4]	NaN	0.693	1.626	166	[0,0,0]	[0.0241]	0	0.6914	2333	0.8619	null	250	2.67	1	3.873	null	0.8607	[0,4,4]	["intron_variant"]	MODIFIER	transcript	protein_coding	WSCD1	WSCD1	c.1375+320_1375+321delCG	[0,0]	[0,0]	[0,0]	[0,0]	[0,0]	[0,0]	[0,0]	[0,0]	[0,0]	[0,0]	[0,1]	[0,0]	[0,0]	[0,0]	[0,0]
chr5	31195516	31195517	null	G	["A"]	3715.1	["PASS"]	FALSE	[53]	0.07607	0.892	0.365	166	[2,1,5]	[0.3193]	5.947	0.02342	2377	0.01309	null	250	3.87	0.1051	3.464	null	0.07771	[15,18,48]	["intron_variant"]	MODIFIER	transcript	protein_coding	WSCD1	WSCD1	c.1375+272C>T	[1,1]	[0,0]	[0,0]	[0,0]	[1,1]	[1,1]	[1,1]	[1,1]	[0,0]	[0,0]	[0,0]	[0,1]	[1,1]	[1,1]	[0,0]
chr5	31195540	31195541	null	G	["A"]	994.45	["PASS"]	FALSE	[14]	NaN	0.556	2.366	166	[0,0,0]	[0.0843]	4.037	0.4268	2346	0.5844	null	250	1.88	1	4.96	null	0.5702	[0,14,14]	["intron_variant"]	MODIFIER	transcript	protein_coding	WSCD1	WSCD1	c.1375+248C>T	[0,0]	[0,0]	[0,0]	[0,0]	[0,0]	[0,0]	[0,0]	[0,0]	[0,0]	[0,0]	[0,0]	[0,1]	[0,0]	[0,0]	[0,0]
chr5	31195673	31195674	null	C	["T"]	383.06	["PASS"]	FALSE	[6]	NaN	0.668	2.236	166	[0,0,0]	[0.0361]	0	0.6224	2496	0.799	null	250	1.24	1	5.385	null	0.7961	[0,6,6]	["intron_variant"]	MODIFIER	transcript	protein_coding	WSCD1	WSCD1	c.1375+115G>A	[0,0]	[0,0]	[0,0]	[0,0]	[0,0]	[0,0]	[0,0]	[0,0]	[0,0]	[0,0]	[0,0]	[0,0]	[0,0]	[0,0]	[0,0]
chr5	31195727	31195728	null	G	["C"]	4807.46	["PASS"]	FALSE	[60]	0.1311	0.586	0	166	[2,1,5]	[0.3614]	2.454	0.04382	2625	0.02371	null	250	3.75	0.1427	3.507	null	0.1075	[18,19,55]	["intron_variant"]	MODIFIER	transcript	protein_coding	WSCD1	WSCD1	c.1375+61C>G	[1,1]	[0,0]	[0,0]	[0,0]	[1,1]	[1,1]	[1,1]	[1,1]	[0,0]	[1,1]	[0,0]	[0,1]	[1,1]	[1,1]	[0,0]
chr5	31195762	31195763	null	G	["T"]	3993.52	["PASS"]	FALSE	[53]	0.07607	0.699	0.732	166	[2,1,5]	[0.3193]	0.53	0.02342	2531	0.01309	null	250	3.77	0.1051	3.873	null	0.07771	[15,18,48]	["intron_variant"]	MODIFIER	transcript	protein_coding	WSCD1	WSCD1	c.1375+26C>A	[1,1]	[0,0]	[0,0]	[0,0]	[1,1]	[1,1]	[1,1]	[1,1]	[0,0]	[0,0]	[0,0]	[0,1]	[1,1]	[1,1]	[0,0]
chr5	31195831	31195832	null	G	["A"]	82.89	["PASS"]	FALSE	[2]	NaN	1.938	4.324	166	[0,0,0]	[0.012]	10.666	0.7816	2419	0.9288	null	250	1.04	1	5.524	null	0.9286	[0,2,2]	["synonymous_variant"]	LOW	transcript	protein_coding	WSCD1	WSCD1	c.1332C>T	[0,0]	[0,0]	[0,0]	[0,0]	[0,0]	[0,0]	[0,0]	[0,0]	[0,0]	[0,0]	[0,0]	[0,0]	[0,0]	[0,0]	[0,0]
chr5	31196357	31196358	null	C	["T"]	375.53	["PASS"]	FALSE	[5]	0.9433	0.432	0	166	[0,0,0]	[0.0301]	2.463	0.7427	2551	0.83	null	250	2.87	0.9286	0	null	0.8942	[2,1,5]	["downstream_gene_variant"]	MODIFIER	transcript	miRNA	MIR8870	MIR8870	n.*4931G>A	[0,0]	[0,0]	[0,0]	[0,0]	[0,0]	[0,0]	[0,0]	[0,0]	[0,0]	[0,0]	[0,0]	[0,0]	[0,0]	[0,0]	[0,0]
chr5	33698165	33698166	null	G	["A"]	3571.49	["PASS"]	FALSE	[50]	0.01337	0.764	0	166	[3,0,6]	[0.3012]	1.263	0.004946	2289	5.991E-4	null	250	5.03	0.01676	0	null	0.03565	[19,6,44]	["missense_variant"]	MODERATE	transcript	protein_coding	PIK3R6	PIK3R6	c.941C>T	[1,1]	[1,1]	[1,1]	[0,0]	[1,1]	[1,1]	[1,1]	[1,1]	[0,0]	[0,0]	[0,0]	[0,1]	[1,1]	[1,1]	[0,0]
chr5	31196660	31196661	null	G	["A"]	30.04	["PASS"]	FALSE	[1]	NaN	1.239	1.78	166	[0,0,0]	[0.006]	8.887	0.8455	2495	0.9639	null	250	0.68	1	5.645	null	0.9639	[0,1,1]	["downstream_gene_variant"]	MODIFIER	transcript	miRNA	MIR8870	MIR8870	n.*4628C>T	[0,0]	[0,0]	[0,0]	[0,0]	[0,0]	[0,0]	[0,0]	[0,0]	[0,0]	[0,0]	[0,0]	[0,0]	[0,0]	[0,0]	[0,0]
chr5	31196972	31196973	null	G	["A"]	3965.59	["PASS"]	FALSE	[53]	0.07607	0.717	1.126	166	[2,1,5]	[0.3193]	0	0.02342	2572	0.01309	null	250	3.65	0.1051	3.788	null	0.07771	[15,18,48]	["downstream_gene_variant"]	MODIFIER	transcript	miRNA	MIR8870	MIR8870	n.*4316C>T	[1,1]	[0,0]	[0,0]	[0,0]	[1,1]	[1,1]	[1,1]	[1,1]	[0,0]	[0,0]	[0,0]	[0,1]	[1,1]	[1,1]	[0,0]
chr5	31197126	31197127	null	C	["T"]	4063.52	["PASS"]	FALSE	[53]	0.07607	0.864	0.589	166	[2,1,5]	[0.3193]	0.525	0.02342	2718	0.01309	null	250	3.53	0.1051	4.113	null	0.07771	[15,18,48]	["downstream_gene_variant"]	MODIFIER	transcript	miRNA	MIR8870	MIR8870	n.*4162G>A	[1,1]	[0,0]	[0,0]	[0,0]	[1,1]	[1,1]	[1,1]	[1,1]	[0,0]	[0,0]	[0,0]	[0,1]	[1,1]	[1,1]	[0,0]
chr5	31197157	31197158	null	G	["A"]	981.42	["PASS"]	FALSE	[14]	NaN	0.907	2.129	166	[0,0,0]	[0.0843]	4.931	0.4268	2707	0.5844	null	250	1.76	1	4.925	null	0.5702	[0,14,14]	["downstream_gene_variant"]	MODIFIER	transcript	miRNA	MIR8870	MIR8870	n.*4131C>T	[0,0]	[0,0]	[0,0]	[0,0]	[0,0]	[0,0]	[0,0]	[0,0]	[0,0]	[0,0]	[0,0]	[0,1]	[0,0]	[0,0]	[0,0]
chr5	31197159	31197160	null	C	["G"]	981.41	["PASS"]	FALSE	[14]	NaN	0.855	2.313	166	[0,0,0]	[0.0843]	4.915	0.4268	2711	0.5844	null	250	1.75	1	4.933	null	0.5702	[0,14,14]	["downstream_gene_variant"]	MODIFIER	transcript	miRNA	MIR8870	MIR8870	n.*4129G>C	[0,0]	[0,0]	[0,0]	[0,0]	[0,0]	[0,0]	[0,0]	[0,0]	[0,0]	[0,0]	[0,0]	[0,1]	[0,0]	[0,0]	[0,0]
chr5	31197240	31197241	null	C	["A"]	99.89	["PASS"]	FALSE	[2]	NaN	0.779	3.94	166	[0,0,0]	[0.012]	2.848	0.7816	2571	0.9288	null	250	1.1	1	6.427	null	0.9286	[0,2,2]	["synonymous_variant"]	LOW	transcript	protein_coding	WSCD1	WSCD1	c.939G>T	[0,0]	[0,0]	[0,0]	[0,0]	[0,0]	[0,0]	[0,0]	[0,0]	[0,0]	[0,0]	[0,0]	[0,0]	[0,0]	[0,0]	[0,0]
chr5	31197339	31197340	null	G	["A"]	23.07	["PASS"]	FALSE	[1]	NaN	1.901	-0.434	166	[0,0,0]	[0.006]	11.247	0.8455	2546	0.9639	null	250	0.66	1	4.778	null	0.9639	[0,1,1]	["downstream_gene_variant"]	MODIFIER	transcript	miRNA	MIR8870	MIR8870	n.*3949C>T	[0,0]	[0,0]	[0,0]	[0,0]	[0,0]	[0,0]	[0,0]	[0,0]	[0,0]	[0,0]	[0,0]	[0,0]	[0,0]	[0,0]	[0,0]
chr5	31197445	31197446	null	A	["G"]	966.41	["PASS"]	FALSE	[14]	NaN	0.756	3.038	166	[0,0,0]	[0.0843]	0.528	0.4268	2550	0.5844	null	250	1.86	1	4.664	null	0.5702	[0,14,14]	["downstream_gene_variant"]	MODIFIER	transcript	miRNA	MIR8870	MIR8870	n.*3843T>C	[0,0]	[0,0]	[0,0]	[0,0]	[0,0]	[0,0]	[0,0]	[0,0]	[0,0]	[0,0]	[0,0]	[0,1]	[0,0]	[0,0]	[0,0]
chr5	31197709	31197710	null	C	["T"]	29.05	["PASS"]	FALSE	[1]	NaN	0.223	2.577	166	[0,0,0]	[0.006]	3.556	0.8455	2576	0.9639	null	250	1.04	1	4.433	null	0.9639	[0,1,1]	["downstream_gene_variant"]	MODIFIER	transcript	miRNA	MIR8870	MIR8870	n.*3579G>A	[0,0]	[0,0]	[0,0]	[0,0]	[0,0]	[0,0]	[0,0]	[0,0]	[0,0]	[0,0]	[0,0]	[0,0]	[0,0]	[0,0]	[0,0]
chr5	31197742	31197743	null	C	["T"]	99.89	["PASS"]	FALSE	[2]	NaN	2.892	3.778	166	[0,0,0]	[0.012]	21.916	0.7816	2579	0.9288	null	250	1.64	1	4.863	null	0.9286	[0,2,2]	["downstream_gene_variant"]	MODIFIER	transcript	miRNA	MIR8870	MIR8870	n.*3546G>A	[0,0]	[0,0]	[0,0]	[0,0]	[0,0]	[0,0]	[0,0]	[0,0]	[0,0]	[0,0]	[0,0]	[0,0]	[0,0]	[0,0]	[0,0]
chr5	31197901	31197902	null	G	["A"]	9.16	["DRAGENSnpHardQUAL"]	FALSE	[2]	NaN	3.437	-1.531	166	[0,0,0]	[0.012]	13.169	0.7816	2787	0.9288	null	238.09	0.19	1	-0.052	null	0.9286	[0,2,2]	["downstream_gene_variant"]	MODIFIER	transcript	miRNA	MIR8870	MIR8870	n.*3387C>T	[0,0]	[0,0]	[0,0]	[0,0]	[0,0]	[0,0]	[0,0]	[0,0]	[0,0]	[0,0]	[0,0]	[0,0]	[0,0]	[0,0]	[0,0]
chr5	31197917	31197918	null	T	["TGGGATCCCTGGGTGGCGCAGCGGTTTAGCGCCTGCCTTTGGCCCAGGGCGCGATCCTGGAGACCCGGGATCGAATCCCACGTCAGGCTCCCGGTG"]	21.84	["PASS"]	FALSE	[1]	NaN	1.302	1.362	166	[0,0,0]	[0.006]	2.057	0.8455	2880	0.9639	null	209.8	0.03	1	0.428	null	0.9639	[0,1,1]	["downstream_gene_variant"]	MODIFIER	transcript	miRNA	MIR8870	MIR8870	n.*3370_*3371insCACCGGGAGCCTGACGTGGGATTCGATCCCGGGTCTCCAGGATCGCGCCCTGGGCCAAAGGCAGGCGCTAAACCGCTGCGCCACCCAGGGATCCC	[0,0]	[0,0]	[0,0]	[0,0]	[0,0]	[0,0]	[0,0]	[0,0]	[0,0]	[0,0]	[0,0]	[0,1]	[0,0]	[0,0]	[0,0]
chr5	31197987	31197988	null	A	["C"]	10040.8	["PASS"]	FALSE	[116]	0.5518	0.833	0	166	[2,1,5]	[0.6988]	1.097	0.5629	2880	0.4142	null	250	4.6	0.4754	0	null	0.6707	[49,13,111]	["downstream_gene_variant"]	MODIFIER	transcript	miRNA	MIR8870	MIR8870	n.*3301T>G	[1,1]	[0,0]	[0,0]	[0,0]	[1,1]	[1,1]	[1,1]	[1,1]	[0,0]	[1,1]	[1,1]	[1,1]	[1,1]	[1,1]	[0,0]
chr5	31198008	31198009	null	A	["G"]	1080.67	["PASS"]	FALSE	[16]	NaN	0.681	1.968	166	[0,0,0]	[0.0964]	8.354	0.3886	2737	0.539	null	247.67	2.04	1	3.708	null	0.5214	[0,16,16]	["downstream_gene_variant"]	MODIFIER	transcript	miRNA	MIR8870	MIR8870	n.*3280T>C	[0,0]	[0,0]	[0,0]	[0,0]	[0,0]	[0,0]	[0,0]	[0,0]	[0,0]	[0,0]	[0,0]	[0,1]	[0,0]	[0,0]	[0,0]
chr5	31198128	31198129	null	C	["T"]	1286.75	["PASS"]	FALSE	[16]	0.7687	0.486	2.455	166	[0,0,0]	[0.0964]	5.843	0.4981	2691	0.539	null	250	2.31	0.8607	4.494	null	0.6221	[4,8,16]	["downstream_gene_variant"]	MODIFIER	transcript	miRNA	MIR8870	MIR8870	n.*3160G>A	[0,0]	[0,0]	[0,0]	[0,0]	[0,0]	[0,0]	[0,0]	[0,0]	[0,0]	[0,0]	[1,1]	[0,0]	[0,0]	[0,0]	[0,0]
chr5	31198510	31198511	null	G	["A"]	1631.84	["PASS"]	FALSE	[22]	0.6896	0.789	1.332	166	[0,0,0]	[0.1325]	0.812	0.4221	2505	0.4201	null	250	3.05	0.7961	3.841	null	0.5214	[6,10,22]	["downstream_gene_variant"]	MODIFIER	transcript	miRNA	MIR8870	MIR8870	n.*2778C>T	[0,0]	[0,0]	[0,0]	[0,0]	[0,0]	[0,0]	[0,0]	[0,0]	[0,0]	[0,0]	[0,0]	[0,0]	[0,0]	[0,0]	[0,0]
chr5	31198515	31198516	null	C	["T"]	3981.51	["PASS"]	FALSE	[53]	0.07607	0.675	0.675	166	[2,1,5]	[0.3193]	0.521	0.02342	2511	0.01309	null	250	3.75	0.1051	3.442	null	0.07771	[15,18,48]	["downstream_gene_variant"]	MODIFIER	transcript	miRNA	MIR8870	MIR8870	n.*2773G>A	[1,1]	[0,0]	[0,0]	[0,0]	[1,1]	[1,1]	[1,1]	[1,1]	[0,0]	[0,0]	[0,0]	[0,1]	[1,1]	[1,1]	[0,0]
chr5	31198547	31198548	null	T	["C"]	2944.47	["PASS"]	FALSE	[38]	0.3954	0.683	1.693	166	[0,0,0]	[0.2289]	1.727	0.2109	2608	0.2045	null	250	2.62	0.7651	4.6	null	0.2405	[7,24,38]	["downstream_gene_variant"]	MODIFIER	transcript	miRNA	MIR8870	MIR8870	n.*2741A>G	[0,0]	[0,0]	[0,0]	[0,0]	[0,0]	[0,0]	[0,0]	[0,0]	[0,0]	[0,0]	[0,0]	[0,1]	[0,0]	[0,0]	[0,0]
chr5	31198620	31198621	null	G	["A"]	99.89	["PASS"]	FALSE	[2]	NaN	1.278	3.342	166	[0,0,0]	[0.012]	3.61	0.7816	2511	0.9288	null	250	1.56	1	5.226	null	0.9286	[0,2,2]	["downstream_gene_variant"]	MODIFIER	transcript	miRNA	MIR8870	MIR8870	n.*2668C>T	[0,0]	[0,0]	[0,0]	[0,0]	[0,0]	[0,0]	[0,0]	[0,0]	[0,0]	[0,0]	[0,0]	[0,0]	[0,0]	[0,0]	[0,0]
chr5	31198772	31198773	null	G	["C"]	4004.55	["PASS"]	FALSE	[53]	0.07607	0.687	1.966	166	[2,1,5]	[0.3193]	0.523	0.02342	2622	0.01309	null	250	3.6	0.1051	3.841	null	0.07771	[15,18,48]	["downstream_gene_variant"]	MODIFIER	transcript	miRNA	MIR8870	MIR8870	n.*2516C>G	[1,1]	[0,0]	[0,0]	[0,0]	[1,1]	[1,1]	[1,1]	[1,1]	[0,0]	[0,0]	[0,0]	[0,1]	[1,1]	[1,1]	[0,0]
chr5	31199138	31199139	null	C	["T"]	92.89	["PASS"]	FALSE	[2]	NaN	1.042	1.798	166	[0,0,0]	[0.012]	2.272	0.7816	2513	0.9288	null	249.86	1.6	1	4.291	null	0.9286	[0,2,2]	["downstream_gene_variant"]	MODIFIER	transcript	miRNA	MIR8870	MIR8870	n.*2150G>A	[0,0]	[0,0]	[0,0]	[0,0]	[0,0]	[0,0]	[0,0]	[0,0]	[0,0]	[0,0]	[0,0]	[0,0]	[0,0]	[0,0]	[0,0]
chr5	31199166	31199212	null	CCGTGATGCTGCTGTCTTCAGAGGCAGGGCCTTTAAAGAGGTGATT	["C"]	9324.48	["PASS"]	FALSE	[125]	0.6412	0.613	0	166	[2,1,5]	[0.753]	0	0.7057	2893	0.5394	null	248.73	0.35	0.5958	0	null	0.7145	[53,14,120]	["downstream_gene_variant"]	MODIFIER	transcript	miRNA	MIR8870	MIR8870	n.*2077_*2121delAATCACCTCTTTAAAGGCCCTGCCTCTGAAGACAGCAGCATCACG	[1,1]	[0,1]	[0,0]	[0,0]	[1,1]	[1,1]	[1,1]	[1,1]	[0,1]	[1,1]	[1,1]	[1,1]	[1,1]	[1,1]	[0,0]
chr5	31199778	31199779	null	G	["A"]	99.89	["PASS"]	FALSE	[2]	NaN	2.126	2.441	166	[0,0,0]	[0.012]	19.273	0.7816	2607	0.9288	null	250	1.49	1	5.102	null	0.9286	[0,2,2]	["downstream_gene_variant"]	MODIFIER	transcript	miRNA	MIR8870	MIR8870	n.*1510C>T	[0,0]	[0,0]	[0,0]	[0,0]	[0,0]	[0,0]	[0,0]	[0,0]	[0,0]	[0,1]	[0,0]	[0,0]	[0,0]	[0,0]	[0,0]
chr5	31199784	31199785	null	G	["A"]	29.04	["PASS"]	FALSE	[1]	NaN	0.693	0.872	166	[0,0,0]	[0.006]	0	0.8455	2618	0.9639	null	250	0.76	1	5.189	null	0.9639	[0,1,1]	["downstream_gene_variant"]	MODIFIER	transcript	miRNA	MIR8870	MIR8870	n.*1504C>T	[0,0]	[0,0]	[0,0]	[0,0]	[0,0]	[0,0]	[0,0]	[0,0]	[0,0]	[0,0]	[0,0]	[0,0]	[0,0]	[0,0]	[0,0]
chr5	31199822	31199823	null	G	["T"]	974.41	["PASS"]	FALSE	[14]	NaN	0.769	1.868	166	[0,0,0]	[0.0843]	0.529	0.4268	2585	0.5844	null	250	1.83	1	4.831	null	0.5702	[0,14,14]	["downstream_gene_variant"]	MODIFIER	transcript	miRNA	MIR8870	MIR8870	n.*1466C>A	[0,0]	[0,0]	[0,0]	[0,0]	[0,0]	[0,0]	[0,0]	[0,0]	[0,0]	[0,0]	[0,0]	[0,1]	[0,0]	[0,0]	[0,0]
chr5	31199845	31199846	null	C	["T"]	951.41	["PASS"]	FALSE	[14]	NaN	0.884	0.617	166	[0,0,0]	[0.0843]	3.209	0.4268	2624	0.5844	null	250	1.67	1	5.216	null	0.5702	[0,14,14]	["downstream_gene_variant"]	MODIFIER	transcript	miRNA	MIR8870	MIR8870	n.*1443G>A	[0,0]	[0,0]	[0,0]	[0,0]	[0,0]	[0,0]	[0,0]	[0,0]	[0,0]	[0,0]	[0,0]	[0,1]	[0,0]	[0,0]	[0,0]
chr5	31199923	31199924	null	G	["A"]	9019.1	["PASS"]	FALSE	[103]	0.5901	1.067	0	166	[2,1,5]	[0.6205]	10.615	0.3655	2915	0.2618	null	250	3.99	0.4116	0	null	0.4909	[39,20,98]	["downstream_gene_variant"]	MODIFIER	transcript	miRNA	MIR8870	MIR8870	n.*1365C>T	[1,1]	[0,0]	[0,0]	[0,0]	[1,1]	[1,1]	[1,1]	[1,1]	[0,0]	[1,1]	[1,1]	[0,1]	[1,1]	[1,1]	[0,0]
chr5	31199964	31199965	null	T	["C"]	961.41	["PASS"]	FALSE	[14]	NaN	0.731	2.433	166	[0,0,0]	[0.0843]	0	0.4268	2749	0.5844	null	250	1.62	1	5.089	null	0.5702	[0,14,14]	["downstream_gene_variant"]	MODIFIER	transcript	miRNA	MIR8870	MIR8870	n.*1324A>G	[0,0]	[0,0]	[0,0]	[0,0]	[0,0]	[0,0]	[0,0]	[0,0]	[0,0]	[0,0]	[0,0]	[0,1]	[0,0]	[0,0]	[0,0]
chr5	31200597	31200598	null	G	["A"]	7977.66	["PASS"]	FALSE	[94]	0.2384	0.773	0	166	[0,1,1]	[0.5663]	4.243	0.09038	2636	0.05548	null	250	3.86	0.1993	0	null	0.1882	[35,23,93]	["downstream_gene_variant"]	MODIFIER	transcript	miRNA	MIR8870	MIR8870	n.*691C>T	[0,0]	[1,1]	[1,1]	[1,1]	[0,0]	[0,0]	[0,0]	[0,0]	[1,1]	[1,1]	[1,1]	[0,0]	[0,0]	[0,0]	[0,1]
chr5	31200848	31200849	null	G	["A"]	98.89	["PASS"]	FALSE	[2]	NaN	1.739	3.319	166	[0,0,0]	[0.012]	6.035	0.7816	2282	0.9288	null	250	1.9	1	4.433	null	0.9286	[0,2,2]	["downstream_gene_variant"]	MODIFIER	transcript	miRNA	MIR8870	MIR8870	n.*440C>T	[0,0]	[0,0]	[0,0]	[0,0]	[0,0]	[0,0]	[0,0]	[0,0]	[0,0]	[0,0]	[0,0]	[0,0]	[0,0]	[0,0]	[0,0]
chr5	31201124	31201125	null	T	["C"]	31.04	["PASS"]	FALSE	[1]	NaN	0.62	2.775	166	[0,0,0]	[0.006]	1.243	0.8455	2458	0.9639	null	250	0.8	1	5.31	null	0.9639	[0,1,1]	["downstream_gene_variant"]	MODIFIER	transcript	miRNA	MIR8870	MIR8870	n.*164A>G	[0,0]	[0,0]	[0,0]	[0,0]	[0,0]	[0,0]	[0,0]	[0,0]	[0,0]	[0,0]	[0,0]	[0,0]	[0,0]	[0,0]	[0,0]
chr5	31201240	31201241	null	G	["C"]	640.36	["PASS"]	FALSE	[9]	0.8665	0.937	1.567	166	[0,0,0]	[0.0542]	0	0.6152	2408	0.7119	null	250	2.83	0.9286	4.07	null	0.7651	[2,5,9]	["downstream_gene_variant"]	MODIFIER	transcript	miRNA	MIR8870	MIR8870	n.*48C>G	[0,0]	[0,0]	[0,0]	[0,0]	[0,0]	[0,0]	[0,0]	[0,0]	[0,0]	[1,1]	[0,0]	[0,0]	[0,0]	[0,0]	[0,0]
chr5	31201620	31201621	null	C	["T"]	3963.29	["PASS"]	FALSE	[54]	0.088	0.834	0.142	166	[2,1,5]	[0.3253]	1.754	0.02747	2411	0.01433	null	250	3.83	0.1171	2.976	null	0.07771	[16,17,49]	["upstream_gene_variant"]	MODIFIER	transcript	miRNA	MIR8870	MIR8870	n.-204G>A	[1,1]	[0,0]	[0,0]	[0,0]	[1,1]	[1,1]	[1,1]	[1,1]	[0,0]	[0,0]	[0,0]	[0,1]	[1,1]	[1,1]	[0,0]
chr5	31201671	31201672	null	C	["T"]	892.79	["PASS"]	FALSE	[13]	NaN	0.73	2.362	166	[0,0,0]	[0.0783]	0.522	0.4471	2336	0.6083	null	250	1.84	1	4.377	null	0.5958	[0,13,13]	["upstream_gene_variant"]	MODIFIER	transcript	miRNA	MIR8870	MIR8870	n.-255G>A	[0,0]	[0,0]	[0,0]	[0,0]	[0,0]	[0,0]	[0,0]	[0,0]	[0,0]	[0,0]	[0,0]	[0,1]	[0,0]	[0,0]	[0,0]
chr5	31202268	31202269	null	C	["T"]	3916.22	["PASS"]	FALSE	[51]	0.0696	0.722	0	166	[2,1,5]	[0.3072]	0.519	0.02096	2549	0.01086	null	250	3.74	0.1051	3.802	null	0.06513	[15,16,46]	["upstream_gene_variant"]	MODIFIER	transcript	miRNA	MIR8870	MIR8870	n.-852G>A	[1,1]	[0,0]	[0,0]	[0,0]	[1,1]	[1,1]	[1,1]	[1,1]	[0,0]	[0,0]	[0,0]	[0,1]	[1,1]	[1,1]	[0,0]
chr5	31202351	31202352	null	A	["G"]	10290.3	["PASS"]	FALSE	[118]	0.5639	0.655	0	166	[2,1,5]	[0.7108]	0.528	0.5929	2739	0.4409	null	250	4.62	0.498	0	null	0.6879	[50,13,113]	["upstream_gene_variant"]	MODIFIER	transcript	miRNA	MIR8870	MIR8870	n.-935T>C	[1,1]	[0,0]	[0,0]	[0,0]	[1,1]	[1,1]	[1,1]	[1,1]	[0,0]	[1,1]	[1,1]	[1,1]	[1,1]	[1,1]	[0,0]
chr5	31203052	31203053	null	A	["G"]	5332.14	["PASS"]	FALSE	[67]	0.1869	0.729	0.599	166	[2,1,5]	[0.4036]	0.518	0.0671	2759	0.03981	null	250	3.41	0.1701	2.807	null	0.1544	[20,22,62]	["upstream_gene_variant"]	MODIFIER	transcript	miRNA	MIR8870	MIR8870	n.-1636T>C	[1,1]	[0,0]	[0,0]	[0,0]	[1,1]	[1,1]	[1,1]	[1,1]	[0,0]	[0,0]	[0,0]	[1,1]	[1,1]	[1,1]	[0,0]
chr5	31203114	31203115	null	G	["A"]	31.04	["PASS"]	FALSE	[1]	NaN	0.489	2.736	166	[0,0,0]	[0.006]	0	0.8455	2661	0.9639	null	250	1.15	1	4.243	null	0.9639	[0,1,1]	["upstream_gene_variant"]	MODIFIER	transcript	miRNA	MIR8870	MIR8870	n.-1698C>T	[0,0]	[0,0]	[0,0]	[0,0]	[0,0]	[0,0]	[0,0]	[0,0]	[0,0]	[0,0]	[0,0]	[0,0]	[0,0]	[0,0]	[0,0]
chr5	31203193	31203194	null	T	["C"]	987.41	["PASS"]	FALSE	[14]	NaN	0.75	2.116	166	[0,0,0]	[0.0843]	0.522	0.4268	2692	0.5844	null	250	1.71	1	5.166	null	0.5702	[0,14,14]	["upstream_gene_variant"]	MODIFIER	transcript	miRNA	MIR8870	MIR8870	n.-1777A>G	[0,0]	[0,0]	[0,0]	[0,0]	[0,0]	[0,0]	[0,0]	[0,0]	[0,0]	[0,0]	[0,0]	[0,1]	[0,0]	[0,0]	[0,0]
chr5	31203461	31203463	null	TC	["T"]	3194.68	["PASS"]	FALSE	[40]	0.4335	0.754	0	166	[0,0,0]	[0.241]	1.094	0.236	2836	0.1857	null	250	2.71	0.6491	4.096	null	0.27	[11,18,40]	["upstream_gene_variant"]	MODIFIER	transcript	miRNA	MIR8870	MIR8870	n.-2046delG	[0,0]	[0,0]	[0,0]	[0,0]	[0,0]	[0,0]	[0,0]	[0,0]	[0,0]	[0,0]	[1,1]	[0,0]	[0,0]	[0,0]	[0,0]
chr5	31203570	31203571	null	A	["G"]	5246.1	["PASS"]	FALSE	[67]	0.1869	0.659	0	166	[2,1,5]	[0.4036]	0.526	0.0671	2829	0.03981	null	250	3.52	0.1701	3.665	null	0.1544	[20,22,62]	["upstream_gene_variant"]	MODIFIER	transcript	miRNA	MIR8870	MIR8870	n.-2154T>C	[1,1]	[0,0]	[0,0]	[0,0]	[1,1]	[1,1]	[1,1]	[1,1]	[0,0]	[0,0]	[0,0]	[1,1]	[1,1]	[1,1]	[0,0]
chr5	31203809	31203810	null	C	["T"]	3374.83	["PASS"]	FALSE	[40]	0.4335	0.855	2.403	166	[0,0,0]	[0.241]	4.07	0.236	2838	0.1857	null	250	2.75	0.6491	4.739	null	0.27	[11,18,40]	["upstream_gene_variant"]	MODIFIER	transcript	miRNA	MIR8870	MIR8870	n.-2393G>A	[0,0]	[0,0]	[0,0]	[0,0]	[0,0]	[0,0]	[0,0]	[0,0]	[0,0]	[0,0]	[1,1]	[0,0]	[0,0]	[0,0]	[0,0]
chr5	31204032	31204033	null	G	["T"]	3870.18	["PASS"]	FALSE	[51]	0.0696	0.778	0.878	166	[2,1,5]	[0.3072]	0	0.02096	2656	0.01086	null	250	3.68	0.1051	3.618	null	0.06513	[15,16,46]	["upstream_gene_variant"]	MODIFIER	transcript	miRNA	MIR8870	MIR8870	n.-2616C>A	[1,1]	[0,0]	[0,0]	[0,0]	[1,1]	[1,1]	[1,1]	[1,1]	[0,0]	[0,0]	[0,0]	[0,1]	[1,1]	[1,1]	[0,0]
chr5	31204254	31204255	null	C	["T"]	680.36	["PASS"]	FALSE	[9]	0.8665	0.634	0.667	166	[0,0,0]	[0.0542]	2.464	0.6152	2571	0.7119	null	250	2.41	0.9286	5.31	null	0.7651	[2,5,9]	["upstream_gene_variant"]	MODIFIER	transcript	miRNA	MIR8870	MIR8870	n.-2838G>A	[0,0]	[0,0]	[0,0]	[0,0]	[0,0]	[0,0]	[0,0]	[0,0]	[0,0]	[1,1]	[0,0]	[0,0]	[0,0]	[0,0]	[0,0]
chr5	31204624	31204625	null	G	["A"]	3257.81	["PASS"]	FALSE	[39]	0.4528	0.693	1.09	166	[0,0,0]	[0.2349]	0	0.2476	2784	0.1949	null	250	2.8	0.6491	4.551	null	0.2855	[11,17,39]	["upstream_gene_variant"]	MODIFIER	transcript	miRNA	MIR8870	MIR8870	n.-3208C>T	[0,0]	[0,0]	[0,0]	[0,0]	[0,0]	[0,0]	[0,0]	[0,0]	[0,0]	[0,0]	[1,1]	[0,0]	[0,0]	[0,0]	[0,0]
chr5	31204870	31204871	null	T	["C"]	7977.92	["PASS"]	FALSE	[96]	0.5106	0.659	0	166	[2,1,5]	[0.5783]	0	0.2937	2821	0.1963	null	250	3.9	0.3358	0	null	0.4361	[36,19,91]	["upstream_gene_variant"]	MODIFIER	transcript	miRNA	MIR8870	MIR8870	n.-3454A>G	[1,1]	[0,0]	[0,0]	[0,0]	[1,1]	[1,1]	[1,1]	[1,1]	[0,0]	[1,1]	[0,0]	[1,1]	[1,1]	[1,1]	[0,0]
chr5	31205792	31205793	null	C	["T"]	170.52	["PASS"]	FALSE	[3]	NaN	0.676	2.408	166	[0,0,0]	[0.0181]	6.852	0.7326	2436	0.8948	null	250	1.39	1	5.102	null	0.8942	[0,3,3]	["upstream_gene_variant"]	MODIFIER	transcript	miRNA	MIR8870	MIR8870	n.-4376G>A	[0,0]	[0,0]	[0,0]	[0,0]	[0,0]	[0,0]	[0,0]	[0,0]	[0,0]	[0,0]	[0,0]	[0,0]	[0,0]	[0,0]	[0,0]
chr5	31205799	31205800	null	G	["A"]	31.04	["PASS"]	FALSE	[1]	NaN	0.444	0.722	166	[0,0,0]	[0.006]	4.123	0.8455	2426	0.9639	null	244.88	1.41	1	3.218	null	0.9639	[0,1,1]	["upstream_gene_variant"]	MODIFIER	transcript	miRNA	MIR8870	MIR8870	n.-4383C>T	[0,0]	[0,0]	[0,0]	[0,0]	[0,0]	[0,0]	[0,0]	[0,0]	[0,0]	[0,0]	[0,0]	[0,0]	[0,0]	[0,0]	[0,0]
chr5	31205963	31205964	null	G	["A"]	343.06	["PASS"]	FALSE	[6]	0.9038	0.598	1.276	164	[0,0,0]	[0.0366]	1.948	0.6707	2242	0.7968	null	250	4.4	0.9634	3.016	null	0.826	[1,4,6]	["upstream_gene_variant"]	MODIFIER	transcript	miRNA	MIR8870	MIR8870	n.-4547C>T	[0,0]	[0,0]	[0,0]	[0,0]	[0,0]	[0,0]	[0,0]	[0,0]	[0,0]	[0,0]	[0,0]	[0,0]	[0,0]	[0,0]	[0,1]
chr5	31205979	31205980	null	G	["A"]	3027.95	["PASS"]	FALSE	[41]	0.4144	0.809	0.55	166	[0,0,0]	[0.247]	3.193	0.2246	2109	0.1768	null	250	3.9	0.6491	2.793	null	0.255	[11,19,41]	["upstream_gene_variant"]	MODIFIER	transcript	miRNA	MIR8870	MIR8870	n.-4563C>T	[0,0]	[0,0]	[0,0]	[0,0]	[0,0]	[0,0]	[0,0]	[0,0]	[0,0]	[0,0]	[1,1]	[0,1]	[0,0]	[0,0]	[0,0]
chr5	31206079	31206080	null	C	["T"]	908.79	["PASS"]	FALSE	[13]	NaN	0.659	3.83	166	[0,0,0]	[0.0783]	0.518	0.4471	2419	0.6083	null	250	1.94	1	4.551	null	0.5958	[0,13,13]	["upstream_gene_variant"]	MODIFIER	transcript	miRNA	MIR8870	MIR8870	n.-4663G>A	[0,0]	[0,0]	[0,0]	[0,0]	[0,0]	[0,0]	[0,0]	[0,0]	[0,0]	[0,0]	[0,0]	[0,0]	[0,0]	[0,0]	[0,0]
chr5	31206239	31206240	null	G	["GT"]	612.28	["PASS"]	FALSE	[13]	NaN	0.433	0.345	166	[0,0,0]	[0.0783]	4.199	0.4471	2683	0.6083	null	248.5	1.33	1	3.841	null	0.5958	[0,13,13]	["upstream_gene_variant"]	MODIFIER	transcript	miRNA	MIR8870	MIR8870	n.-4824dupA	[0,0]	[0,0]	[0,0]	[0,0]	[0,0]	[0,0]	[0,0]	[0,0]	[0,0]	[0,0]	[0,0]	[0,0]	[0,0]	[0,0]	[0,0]
chr5	31206403	31206404	null	T	["C"]	3557.32	["PASS"]	FALSE	[51]	0.0696	0.636	0	166	[2,1,5]	[0.3072]	1.742	0.02096	2652	0.01086	null	233.82	3.63	0.1051	0	null	0.06513	[15,16,46]	["upstream_gene_variant"]	MODIFIER	transcript	miRNA	MIR8870	MIR8870	n.-4987A>G	[1,1]	[0,0]	[0,0]	[0,0]	[1,1]	[1,1]	[1,1]	[1,1]	[0,0]	[0,0]	[0,0]	[0,1]	[1,1]	[1,1]	[0,0]
chr5	31206404	31206405	null	C	["T"]	3537.36	["PASS"]	FALSE	[51]	0.0696	0.627	0	166	[2,1,5]	[0.3072]	2.415	0.02096	2649	0.01086	null	233.91	3.63	0.1051	0	null	0.06513	[15,16,46]	["upstream_gene_variant"]	MODIFIER	transcript	miRNA	MIR8870	MIR8870	n.-4988G>A	[1,1]	[0,0]	[0,0]	[0,0]	[1,1]	[1,1]	[1,1]	[1,1]	[0,0]	[0,0]	[0,0]	[0,1]	[1,1]	[1,1]	[0,0]
chr5	31206405	31206406	null	A	["G"]	3539.36	["PASS"]	FALSE	[51]	0.0696	0.552	0	166	[2,1,5]	[0.3072]	2.424	0.02096	2649	0.01086	null	234.7	3.63	0.1051	0	null	0.06513	[15,16,46]	["upstream_gene_variant"]	MODIFIER	transcript	miRNA	MIR8870	MIR8870	n.-4989T>C	[1,1]	[0,0]	[0,0]	[0,0]	[1,1]	[1,1]	[1,1]	[1,1]	[0,0]	[0,0]	[0,0]	[0,1]	[1,1]	[1,1]	[0,0]
chr5	31206409	31206410	null	A	["G"]	3542.36	["PASS"]	FALSE	[51]	0.0696	0.516	0	166	[2,1,5]	[0.3072]	2.452	0.02096	2652	0.01086	null	234.85	3.65	0.1051	0	null	0.06513	[15,16,46]	["upstream_gene_variant"]	MODIFIER	transcript	miRNA	MIR8870	MIR8870	n.-4993T>C	[1,1]	[0,0]	[0,0]	[0,0]	[1,1]	[1,1]	[1,1]	[1,1]	[0,0]	[0,0]	[0,0]	[0,1]	[1,1]	[1,1]	[0,0]
chr5	31206443	31206446	null	CCT	["C"]	4822.57	["PASS"]	FALSE	[66]	0.1694	0.741	0	166	[2,1,5]	[0.3976]	0.523	0.06012	2754	0.03712	null	243.6	3.22	0.1562	1.725	null	0.1544	[19,23,61]	["intron_variant"]	MODIFIER	transcript	protein_coding	WSCD1	WSCD1	c.727+499_727+500delAG	[1,1]	[0,0]	[0,0]	[0,0]	[1,1]	[1,1]	[1,1]	[1,1]	[0,0]	[0,0]	[0,0]	[0,1]	[1,1]	[1,1]	[0,0]
chr5	31206486	31206487	null	G	["A"]	4303.34	["PASS"]	FALSE	[52]	0.2517	0.605	0	166	[0,0,0]	[0.3133]	1.09	0.1351	2706	0.1005	null	250	2.94	0.5958	4.604	null	0.1441	[13,26,52]	["intron_variant"]	MODIFIER	transcript	protein_coding	WSCD1	WSCD1	c.727+458C>T	[0,0]	[0,0]	[0,0]	[0,0]	[0,0]	[0,0]	[0,0]	[0,0]	[0,0]	[1,1]	[1,1]	[0,1]	[0,0]	[0,0]	[0,0]
chr5	31206524	31206525	null	C	["T"]	903.85	["PASS"]	FALSE	[13]	NaN	0.61	0.52	166	[0,0,0]	[0.0783]	5.874	0.4471	2683	0.6083	null	250	1.7	1	4.881	null	0.5958	[0,13,13]	["intron_variant"]	MODIFIER	transcript	protein_coding	WSCD1	WSCD1	c.727+420G>A	[0,0]	[0,0]	[0,0]	[0,0]	[0,0]	[0,0]	[0,0]	[0,0]	[0,0]	[0,0]	[0,0]	[0,0]	[0,0]	[0,0]	[0,0]
chr5	31206543	31206544	null	C	["T"]	5076.9	["PASS"]	FALSE	[66]	0.1694	0.695	0	166	[2,1,5]	[0.3976]	0	0.06012	2747	0.03712	null	250	3.36	0.1562	3.613	null	0.1544	[19,23,61]	["intron_variant"]	MODIFIER	transcript	protein_coding	WSCD1	WSCD1	c.727+401G>A	[1,1]	[0,0]	[0,0]	[0,0]	[1,1]	[1,1]	[1,1]	[1,1]	[0,0]	[0,0]	[0,0]	[0,1]	[1,1]	[1,1]	[0,0]
chr5	31206554	31206555	null	A	["G"]	10456.3	["PASS"]	FALSE	[118]	0.5639	0.622	0	166	[2,1,5]	[0.7108]	0	0.5929	2818	0.4409	null	250	4.56	0.498	0	null	0.6879	[50,13,113]	["intron_variant"]	MODIFIER	transcript	protein_coding	WSCD1	WSCD1	c.727+390T>C	[1,1]	[0,0]	[0,0]	[0,0]	[1,1]	[1,1]	[1,1]	[1,1]	[0,0]	[1,1]	[1,1]	[1,1]	[1,1]	[1,1]	[0,0]
chr5	31206808	31206809	null	G	["A"]	3969.51	["PASS"]	FALSE	[53]	0.07607	0.93	1.299	166	[2,1,5]	[0.3193]	0.525	0.02342	2658	0.01309	null	250	3.56	0.1051	3.536	null	0.07771	[15,18,48]	["intron_variant"]	MODIFIER	transcript	protein_coding	WSCD1	WSCD1	c.727+136C>T	[1,1]	[0,0]	[0,0]	[0,0]	[1,1]	[1,1]	[1,1]	[1,1]	[0,0]	[0,0]	[0,0]	[0,1]	[1,1]	[1,1]	[0,0]
chr5	31206874	31206875	null	C	["T"]	4.15	["DRAGENSnpHardQUAL"]	FALSE	[1]	NaN	3.407	3.291	166	[0,0,0]	[0.006]	9.379	0.8455	2555	0.9639	null	250	0.19	1	3.291	null	0.9639	[0,1,1]	["intron_variant"]	MODIFIER	transcript	protein_coding	WSCD1	WSCD1	c.727+70G>A	[0,0]	[0,0]	[0,0]	[0,1]	[0,0]	[0,0]	[0,0]	[0,0]	[0,0]	[0,0]	[0,0]	[0,0]	[0,0]	[0,0]	[0,0]
chr5	31206937	31206938	null	C	["T"]	4064.59	["PASS"]	FALSE	[55]	0.08175	0.671	1.429	166	[2,1,5]	[0.3313]	0	0.02601	2576	0.01565	null	250	3.57	0.1051	4.031	null	0.09181	[15,20,50]	["splice_region_variant","intron_variant"]	LOW	transcript	protein_coding	WSCD1	WSCD1	c.727+7G>A	[1,1]	[0,0]	[0,0]	[0,0]	[1,1]	[1,1]	[1,1]	[1,1]	[0,0]	[0,1]	[0,0]	[0,1]	[1,1]	[1,1]	[0,0]
chr5	31207191	31207192	null	G	["A"]	3924.52	["PASS"]	FALSE	[53]	0.07607	0.655	0	166	[2,1,5]	[0.3193]	1.748	0.02342	2520	0.01309	null	250	3.83	0.1051	3.633	null	0.07771	[15,18,48]	["intron_variant"]	MODIFIER	transcript	protein_coding	WSCD1	WSCD1	c.543-63C>T	[1,1]	[0,0]	[0,0]	[0,0]	[1,1]	[1,1]	[1,1]	[1,1]	[0,0]	[0,0]	[0,0]	[0,1]	[1,1]	[1,1]	[0,0]
chr5	31207217	31207218	null	T	["C"]	5240.07	["PASS"]	FALSE	[69]	0.181	0.569	1.26	166	[2,1,5]	[0.4157]	3.212	0.06677	2525	0.04562	null	250	3.58	0.1562	3.788	null	0.1882	[19,26,64]	["intron_variant"]	MODIFIER	transcript	protein_coding	WSCD1	WSCD1	c.543-89A>G	[1,1]	[0,1]	[0,0]	[0,0]	[1,1]	[1,1]	[1,1]	[1,1]	[0,1]	[0,0]	[0,0]	[0,1]	[1,1]	[1,1]	[0,0]
chr5	31207302	31207303	null	C	["T"]	1127.64	["PASS"]	FALSE	[16]	NaN	0.792	1.888	166	[0,0,0]	[0.0964]	1.111	0.3886	2514	0.539	null	250	1.88	1	4.704	null	0.5214	[0,16,16]	["intron_variant"]	MODIFIER	transcript	protein_coding	WSCD1	WSCD1	c.543-174G>A	[0,0]	[0,1]	[0,0]	[0,0]	[0,0]	[0,0]	[0,0]	[0,0]	[0,1]	[0,0]	[0,0]	[0,0]	[0,0]	[0,0]	[0,0]
chr5	31207406	31207407	null	A	["G"]	5500.08	["PASS"]	FALSE	[69]	0.181	0.825	0.321	166	[2,1,5]	[0.4157]	4.059	0.06677	2668	0.04562	null	250	3.52	0.1562	3.841	null	0.1882	[19,26,64]	["intron_variant"]	MODIFIER	transcript	protein_coding	WSCD1	WSCD1	c.543-278T>C	[1,1]	[0,1]	[0,0]	[0,0]	[1,1]	[1,1]	[1,1]	[1,1]	[0,1]	[0,0]	[0,0]	[0,1]	[1,1]	[1,1]	[0,0]
chr5	31207451	31207452	null	T	["C"]	5428.06	["PASS"]	FALSE	[69]	0.181	0.98	1.301	166	[2,1,5]	[0.4157]	3.22	0.06677	2650	0.04562	null	249.71	3.5	0.1562	2.853	null	0.1882	[19,26,64]	["intron_variant"]	MODIFIER	transcript	protein_coding	WSCD1	WSCD1	c.543-323A>G	[1,1]	[0,1]	[0,0]	[0,0]	[1,1]	[1,1]	[1,1]	[1,1]	[0,1]	[0,0]	[0,0]	[0,1]	[1,1]	[1,1]	[0,0]
chr5	31207636	31207637	null	A	["G"]	8.37	["DRAGENSnpHardQUAL"]	FALSE	[4]	NaN	2.303	0	134	[0,0,0]	[0.0299]	0	0.8012	1529	0.8846	null	8	4.19	0.9408	0	null	0.9408	[2,0,4]	["intron_variant"]	MODIFIER	transcript	protein_coding	WSCD1	WSCD1	c.543-508T>C	[0,0]	[0,0]	[0,0]	[0,0]	[-1,-1]	[-1,-1]	[0,0]	[1,1]	[0,0]	[0,0]	[0,0]	[0,0]	[-1,-1]	[-1,-1]	[0,0]
chr5	31207684	31207685	null	T	["G"]	30.16	["PASS"]	FALSE	[1]	NaN	0.893	1.225	136	[0,0,0]	[0.0074]	12.474	0.8287	1389	0.9559	null	113.31	0.77	1	0.099	null	0.9559	[0,1,1]	["intron_variant"]	MODIFIER	transcript	protein_coding	WSCD1	WSCD1	c.543-556A>C	[-1,-1]	[0,0]	[0,0]	[0,0]	[-1,-1]	[-1,-1]	[0,0]	[0,0]	[0,0]	[0,0]	[0,0]	[0,0]	[-1,-1]	[0,0]	[0,0]
chr5	31207705	31207706	null	T	["A"]	28.74	["PASS"]	FALSE	[1]	NaN	0.404	0.663	136	[0,0,0]	[0.0074]	1.192	0.8287	1409	0.9559	null	115.36	0.65	1	0	null	0.9559	[0,1,1]	["intron_variant"]	MODIFIER	transcript	protein_coding	WSCD1	WSCD1	c.543-577A>T	[-1,-1]	[0,0]	[0,0]	[0,0]	[-1,-1]	[-1,-1]	[0,0]	[0,0]	[0,0]	[0,0]	[0,0]	[0,0]	[-1,-1]	[0,0]	[0,0]
chr5	31207748	31207751	null	ACT	["A"]	3183.28	["PASS"]	FALSE	[59]	0.3121	1.051	0	132	[0,0,0]	[0.447]	15.453	0.1568	1242	0.09008	null	79.36	5.66	0.4014	0	null	0.2168	[24,11,59]	["intron_variant"]	MODIFIER	transcript	protein_coding	WSCD1	WSCD1	c.543-622_543-621delAG	[-1,-1]	[0,0]	[0,0]	[0,0]	[-1,-1]	[-1,-1]	[-1,-1]	[0,0]	[0,0]	[0,1]	[0,1]	[1,1]	[-1,-1]	[0,0]	[0,0]
chr5	31207768	31207769	null	A	["G"]	3864.58	["PASS"]	FALSE	[70]	0.3075	1.449	0	146	[0,0,0]	[0.4795]	23.767	0.1447	1274	0.07063	null	79.85	6.35	0.3276	0	null	0.2135	[31,8,70]	["intron_variant"]	MODIFIER	transcript	protein_coding	WSCD1	WSCD1	c.543-640T>C	[-1,-1]	[0,0]	[0,0]	[0,0]	[0,0]	[0,0]	[-1,-1]	[0,0]	[0,0]	[1,1]	[1,1]	[1,1]	[0,0]	[0,0]	[0,0]
chr5	31207786	31207787	null	C	["G"]	3693.12	["PASS"]	FALSE	[67]	0.2187	2.342	0	158	[0,0,0]	[0.4241]	38.006	0.1018	1294	0.03396	null	88.09	6.79	0.2633	0	null	0.1249	[28,11,67]	["intron_variant"]	MODIFIER	transcript	protein_coding	WSCD1	WSCD1	c.543-658G>C	[0,0]	[0,0]	[0,0]	[0,0]	[0,0]	[0,0]	[0,0]	[0,0]	[0,0]	[1,1]	[1,1]	[1,1]	[0,0]	[0,0]	[0,0]
chr5	31207824	31207825	null	T	["G"]	4073.78	["PASS"]	FALSE	[70]	0.2105	1.773	0	160	[0,0,0]	[0.4375]	18.852	0.09564	1654	0.02938	null	155.23	5.87	0.2386	0	null	0.1203	[30,10,70]	["intron_variant"]	MODIFIER	transcript	protein_coding	WSCD1	WSCD1	c.543-696A>C	[0,0]	[0,0]	[0,0]	[0,0]	[0,0]	[0,0]	[0,0]	[0,0]	[0,0]	[1,1]	[1,1]	[1,1]	[0,0]	[0,0]	[0,0]
chr5	31207869	31207870	null	T	["TA","TAA"]	1322.54	["PASS"]	FALSE	[25,18]	0.6679	0.897	-0.041	122	[0,0,0]	[0.2049,0.1475]	4.117	0.4063	1936	0.4174	null	206.85	2.42	0.7377	0.588	null	0.5574	[13,14,43]	["intron_variant"]	MODIFIER	transcript	protein_coding	WSCD1	WSCD1	c.543-742dupT	[-1,-1]	[0,0]	[0,0]	[0,0]	[-1,-1]	[-1,-1]	[-1,-1]	[-1,-1]	[0,0]	[0,0]	[1,1]	[0,1]	[-1,-1]	[-1,-1]	[0,0]
chr5	31207882	31207883	null	A	["G"]	1446.54	["PASS"]	FALSE	[36]	0.2626	1.541	0	156	[1,1,3]	[0.2308]	17.896	0.2224	2222	0.1362	null	200.51	9.33	0.4523	0	null	0.1903	[13,7,33]	["intron_variant"]	MODIFIER	transcript	protein_coding	WSCD1	WSCD1	c.542+746T>C	[1,1]	[0,0]	[0,0]	[0,0]	[1,1]	[-1,-1]	[-1,-1]	[1,1]	[0,0]	[0,0]	[0,0]	[0,0]	[1,1]	[0,0]	[0,0]
chr5	31207953	31207954	null	G	["A"]	3784.62	["PASS"]	FALSE	[53]	0.07607	0.969	0	166	[2,1,5]	[0.3193]	0	0.02342	2512	0.01309	null	241.74	4.15	0.1051	1.671	null	0.07771	[15,18,48]	["intron_variant"]	MODIFIER	transcript	protein_coding	WSCD1	WSCD1	c.542+675C>T	[1,1]	[0,0]	[0,0]	[0,0]	[1,1]	[1,1]	[1,1]	[1,1]	[0,0]	[0,0]	[0,0]	[0,1]	[1,1]	[1,1]	[0,0]
chr5	31208119	31208120	null	C	["T"]	5299.06	["PASS"]	FALSE	[69]	0.181	0.76	0.438	166	[2,1,5]	[0.4157]	0.517	0.06677	2594	0.04562	null	250	3.47	0.1562	3.937	null	0.1882	[19,26,64]	["intron_variant"]	MODIFIER	transcript	protein_coding	WSCD1	WSCD1	c.542+509G>A	[1,1]	[0,1]	[0,0]	[0,0]	[1,1]	[1,1]	[1,1]	[1,1]	[0,1]	[0,0]	[0,0]	[0,1]	[1,1]	[1,1]	[0,0]
chr5	31208199	31208200	null	A	["G"]	5476.07	["PASS"]	FALSE	[69]	0.181	0.83	0	166	[2,1,5]	[0.4157]	1.753	0.06677	2684	0.04562	null	250	3.42	0.1562	3.923	null	0.1882	[19,26,64]	["intron_variant"]	MODIFIER	transcript	protein_coding	WSCD1	WSCD1	c.542+429T>C	[1,1]	[0,1]	[0,0]	[0,0]	[1,1]	[1,1]	[1,1]	[1,1]	[0,1]	[0,0]	[0,0]	[0,1]	[1,1]	[1,1]	[0,0]
chr5	31208233	31208234	null	A	["G"]	5335.12	["PASS"]	FALSE	[69]	0.181	0.784	0	166	[2,1,5]	[0.4157]	0.522	0.06677	2624	0.04562	null	250	3.47	0.1562	3.841	null	0.1882	[19,26,64]	["intron_variant"]	MODIFIER	transcript	protein_coding	WSCD1	WSCD1	c.542+395T>C	[1,1]	[0,1]	[0,0]	[0,0]	[1,1]	[1,1]	[1,1]	[1,1]	[0,1]	[0,0]	[0,0]	[0,1]	[1,1]	[1,1]	[0,0]
chr5	31208317	31208318	null	T	["C"]	5430.11	["PASS"]	FALSE	[69]	0.181	0.724	0.077	166	[2,1,5]	[0.4157]	3.213	0.06677	2700	0.04562	null	250	3.29	0.1562	4.295	null	0.1882	[19,26,64]	["intron_variant"]	MODIFIER	transcript	protein_coding	WSCD1	WSCD1	c.542+311A>G	[1,1]	[0,1]	[0,0]	[0,0]	[1,1]	[1,1]	[1,1]	[1,1]	[0,1]	[0,0]	[0,0]	[0,1]	[1,1]	[1,1]	[0,0]
chr5	31208387	31208388	null	G	["A"]	1140.63	["PASS"]	FALSE	[16]	NaN	0.675	3.098	166	[0,0,0]	[0.0964]	0	0.3886	2601	0.539	null	250	1.75	1	5.102	null	0.5214	[0,16,16]	["intron_variant"]	MODIFIER	transcript	protein_coding	WSCD1	WSCD1	c.542+241C>T	[0,0]	[0,1]	[0,0]	[0,0]	[0,0]	[0,0]	[0,0]	[0,0]	[0,1]	[0,0]	[0,0]	[0,0]	[0,0]	[0,0]	[0,0]
chr5	31208591	31208592	null	C	["T"]	90.89	["PASS"]	FALSE	[2]	NaN	0.675	4.719	166	[0,0,0]	[0.012]	0.772	0.7816	2703	0.9288	null	250	0.96	1	5.811	null	0.9286	[0,2,2]	["intron_variant"]	MODIFIER	transcript	protein_coding	WSCD1	WSCD1	c.542+37G>A	[0,0]	[0,0]	[0,0]	[0,0]	[0,0]	[0,0]	[0,0]	[0,0]	[0,0]	[0,0]	[0,0]	[0,0]	[0,0]	[0,0]	[0,0]
chr5	31208599	31208600	null	C	["T"]	4104.51	["PASS"]	FALSE	[53]	0.07607	0.987	1.888	166	[2,1,5]	[0.3193]	3.194	0.02342	2760	0.01309	null	250	3.54	0.1051	3.873	null	0.07771	[15,18,48]	["intron_variant"]	MODIFIER	transcript	protein_coding	WSCD1	WSCD1	c.542+29G>A	[1,1]	[0,0]	[0,0]	[0,0]	[1,1]	[1,1]	[1,1]	[1,1]	[0,0]	[0,0]	[0,0]	[0,1]	[1,1]	[1,1]	[0,0]
chr5	31208735	31208736	null	G	["A"]	5497.95	["PASS"]	FALSE	[69]	0.181	0.701	1.814	166	[2,1,5]	[0.4157]	0	0.06677	2770	0.04562	null	250	3.32	0.1562	4.133	null	0.1882	[19,26,64]	["synonymous_variant"]	LOW	transcript	protein_coding	WSCD1	WSCD1	c.435C>T	[1,1]	[0,1]	[0,0]	[0,0]	[1,1]	[1,1]	[1,1]	[1,1]	[0,1]	[0,0]	[0,0]	[0,1]	[1,1]	[1,1]	[0,0]
chr5	31208799	31208800	null	A	["G"]	5521.07	["PASS"]	FALSE	[69]	0.181	0.614	0	166	[2,1,5]	[0.4157]	1.744	0.06677	2813	0.04562	null	250	3.25	0.1562	4.14	null	0.1882	[19,26,64]	["intron_variant"]	MODIFIER	transcript	protein_coding	WSCD1	WSCD1	c.428-57T>C	[1,1]	[0,1]	[0,0]	[0,0]	[1,1]	[1,1]	[1,1]	[1,1]	[0,1]	[0,0]	[0,0]	[0,1]	[1,1]	[1,1]	[0,0]
chr5	31208824	31208825	null	C	["CCAGCATCA"]	91.66	["PASS"]	FALSE	[2]	NaN	1.039	-0.307	166	[0,0,0]	[0.012]	17.66	0.7816	2702	0.9288	null	250	0.4	1	6.209	null	0.9286	[0,2,2]	["intron_variant"]	MODIFIER	transcript	protein_coding	WSCD1	WSCD1	c.428-90_428-83dupTGATGCTG	[0,0]	[0,0]	[0,0]	[0,0]	[0,0]	[0,0]	[0,0]	[0,0]	[0,0]	[0,0]	[0,0]	[0,0]	[0,0]	[0,0]	[0,0]
chr5	31208871	31208872	null	C	["T"]	4018.53	["PASS"]	FALSE	[53]	0.07607	0.778	0	166	[2,1,5]	[0.3193]	3.268	0.02342	2707	0.01309	null	250	3.5	0.1051	4.048	null	0.07771	[15,18,48]	["intron_variant"]	MODIFIER	transcript	protein_coding	WSCD1	WSCD1	c.428-129G>A	[1,1]	[0,0]	[0,0]	[0,0]	[1,1]	[1,1]	[1,1]	[1,1]	[0,0]	[0,0]	[0,0]	[0,1]	[1,1]	[1,1]	[0,0]
chr5	31208904	31208905	null	C	["A"]	4058.53	["PASS"]	FALSE	[53]	0.07607	0.652	0.69	166	[2,1,5]	[0.3193]	1.113	0.02342	2716	0.01309	null	250	3.47	0.1051	4.19	null	0.07771	[15,18,48]	["intron_variant"]	MODIFIER	transcript	protein_coding	WSCD1	WSCD1	c.428-162G>T	[1,1]	[0,0]	[0,0]	[0,0]	[1,1]	[1,1]	[1,1]	[1,1]	[0,0]	[0,0]	[0,0]	[0,1]	[1,1]	[1,1]	[0,0]
chr5	31209078	31209079	null	G	["A"]	3351.02	["PASS"]	FALSE	[41]	0.4144	0.483	1.854	166	[0,0,0]	[0.247]	5.007	0.2246	2643	0.1768	null	250	2.96	0.6491	4.096	null	0.255	[11,19,41]	["intron_variant"]	MODIFIER	transcript	protein_coding	WSCD1	WSCD1	c.428-336C>T	[0,0]	[0,0]	[0,0]	[0,0]	[0,0]	[0,0]	[0,0]	[0,0]	[0,0]	[0,0]	[1,1]	[0,1]	[0,0]	[0,0]	[0,0]
chr5	31209188	31209189	null	C	["T"]	4168.52	["PASS"]	FALSE	[53]	0.07607	0.88	1.529	166	[2,1,5]	[0.3193]	3.258	0.02342	2834	0.01309	null	250	3.29	0.1051	3.889	null	0.07771	[15,18,48]	["intron_variant"]	MODIFIER	transcript	protein_coding	WSCD1	WSCD1	c.428-446G>A	[1,1]	[0,0]	[0,0]	[0,0]	[1,1]	[1,1]	[1,1]	[1,1]	[0,0]	[0,0]	[0,0]	[0,1]	[1,1]	[1,1]	[0,0]
chr5	31209230	31209231	null	G	["A"]	4247.52	["PASS"]	FALSE	[53]	0.07607	0.699	0.077	166	[2,1,5]	[0.3193]	0	0.02342	2895	0.01309	null	250	3.25	0.1051	4.336	null	0.07771	[15,18,48]	["intron_variant"]	MODIFIER	transcript	protein_coding	WSCD1	WSCD1	c.428-488C>T	[1,1]	[0,0]	[0,0]	[0,0]	[1,1]	[1,1]	[1,1]	[1,1]	[0,0]	[0,0]	[0,0]	[0,1]	[1,1]	[1,1]	[0,0]
chr5	31209391	31209392	null	T	["C"]	5607.06	["PASS"]	FALSE	[69]	0.181	0.69	1.675	166	[2,1,5]	[0.4157]	0	0.06677	2875	0.04562	null	250	3.22	0.1562	4.19	null	0.1882	[19,26,64]	["intron_variant"]	MODIFIER	transcript	protein_coding	WSCD1	WSCD1	c.428-649A>G	[1,1]	[0,1]	[0,0]	[0,0]	[1,1]	[1,1]	[1,1]	[1,1]	[0,1]	[0,0]	[0,0]	[0,1]	[1,1]	[1,1]	[0,0]
chr5	31209392	31209393	null	G	["A"]	97.9	["PASS"]	FALSE	[2]	NaN	0.671	0.695	166	[0,0,0]	[0.012]	0	0.7816	2789	0.9288	null	250	1.92	1	4.318	null	0.9286	[0,2,2]	["intron_variant"]	MODIFIER	transcript	protein_coding	WSCD1	WSCD1	c.428-650C>T	[0,0]	[0,0]	[0,0]	[0,0]	[0,0]	[0,0]	[0,0]	[0,0]	[0,0]	[0,0]	[0,0]	[0,0]	[0,0]	[0,0]	[0,0]
chr5	31209517	31209518	null	T	["C"]	5132.87	["PASS"]	FALSE	[66]	0.1694	0.733	0.534	166	[2,1,5]	[0.3976]	1.72	0.06012	2699	0.03712	null	250	3.43	0.1562	3.802	null	0.1544	[19,23,61]	["intron_variant"]	MODIFIER	transcript	protein_coding	WSCD1	WSCD1	c.428-775A>G	[1,1]	[0,0]	[0,0]	[0,0]	[1,1]	[1,1]	[1,1]	[1,1]	[0,0]	[0,0]	[0,0]	[0,1]	[1,1]	[1,1]	[0,0]
chr5	31209854	31209855	null	G	["A"]	907.79	["PASS"]	FALSE	[13]	NaN	0.507	3.152	166	[0,0,0]	[0.0783]	4.057	0.4471	2760	0.6083	null	250	1.51	1	5.509	null	0.5958	[0,13,13]	["intron_variant"]	MODIFIER	transcript	protein_coding	WSCD1	WSCD1	c.428-1112C>T	[0,0]	[0,0]	[0,0]	[0,0]	[0,0]	[0,0]	[0,0]	[0,0]	[0,0]	[0,0]	[0,0]	[0,0]	[0,0]	[0,0]	[0,0]
chr5	31209866	31209867	null	C	["T"]	655.36	["PASS"]	FALSE	[9]	0.8665	1.097	1.198	166	[0,0,0]	[0.0542]	7.281	0.6152	2757	0.7119	null	250	2.48	0.9286	4.925	null	0.7651	[2,5,9]	["intron_variant"]	MODIFIER	transcript	protein_coding	WSCD1	WSCD1	c.428-1124G>A	[0,0]	[0,0]	[0,0]	[0,0]	[0,0]	[0,0]	[0,0]	[0,0]	[0,0]	[1,1]	[0,0]	[0,0]	[0,0]	[0,0]	[0,0]
chr5	31209878	31209879	null	C	["T"]	99.89	["PASS"]	FALSE	[2]	NaN	1.193	4.018	166	[0,0,0]	[0.012]	4.006	0.7816	2754	0.9288	null	250	1.06	1	6.771	null	0.9286	[0,2,2]	["intron_variant"]	MODIFIER	transcript	protein_coding	WSCD1	WSCD1	c.428-1136G>A	[0,0]	[0,0]	[0,0]	[0,0]	[0,0]	[0,0]	[0,0]	[0,0]	[0,0]	[0,0]	[0,0]	[0,0]	[0,0]	[0,0]	[0,0]
chr5	31210018	31210019	null	G	["T"]	4220.36	["PASS"]	FALSE	[54]	0.079	0.717	0	166	[2,1,5]	[0.3253]	1.728	0.0247	2746	0.01433	null	250	3.35	0.1051	4.392	null	0.08457	[15,19,49]	["intron_variant"]	MODIFIER	transcript	protein_coding	WSCD1	WSCD1	c.428-1276C>A	[1,1]	[0,0]	[0,0]	[0,0]	[1,1]	[1,1]	[1,1]	[1,1]	[0,0]	[0,0]	[0,0]	[0,1]	[1,1]	[1,1]	[0,0]
chr5	31210208	31210209	null	G	["A"]	23.06	["PASS"]	FALSE	[1]	NaN	0.853	2.52	166	[0,0,0]	[0.006]	0	0.8455	2549	0.9639	null	250	0.55	1	5.302	null	0.9639	[0,1,1]	["intron_variant"]	MODIFIER	transcript	protein_coding	WSCD1	WSCD1	c.428-1466C>T	[0,0]	[0,0]	[0,0]	[0,0]	[0,0]	[0,0]	[0,0]	[0,0]	[0,0]	[0,0]	[0,0]	[0,0]	[0,0]	[0,0]	[0,0]
chr5	31210381	31210382	null	T	["C"]	3940.63	["PASS"]	FALSE	[54]	0.079	0.577	0	166	[2,1,5]	[0.3253]	1.107	0.0247	2594	0.01433	null	250	3.69	0.1051	3.923	null	0.08457	[15,19,49]	["intron_variant"]	MODIFIER	transcript	protein_coding	WSCD1	WSCD1	c.428-1639A>G	[1,1]	[0,0]	[0,0]	[0,0]	[1,1]	[1,1]	[1,1]	[1,1]	[0,0]	[0,0]	[0,0]	[0,1]	[1,1]	[1,1]	[0,0]
chr5	31210447	31210448	null	G	["A"]	3915.8	["PASS"]	FALSE	[53]	0.07607	0.492	0	166	[2,1,5]	[0.3193]	5.232	0.02342	2631	0.01309	null	250	3.57	0.1051	3.633	null	0.07771	[15,18,48]	["intron_variant"]	MODIFIER	transcript	protein_coding	WSCD1	WSCD1	c.428-1705C>T	[1,1]	[0,0]	[0,0]	[0,0]	[1,1]	[1,1]	[1,1]	[1,1]	[0,0]	[0,0]	[0,0]	[0,1]	[1,1]	[1,1]	[0,0]
chr5	31210471	31210472	null	C	["T"]	30.04	["PASS"]	FALSE	[1]	NaN	0.465	3.394	166	[0,0,0]	[0.006]	1.313	0.8455	2571	0.9639	null	250	0.86	1	5.017	null	0.9639	[0,1,1]	["intron_variant"]	MODIFIER	transcript	protein_coding	WSCD1	WSCD1	c.428-1729G>A	[0,0]	[0,0]	[0,0]	[0,0]	[0,0]	[0,0]	[0,0]	[0,0]	[0,0]	[0,0]	[0,0]	[0,0]	[0,0]	[0,0]	[0,0]
chr5	31210519	31210520	null	A	["C"]	4050.44	["PASS"]	FALSE	[54]	0.079	0.654	1.715	166	[2,1,5]	[0.3253]	0	0.0247	2610	0.01433	null	250	3.63	0.1051	4.243	null	0.08457	[15,19,49]	["intron_variant"]	MODIFIER	transcript	protein_coding	WSCD1	WSCD1	c.428-1777T>G	[1,1]	[0,0]	[0,0]	[0,0]	[1,1]	[1,1]	[1,1]	[1,1]	[0,0]	[0,0]	[0,0]	[0,1]	[1,1]	[1,1]	[0,0]
chr5	31210678	31210679	null	C	["T"]	99.97	["PASS"]	FALSE	[2]	NaN	0.643	1.232	166	[0,0,0]	[0.012]	2.347	0.7816	2433	0.9288	null	250	1.89	1	4.719	null	0.9286	[0,2,2]	["intron_variant"]	MODIFIER	transcript	protein_coding	WSCD1	WSCD1	c.428-1936G>A	[0,0]	[0,0]	[0,0]	[0,0]	[0,0]	[0,0]	[0,0]	[0,0]	[0,0]	[0,0]	[0,0]	[0,0]	[0,0]	[0,0]	[0,0]
chr5	31210744	31210745	null	C	["T"]	1189.42	["PASS"]	FALSE	[15]	0.7884	0.761	1.837	166	[0,0,0]	[0.0904]	1.045	0.519	2503	0.5613	null	250	3.13	0.8607	3.937	null	0.6491	[4,7,15]	["intron_variant"]	MODIFIER	transcript	protein_coding	WSCD1	WSCD1	c.428-2002G>A	[0,0]	[0,0]	[0,0]	[0,1]	[0,0]	[0,0]	[0,0]	[0,0]	[0,0]	[0,0]	[0,0]	[0,0]	[0,0]	[0,0]	[0,1]
chr5	31210745	31210746	null	G	["A"]	97.89	["PASS"]	FALSE	[2]	NaN	0.481	2.28	166	[0,0,0]	[0.012]	0.994	0.7816	2477	0.9288	null	250	1.63	1	4.704	null	0.9286	[0,2,2]	["intron_variant"]	MODIFIER	transcript	protein_coding	WSCD1	WSCD1	c.428-2003C>T	[0,0]	[0,0]	[0,0]	[0,0]	[0,0]	[0,0]	[0,0]	[0,0]	[0,0]	[0,0]	[0,0]	[0,0]	[0,0]	[0,0]	[0,0]
chr5	31210772	31210773	null	G	["A"]	3991.39	["PASS"]	FALSE	[54]	0.079	0.808	0.905	166	[2,1,5]	[0.3253]	1.089	0.0247	2565	0.01433	null	250	3.61	0.1051	3.665	null	0.08457	[15,19,49]	["intron_variant"]	MODIFIER	transcript	protein_coding	WSCD1	WSCD1	c.428-2030C>T	[1,1]	[0,0]	[0,0]	[0,0]	[1,1]	[1,1]	[1,1]	[1,1]	[0,0]	[0,0]	[0,0]	[0,1]	[1,1]	[1,1]	[0,0]
chr5	31210969	31210970	null	T	["C"]	5630.69	["PASS"]	FALSE	[64]	0.1478	0.681	0	166	[2,1,5]	[0.3855]	1.72	0.05152	2632	0.03215	null	250	4.06	0.1427	4.131	null	0.1441	[18,23,59]	["intron_variant"]	MODIFIER	transcript	protein_coding	WSCD1	WSCD1	c.427+1973A>G	[1,1]	[0,0]	[0,0]	[0,0]	[1,1]	[1,1]	[1,1]	[1,1]	[0,0]	[1,1]	[0,0]	[0,1]	[1,1]	[1,1]	[0,0]
chr5	31210974	31210975	null	G	["A"]	99.89	["PASS"]	FALSE	[2]	NaN	0.804	2.018	166	[0,0,0]	[0.012]	0.823	0.7816	2555	0.9288	null	250	1.22	1	6.054	null	0.9286	[0,2,2]	["intron_variant"]	MODIFIER	transcript	protein_coding	WSCD1	WSCD1	c.427+1968C>T	[0,0]	[0,0]	[0,0]	[0,0]	[0,0]	[0,0]	[0,0]	[0,0]	[0,0]	[0,0]	[0,0]	[0,0]	[0,0]	[0,0]	[0,0]
chr5	31211000	31211001	null	G	["A"]	180.27	["PASS"]	FALSE	[3]	0.9623	0.332	0.299	166	[0,0,0]	[0.0181]	1.623	0.7928	2527	0.8948	null	250	3.06	0.9639	4.215	null	0.9286	[1,1,3]	["intron_variant"]	MODIFIER	transcript	protein_coding	WSCD1	WSCD1	c.427+1942C>T	[0,0]	[0,0]	[0,0]	[0,0]	[0,0]	[0,0]	[0,0]	[0,0]	[0,0]	[0,0]	[0,0]	[0,0]	[0,0]	[0,0]	[0,0]
chr5	31211007	31211008	null	G	["A"]	3945.53	["PASS"]	FALSE	[53]	0.07607	0.67	0	166	[2,1,5]	[0.3193]	0.518	0.02342	2595	0.01309	null	250	3.5	0.1051	3.73	null	0.07771	[15,18,48]	["intron_variant"]	MODIFIER	transcript	protein_coding	WSCD1	WSCD1	c.427+1935C>T	[1,1]	[0,0]	[0,0]	[0,0]	[1,1]	[1,1]	[1,1]	[1,1]	[0,0]	[0,0]	[0,0]	[0,1]	[1,1]	[1,1]	[0,0]
chr5	31211020	31211021	null	C	["T"]	96.89	["PASS"]	FALSE	[2]	NaN	0.536	2.399	166	[0,0,0]	[0.012]	0.938	0.7816	2447	0.9288	null	250	1.49	1	5.574	null	0.9286	[0,2,2]	["intron_variant"]	MODIFIER	transcript	protein_coding	WSCD1	WSCD1	c.427+1922G>A	[0,0]	[0,0]	[0,0]	[0,0]	[0,0]	[0,0]	[0,0]	[0,0]	[0,0]	[0,0]	[0,0]	[0,0]	[0,0]	[0,0]	[0,0]
chr5	31211081	31211082	null	C	["A"]	4096.57	["PASS"]	FALSE	[50]	0.2517	0.634	0.415	166	[0,0,0]	[0.3012]	0	0.1346	2531	0.1119	null	250	3.1	0.6491	4.316	null	0.1441	[11,28,50]	["intron_variant"]	MODIFIER	transcript	protein_coding	WSCD1	WSCD1	c.427+1861G>T	[0,0]	[0,0]	[0,0]	[0,0]	[0,0]	[0,0]	[0,0]	[0,0]	[0,0]	[0,0]	[1,1]	[0,1]	[0,0]	[0,0]	[0,0]
chr5	31211106	31211107	null	G	["A"]	99.89	["PASS"]	FALSE	[2]	NaN	0.433	2.22	166	[0,0,0]	[0.012]	2.909	0.7816	2517	0.9288	null	250	1.18	1	5.794	null	0.9286	[0,2,2]	["intron_variant"]	MODIFIER	transcript	protein_coding	WSCD1	WSCD1	c.427+1836C>T	[0,0]	[0,0]	[0,0]	[0,0]	[0,0]	[0,0]	[0,0]	[0,0]	[0,0]	[0,0]	[0,0]	[0,0]	[0,0]	[0,0]	[0,0]
chr5	31211151	31211152	null	T	["C"]	9992.94	["PASS"]	FALSE	[116]	0.6133	0.656	0	166	[2,1,5]	[0.6988]	0	0.5557	2679	0.4142	null	250	4.67	0.498	0	null	0.6533	[48,15,111]	["intron_variant"]	MODIFIER	transcript	protein_coding	WSCD1	WSCD1	c.427+1791A>G	[1,1]	[0,0]	[0,0]	[0,0]	[1,1]	[1,1]	[1,1]	[1,1]	[0,0]	[1,1]	[1,1]	[1,1]	[1,1]	[1,1]	[0,0]
chr5	31211305	31211306	null	C	["T"]	3742	["PASS"]	FALSE	[53]	0.07607	0.74	2.142	166	[2,1,5]	[0.3193]	0	0.02342	2446	0.01309	null	250	3.85	0.1051	3.932	null	0.07771	[15,18,48]	["intron_variant"]	MODIFIER	transcript	protein_coding	WSCD1	WSCD1	c.427+1637G>A	[1,1]	[0,0]	[0,0]	[0,0]	[1,1]	[1,1]	[1,1]	[1,1]	[0,0]	[0,0]	[0,0]	[0,1]	[1,1]	[1,1]	[0,0]
chr5	31211358	31211359	null	G	["A"]	31.05	["PASS"]	FALSE	[1]	NaN	0.307	-1.277	166	[0,0,0]	[0.006]	3.051	0.8455	2313	0.9639	null	249.43	0.91	1	4.881	null	0.9639	[0,1,1]	["intron_variant"]	MODIFIER	transcript	protein_coding	WSCD1	WSCD1	c.427+1584C>T	[0,0]	[0,0]	[0,0]	[0,0]	[0,0]	[0,0]	[0,0]	[0,0]	[0,0]	[0,0]	[0,0]	[0,0]	[0,0]	[0,0]	[0,0]
chr5	31211418	31211427	null	CGGGGGGGG	["CGGG","CG","CGG","C","CGGGGG","CGGGG"]	4280.86	["PASS"]	FALSE	[54,38,37,10,13,5]	0.8843	3.335	0	164	[3,0,6]	[0.3293,0.2317,0.2256,0.061,0.0793,0.0305]	69.952	0.6379	1626	0.7665	null	250	1.79	0.9634	0	null	0.7938	[28,50,151]	["intron_variant"]	MODIFIER	transcript	protein_coding	WSCD1	WSCD1	c.427+1516_427+1523delCCCCCCCC	[1,1]	[3,5]	[5,5]	[3,4]	[1,1]	[1,3]	[1,1]	[1,1]	[3,3]	[2,4]	[1,3]	[2,3]	[1,3]	[1,1]	[3,5]
chr5	31211421	31211440	null	GGGGGGGGGGGGGGGGGGC	["G"]	52.43	["PASS"]	FALSE	[1]	NaN	0.974	0	26	[0,0,0]	[0.0385]	32.186	0.6572	2435	0.8462	null	250	0.29	1	4.476	null	0.8462	[0,1,1]	["intron_variant"]	MODIFIER	transcript	protein_coding	WSCD1	WSCD1	c.427+1503_427+1520delGCCCCCCCCCCCCCCCCC	[-1,-1]	[-1,-1]	[-1,-1]	[-1,-1]	[-1,-1]	[-1,-1]	[-1,-1]	[-1,-1]	[-1,-1]	[-1,-1]	[-1,-1]	[-1,-1]	[0,0]	[-1,-1]	[-1,-1]
chr5	31211432	31211433	null	G	["GCC"]	4.44	["DRAGENIndelHardQUAL"]	FALSE	[1]	NaN	0.495	0.056	126	[0,0,0]	[0.0079]	0	0.8217	2481	0.9524	null	250	0.23	1	2.627	null	0.9524	[0,1,1]	["intron_variant"]	MODIFIER	transcript	protein_coding	WSCD1	WSCD1	c.427+1509_427+1510insGG	[0,0]	[-1,-1]	[-1,-1]	[0,0]	[-1,-1]	[-1,-1]	[-1,-1]	[0,0]	[0,0]	[0,0]	[-1,-1]	[-1,-1]	[0,0]	[0,0]	[0,0]
chr5	31211435	31211444	null	GGGGCAGGA	["G"]	5.37	["DRAGENIndelHardQUAL"]	FALSE	[1]	NaN	0.404	-0.05	122	[0,0,0]	[0.0082]	0	0.8186	2472	0.9508	null	250	0.1	1	2.663	null	0.9508	[0,1,1]	["intron_variant"]	MODIFIER	transcript	protein_coding	WSCD1	WSCD1	c.427+1499_427+1506delTCCTGCCC	[0,0]	[-1,-1]	[-1,-1]	[0,0]	[-1,-1]	[-1,-1]	[-1,-1]	[-1,-1]	[0,0]	[0,0]	[-1,-1]	[-1,-1]	[0,0]	[0,0]	[0,0]
chr5	31211438	31211439	null	G	["GCCC"]	89.67	["PASS"]	FALSE	[2]	NaN	2.773	-1.495	124	[0,0,0]	[0.0161]	63.947	0.7458	2458	0.9052	null	250	5.6	1	2.054	null	0.9048	[0,2,2]	["intron_variant"]	MODIFIER	transcript	protein_coding	WSCD1	WSCD1	c.427+1503_427+1504insGGG	[0,0]	[-1,-1]	[-1,-1]	[0,0]	[-1,-1]	[-1,-1]	[-1,-1]	[-1,-1]	[0,0]	[0,0]	[-1,-1]	[-1,-1]	[0,0]	[0,0]	[0,0]
chr5	31211440	31211441	null	A	["C"]	402.88	["PASS"]	FALSE	[9]	0.3741	0.146	-0.784	142	[0,1,1]	[0.0634]	15.287	0.3265	2250	0.3298	null	250	3.12	0.9577	2.7	null	0.3052	[1,6,8]	["intron_variant"]	MODIFIER	transcript	protein_coding	WSCD1	WSCD1	c.427+1502T>G	[0,0]	[-1,-1]	[-1,-1]	[0,0]	[-1,-1]	[0,0]	[0,0]	[0,1]	[0,0]	[0,0]	[0,0]	[0,0]	[0,0]	[0,0]	[1,1]
chr5	31211498	31211499	null	A	["C"]	5.39	["DRAGENSnpHardQUAL"]	FALSE	[1]	NaN	0.732	0.358	166	[0,0,0]	[0.006]	0	0.8455	2808	0.9639	null	250	0.19	1	3.899	null	0.9639	[0,1,1]	["intron_variant"]	MODIFIER	transcript	protein_coding	WSCD1	WSCD1	c.427+1444T>G	[0,0]	[0,0]	[0,0]	[0,0]	[0,0]	[0,0]	[0,0]	[0,0]	[0,0]	[0,1]	[0,0]	[0,0]	[0,0]	[0,0]	[0,0]
chr5	31211542	31211543	null	T	["C"]	8779.27	["PASS"]	FALSE	[107]	0.5691	0.607	0	166	[2,1,5]	[0.6446]	0	0.4298	2624	0.3046	null	250	4.57	0.4116	0	null	0.5639	[43,16,102]	["intron_variant"]	MODIFIER	transcript	protein_coding	WSCD1	WSCD1	c.427+1400A>G	[1,1]	[0,0]	[0,0]	[0,0]	[1,1]	[1,1]	[1,1]	[1,1]	[0,0]	[0,0]	[1,1]	[1,1]	[1,1]	[1,1]	[0,0]
chr5	31211576	31211577	null	G	["A"]	31.04	["PASS"]	FALSE	[1]	NaN	1.655	3.613	166	[0,0,0]	[0.006]	7.558	0.8455	2716	0.9639	null	250	0.86	1	5.078	null	0.9639	[0,1,1]	["intron_variant"]	MODIFIER	transcript	protein_coding	WSCD1	WSCD1	c.427+1366C>T	[0,0]	[0,0]	[0,0]	[0,0]	[0,0]	[0,0]	[0,0]	[0,0]	[0,0]	[0,0]	[0,0]	[0,0]	[0,0]	[0,0]	[0,0]
chr5	31211751	31211752	null	A	["G"]	31.04	["PASS"]	FALSE	[1]	NaN	0.459	3.231	166	[0,0,0]	[0.006]	1.301	0.8455	2657	0.9639	null	250	0.86	1	5.078	null	0.9639	[0,1,1]	["intron_variant"]	MODIFIER	transcript	protein_coding	WSCD1	WSCD1	c.427+1191T>C	[0,0]	[0,0]	[0,0]	[0,0]	[0,0]	[0,0]	[0,0]	[0,0]	[0,0]	[0,0]	[0,0]	[0,0]	[0,0]	[0,0]	[0,0]
chr5	31211760	31211761	null	C	["A"]	17.12	["PASS"]	FALSE	[1]	NaN	0.941	2.887	166	[0,0,0]	[0.006]	0	0.8455	2709	0.9639	null	250	1.01	1	2.887	null	0.9639	[0,1,1]	["intron_variant"]	MODIFIER	transcript	protein_coding	WSCD1	WSCD1	c.427+1182G>T	[0,0]	[0,0]	[0,0]	[0,0]	[0,0]	[0,0]	[0,0]	[0,0]	[0,0]	[0,0]	[0,0]	[0,0]	[0,0]	[0,0]	[0,0]
chr5	31211795	31211796	null	C	["T"]	4113.52	["PASS"]	FALSE	[53]	0.07607	0.802	0.516	166	[2,1,5]	[0.3193]	1.123	0.02342	2768	0.01309	null	250	3.53	0.1051	4.367	null	0.07771	[15,18,48]	["intron_variant"]	MODIFIER	transcript	protein_coding	WSCD1	WSCD1	c.427+1147G>A	[1,1]	[0,0]	[0,0]	[0,0]	[1,1]	[1,1]	[1,1]	[1,1]	[0,0]	[0,0]	[0,0]	[0,1]	[1,1]	[1,1]	[0,0]
chr5	31212060	31212061	null	A	["T"]	4128.61	["PASS"]	FALSE	[53]	0.07607	0.58	0	166	[2,1,5]	[0.3193]	1.747	0.02342	3097	0.01309	null	250	3.24	0.1051	4.256	null	0.07771	[15,18,48]	["intron_variant"]	MODIFIER	transcript	protein_coding	WSCD1	WSCD1	c.427+882T>A	[1,1]	[0,0]	[0,0]	[0,0]	[1,1]	[1,1]	[1,1]	[1,1]	[0,0]	[0,0]	[0,0]	[0,1]	[1,1]	[1,1]	[0,0]
chr5	31212070	31212071	null	G	["C"]	9878.22	["PASS"]	FALSE	[107]	0.5691	0.842	0	166	[2,1,5]	[0.6446]	1.75	0.4298	3173	0.3046	null	250	3.97	0.4116	0	null	0.5639	[43,16,102]	["intron_variant"]	MODIFIER	transcript	protein_coding	WSCD1	WSCD1	c.427+872C>G	[1,1]	[0,0]	[0,0]	[0,0]	[1,1]	[1,1]	[1,1]	[1,1]	[0,0]	[0,0]	[1,1]	[1,1]	[1,1]	[1,1]	[0,0]
chr5	31212401	31212402	null	C	["T"]	99.89	["PASS"]	FALSE	[2]	NaN	1.27	4.465	166	[0,0,0]	[0.012]	5.388	0.7816	2614	0.9288	null	250	1.11	1	5.845	null	0.9286	[0,2,2]	["intron_variant"]	MODIFIER	transcript	protein_coding	WSCD1	WSCD1	c.427+541G>A	[0,0]	[0,0]	[0,0]	[0,0]	[0,0]	[0,0]	[0,0]	[0,0]	[0,0]	[0,0]	[0,0]	[0,0]	[0,0]	[0,0]	[0,0]
chr5	31212637	31212638	null	G	["A"]	104.86	["PASS"]	FALSE	[2]	NaN	0.752	0	166	[0,0,0]	[0.012]	0	0.8455	2535	0.9288	null	250	3.18	0.9639	0	null	0.9639	[1,0,2]	["intron_variant"]	MODIFIER	transcript	protein_coding	WSCD1	WSCD1	c.427+305C>T	[0,0]	[0,0]	[0,0]	[0,0]	[0,0]	[0,0]	[0,0]	[0,0]	[0,0]	[0,0]	[0,0]	[0,0]	[0,0]	[0,0]	[0,0]
chr5	31212692	31212694	null	TG	["T"]	4392.51	["PASS"]	FALSE	[54]	0.2189	0.603	0	166	[0,0,0]	[0.3253]	0.518	0.1185	2703	0.0902	null	250	3.04	0.5958	4.392	null	0.1249	[13,28,54]	["intron_variant"]	MODIFIER	transcript	protein_coding	WSCD1	WSCD1	c.427+249delC	[0,0]	[0,0]	[0,0]	[0,0]	[0,0]	[0,0]	[0,0]	[0,0]	[0,0]	[0,0]	[1,1]	[0,1]	[0,0]	[0,0]	[0,0]
chr5	31212777	31212778	null	C	["T"]	4666.82	["PASS"]	FALSE	[54]	0.2189	0.592	0	166	[0,0,0]	[0.3253]	1.112	0.1185	2659	0.0902	null	250	3.17	0.5958	4.114	null	0.1249	[13,28,54]	["intron_variant"]	MODIFIER	transcript	protein_coding	WSCD1	WSCD1	c.427+165G>A	[0,0]	[0,0]	[0,0]	[0,0]	[0,0]	[0,0]	[0,0]	[0,0]	[0,0]	[0,0]	[1,1]	[0,1]	[0,0]	[0,0]	[0,0]
chr5	31212798	31212799	null	G	["A"]	3931.52	["PASS"]	FALSE	[53]	0.07607	0.682	0	166	[2,1,5]	[0.3193]	1.117	0.02342	2562	0.01309	null	250	3.88	0.1051	3.94	null	0.07771	[15,18,48]	["intron_variant"]	MODIFIER	transcript	protein_coding	WSCD1	WSCD1	c.427+144C>T	[1,1]	[0,0]	[0,0]	[0,0]	[1,1]	[1,1]	[1,1]	[1,1]	[0,0]	[0,0]	[0,0]	[0,1]	[1,1]	[1,1]	[0,0]
chr5	31212833	31212834	null	A	["G"]	3788.56	["PASS"]	FALSE	[53]	0.07607	0.715	0	166	[2,1,5]	[0.3193]	0	0.02342	2350	0.01309	null	250	4.02	0.1051	3.507	null	0.07771	[15,18,48]	["intron_variant"]	MODIFIER	transcript	protein_coding	WSCD1	WSCD1	c.427+109T>C	[1,1]	[0,0]	[0,0]	[0,0]	[1,1]	[1,1]	[1,1]	[1,1]	[0,0]	[0,0]	[0,0]	[0,1]	[1,1]	[1,1]	[0,0]
chr5	31212910	31212911	null	A	["G"]	3665.46	["PASS"]	FALSE	[53]	0.07607	0.74	0.198	166	[2,1,5]	[0.3193]	0.545	0.02342	2062	0.01309	null	250	4.48	0.1051	2.383	null	0.07771	[15,18,48]	["intron_variant"]	MODIFIER	transcript	protein_coding	WSCD1	WSCD1	c.427+32T>C	[1,1]	[0,0]	[0,0]	[0,0]	[1,1]	[1,1]	[1,1]	[1,1]	[0,0]	[0,0]	[0,0]	[0,1]	[1,1]	[1,1]	[0,0]
chr5	33733241	33733242	null	C	["T"]	3777.94	["PASS"]	FALSE	[50]	0.01011	0.731	0	166	[3,0,6]	[0.3012]	3.136	0.004295	2441	5.991E-4	null	250	4.69	0.01448	0	null	0.03977	[18,8,44]	["missense_variant"]	MODERATE	transcript	protein_coding	PIK3R6	PIK3R6	c.11G>A	[1,1]	[1,1]	[1,1]	[0,0]	[1,1]	[1,1]	[1,1]	[1,1]	[0,0]	[0,0]	[0,0]	[0,1]	[1,1]	[1,1]	[0,0]
chr5	31212973	31212974	null	G	["A"]	4134.18	["PASS"]	FALSE	[53]	0.2351	0.541	0.448	166	[0,0,0]	[0.3193]	0.571	0.1267	1907	0.09526	null	250	4.03	0.5958	3.194	null	0.1343	[13,27,53]	["synonymous_variant"]	LOW	transcript	protein_coding	WSCD1	WSCD1	c.396C>T	[0,0]	[0,0]	[0,0]	[0,0]	[0,0]	[0,0]	[0,0]	[0,0]	[0,0]	[0,0]	[1,1]	[0,1]	[0,0]	[0,0]	[0,0]
chr5	33748141	33748142	null	G	["A"]	3691.96	["PASS"]	FALSE	[50]	0.01011	0.368	0	166	[3,0,6]	[0.3012]	5.611	0.004295	2506	5.991E-4	null	250	4.58	0.01448	0	null	0.03977	[18,8,44]	["missense_variant"]	MODERATE	transcript	protein_coding	PIK3R5	PIK3R5	c.1742C>T	[1,1]	[1,1]	[1,1]	[0,0]	[1,1]	[1,1]	[1,1]	[1,1]	[0,0]	[0,0]	[0,0]	[0,1]	[1,1]	[1,1]	[0,0]
chr5	31213469	31213470	null	C	["T"]	3934.59	["PASS"]	FALSE	[53]	0.07607	0.746	1.383	166	[2,1,5]	[0.3193]	0	0.02342	2418	0.01309	null	250	3.93	0.1051	3.377	null	0.07771	[15,18,48]	["5_prime_UTR_variant"]	MODIFIER	transcript	protein_coding	WSCD1	WSCD1	c.-101G>A	[1,1]	[0,0]	[0,0]	[0,0]	[1,1]	[1,1]	[1,1]	[1,1]	[0,0]	[0,0]	[0,0]	[0,1]	[1,1]	[1,1]	[0,0]
chr5	31213529	31213530	null	C	["G"]	4025.75	["PASS"]	FALSE	[53]	0.07607	0.671	0	166	[2,1,5]	[0.3193]	0.521	0.02342	2622	0.01309	null	250	3.59	0.1051	4.07	null	0.07771	[15,18,48]	["5_prime_UTR_variant"]	MODIFIER	transcript	protein_coding	WSCD1	WSCD1	c.-161G>C	[1,1]	[0,0]	[0,0]	[0,0]	[1,1]	[1,1]	[1,1]	[1,1]	[0,0]	[0,0]	[0,0]	[0,1]	[1,1]	[1,1]	[0,0]
chr5	31213530	31213531	null	G	["A"]	4022.74	["PASS"]	FALSE	[53]	0.07607	0.655	0	166	[2,1,5]	[0.3193]	0	0.02342	2622	0.01309	null	250	3.59	0.1051	4.07	null	0.07771	[15,18,48]	["5_prime_UTR_premature_start_codon_gain_variant"]	LOW	transcript	protein_coding	WSCD1	WSCD1	c.-162C>T	[1,1]	[0,0]	[0,0]	[0,0]	[1,1]	[1,1]	[1,1]	[1,1]	[0,0]	[0,0]	[0,0]	[0,1]	[1,1]	[1,1]	[0,0]
chr5	31213628	31213629	null	A	["G"]	8832.57	["PASS"]	FALSE	[111]	0.6395	0.684	0	166	[2,1,5]	[0.6687]	2.46	0.4736	2500	0.3511	null	250	4.73	0.4754	0	null	0.582	[44,18,106]	["splice_region_variant","intron_variant"]	LOW	transcript	protein_coding	WSCD1	WSCD1	c.-253-7T>C	[1,1]	[0,1]	[0,0]	[0,0]	[1,1]	[1,1]	[1,1]	[1,1]	[0,1]	[0,0]	[1,1]	[1,1]	[1,1]	[1,1]	[0,0]
chr5	31213665	31213669	null	GTGT	["G"]	7.94	["PASS"]	FALSE	[1]	NaN	2.23	-1.267	150	[0,0,0]	[0.0067]	0	0.8677	2716	0.9733	null	243.92	0.47	1	2.162	null	0.9733	[0,1,1]	["intron_variant"]	MODIFIER	transcript	protein_coding	WSCD1	WSCD1	c.-253-47_-253-45delACA	[-1,-1]	[0,0]	[0,0]	[0,0]	[0,0]	[-1,-1]	[-1,-1]	[0,0]	[0,0]	[0,0]	[0,0]	[0,0]	[-1,-1]	[-1,-1]	[0,0]
chr5	31213666	31213667	null	T	["TGG","TG","TGGG","G"]	1141.67	["PASS"]	FALSE	[23,12,1,1]	0.6643	6.851	0.181	130	[0,0,0]	[0.1769,0.0923,0.0077,0.0077]	145.186	0.4131	2357	0.5102	null	250	2.25	0.8769	2.492	null	0.5538	[3,26,37]	["intron_variant"]	MODIFIER	transcript	protein_coding	WSCD1	WSCD1	c.-253-45A>C	[-1,-1]	[0,0]	[0,0]	[0,0]	[-1,-1]	[-1,-1]	[-1,-1]	[-1,-1]	[0,0]	[0,2]	[0,1]	[0,2]	[-1,-1]	[-1,-1]	[0,0]
chr5	31213668	31213669	null	T	["TGG","G"]	3209.37	["PASS"]	FALSE	[11,47]	0.42	4.981	0	130	[0,0,0]	[0.0846,0.3615]	72.511	0.2531	2226	0.3048	null	250	3.86	0.7385	2.646	null	0.3692	[15,26,58]	["intron_variant"]	MODIFIER	transcript	protein_coding	WSCD1	WSCD1	c.-253-47A>C	[-1,-1]	[0,1]	[0,0]	[0,0]	[-1,-1]	[-1,-1]	[-1,-1]	[-1,-1]	[0,1]	[2,2]	[2,2]	[0,2]	[-1,-1]	[-1,-1]	[0,0]
chr5	31213670	31213674	null	TGGG	["T","GGGG","TGGGGG"]	7058.93	["PASS"]	FALSE	[54,59,1]	0.6819	1.007	0	166	[2,1,5]	[0.3253,0.3554,0.006]	4.37	0.5111	2140	0.3884	null	250	4.68	0.5214	0	null	0.6	[34,30,109]	["intron_variant"]	MODIFIER	transcript	protein_coding	WSCD1	WSCD1	c.-253-49A>C	[1,1]	[0,2]	[0,0]	[0,0]	[1,1]	[1,1]	[1,1]	[1,1]	[0,2]	[2,2]	[2,2]	[1,2]	[1,1]	[1,1]	[0,0]
chr5	31213671	31213672	null	G	["GT"]	92.26	["PASS"]	FALSE	[2]	NaN	0.215	2.243	82	[0,0,0]	[0.0244]	11.541	0.8187	2516	0.9515	null	250	1.88	1	4.947	null	0.9512	[0,2,2]	["intron_variant"]	MODIFIER	transcript	protein_coding	WSCD1	WSCD1	c.-253-51_-253-50insA	[-1,-1]	[0,0]	[0,0]	[0,0]	[-1,-1]	[-1,-1]	[-1,-1]	[-1,-1]	[0,0]	[0,0]	[-1,-1]	[-1,-1]	[-1,-1]	[-1,-1]	[0,0]
chr5	31213672	31213673	null	G	["T"]	655.19	["PASS"]	FALSE	[9]	NaN	0.445	-0.493	78	[0,0,0]	[0.1154]	6.151	0.579	2482	0.7812	null	250	2.45	1	4.433	null	0.7692	[0,9,9]	["intron_variant"]	MODIFIER	transcript	protein_coding	WSCD1	WSCD1	c.-253-51C>A	[-1,-1]	[0,0]	[0,0]	[0,1]	[-1,-1]	[-1,-1]	[-1,-1]	[-1,-1]	[0,1]	[0,0]	[-1,-1]	[-1,-1]	[-1,-1]	[-1,-1]	[0,0]
chr5	31213746	31213747	null	A	["G"]	4044.97	["PASS"]	FALSE	[53]	0.07607	0.537	0	166	[2,1,5]	[0.3193]	0.53	0.02342	2665	0.01309	null	250	4.12	0.1051	3.059	null	0.07771	[15,18,48]	["intron_variant"]	MODIFIER	transcript	protein_coding	WSCD1	WSCD1	c.-253-125T>C	[1,1]	[0,0]	[0,0]	[0,0]	[1,1]	[1,1]	[1,1]	[1,1]	[0,0]	[0,0]	[0,0]	[0,1]	[1,1]	[1,1]	[0,0]
chr5	31213811	31213812	null	A	["G"]	5025.18	["PASS"]	FALSE	[58]	0.1728	0.486	0	166	[0,0,0]	[0.3494]	5.888	0.09578	2804	0.07215	null	250	3.12	0.5702	4.392	null	0.09947	[14,30,58]	["intron_variant"]	MODIFIER	transcript	protein_coding	WSCD1	WSCD1	c.-253-190T>C	[0,0]	[0,1]	[0,0]	[0,0]	[0,0]	[0,0]	[0,0]	[0,0]	[0,1]	[0,0]	[1,1]	[0,1]	[0,0]	[0,0]	[0,0]
chr5	31213893	31213894	null	C	["CA"]	9099.25	["PASS"]	FALSE	[111]	0.6395	0.788	0	166	[2,1,5]	[0.6687]	9.282	0.4736	2796	0.3511	null	250	4.17	0.4754	0	null	0.582	[44,18,106]	["intron_variant"]	MODIFIER	transcript	protein_coding	WSCD1	WSCD1	c.-253-273_-253-272insT	[1,1]	[0,1]	[0,0]	[0,0]	[1,1]	[1,1]	[1,1]	[1,1]	[0,1]	[0,0]	[1,1]	[1,1]	[1,1]	[1,1]	[0,0]
chr5	31213939	31213940	null	T	["C"]	9580.5	["PASS"]	FALSE	[111]	0.6395	0.895	0	166	[2,1,5]	[0.6687]	3.228	0.4736	2797	0.3511	null	250	4.37	0.4754	0	null	0.582	[44,18,106]	["intron_variant"]	MODIFIER	transcript	protein_coding	WSCD1	WSCD1	c.-253-318A>G	[1,1]	[0,1]	[0,0]	[0,0]	[1,1]	[1,1]	[1,1]	[1,1]	[0,1]	[0,0]	[1,1]	[1,1]	[1,1]	[1,1]	[0,0]
chr5	31214062	31214063	null	G	["A"]	28.05	["PASS"]	FALSE	[1]	NaN	1.061	1.458	166	[0,0,0]	[0.006]	1.527	0.8455	2497	0.9639	null	250	0.88	1	4.719	null	0.9639	[0,1,1]	["intron_variant"]	MODIFIER	transcript	protein_coding	WSCD1	WSCD1	c.-253-441C>T	[0,0]	[0,0]	[0,0]	[0,0]	[0,0]	[0,0]	[0,0]	[0,0]	[0,0]	[0,0]	[0,0]	[0,0]	[0,0]	[0,0]	[0,0]
chr5	31214074	31214075	null	A	["C"]	3867.52	["PASS"]	FALSE	[53]	0.07607	0.48	1.214	166	[2,1,5]	[0.3193]	0.545	0.02342	2607	0.01309	null	250	3.64	0.1051	3.507	null	0.07771	[15,18,48]	["intron_variant"]	MODIFIER	transcript	protein_coding	WSCD1	WSCD1	c.-253-453T>G	[1,1]	[0,0]	[0,0]	[0,0]	[1,1]	[1,1]	[1,1]	[1,1]	[0,0]	[0,0]	[0,0]	[0,1]	[1,1]	[1,1]	[0,0]
chr5	31214163	31214164	null	A	["C"]	9675.58	["PASS"]	FALSE	[111]	0.6395	0.755	0	166	[2,1,5]	[0.6687]	9.326	0.4736	2765	0.3511	null	250	4.38	0.4754	0	null	0.582	[44,18,106]	["splice_region_variant","intron_variant"]	LOW	transcript	protein_coding	WSCD1	WSCD1	c.-254+5T>G	[1,1]	[0,1]	[0,0]	[0,0]	[1,1]	[1,1]	[1,1]	[1,1]	[0,1]	[0,0]	[1,1]	[1,1]	[1,1]	[1,1]	[0,0]
chr5	31214268	31214269	null	C	["T"]	4816	["PASS"]	FALSE	[57]	0.1728	0.597	1.507	166	[0,0,0]	[0.3434]	2.437	0.09556	2668	0.07635	null	250	3	0.5958	4.468	null	0.09947	[13,31,57]	["5_prime_UTR_variant"]	MODIFIER	transcript	protein_coding	WSCD1	WSCD1	c.-354G>A	[0,0]	[0,1]	[0,0]	[0,0]	[0,0]	[0,0]	[0,0]	[0,0]	[0,1]	[0,0]	[1,1]	[0,1]	[0,0]	[0,0]	[0,0]
chr5	31214335	31214336	null	C	["T"]	4797.19	["PASS"]	FALSE	[58]	0.1728	0.744	1.443	166	[0,0,0]	[0.3494]	0.52	0.09578	2601	0.07215	null	250	3.19	0.5702	4.291	null	0.09947	[14,30,58]	["5_prime_UTR_variant"]	MODIFIER	transcript	protein_coding	WSCD1	WSCD1	c.-421G>A	[0,0]	[0,1]	[0,0]	[0,0]	[0,0]	[0,0]	[0,0]	[0,0]	[0,1]	[0,0]	[1,1]	[0,1]	[0,0]	[0,0]	[0,0]
chr5	31214518	31214519	null	A	["G"]	3942.54	["PASS"]	FALSE	[53]	0.07607	1.026	0.285	166	[2,1,5]	[0.3193]	4.963	0.02342	2540	0.01309	null	250	3.78	0.1051	3.937	null	0.07771	[15,18,48]	["upstream_gene_variant"]	MODIFIER	transcript	protein_coding	WSCD1	WSCD1	c.-604T>C	[1,1]	[0,0]	[0,0]	[0,0]	[1,1]	[1,1]	[1,1]	[1,1]	[0,0]	[0,0]	[0,0]	[0,1]	[1,1]	[1,1]	[0,0]
chr5	31214583	31214584	null	A	["G"]	8913.06	["PASS"]	FALSE	[111]	0.6395	0.593	0	166	[2,1,5]	[0.6687]	0.523	0.4736	2497	0.3511	null	250	4.69	0.4754	0	null	0.582	[44,18,106]	["upstream_gene_variant"]	MODIFIER	transcript	protein_coding	WSCD1	WSCD1	c.-669T>C	[1,1]	[0,1]	[0,0]	[0,0]	[1,1]	[1,1]	[1,1]	[1,1]	[0,1]	[0,0]	[1,1]	[1,1]	[1,1]	[1,1]	[0,0]
chr5	31214642	31214645	null	CTG	["C"]	82.74	["PASS"]	FALSE	[2]	NaN	1.019	0.97	166	[0,0,0]	[0.012]	3.034	0.7816	2577	0.9288	null	250	1.01	1	6.266	null	0.9286	[0,2,2]	["upstream_gene_variant"]	MODIFIER	transcript	protein_coding	WSCD1	WSCD1	c.-730_-729delCA	[0,0]	[0,0]	[0,0]	[0,0]	[0,0]	[0,0]	[0,0]	[0,0]	[0,0]	[0,0]	[0,0]	[0,0]	[0,0]	[0,0]	[0,0]
chr5	31214705	31214706	null	A	["G"]	10856	["PASS"]	FALSE	[122]	0.6545	0.951	0	166	[2,1,5]	[0.7349]	4.105	0.6503	2856	0.4963	null	250	4.5	0.5702	0	null	0.7049	[51,15,117]	["upstream_gene_variant"]	MODIFIER	transcript	protein_coding	WSCD1	WSCD1	c.-791T>C	[1,1]	[0,1]	[0,0]	[0,0]	[1,1]	[1,1]	[1,1]	[1,1]	[0,1]	[1,1]	[1,1]	[1,1]	[1,1]	[1,1]	[0,0]
chr5	31214773	31214774	null	C	["T"]	31.04	["PASS"]	FALSE	[1]	NaN	1.061	3.004	166	[0,0,0]	[0.006]	1.449	0.8455	2606	0.9639	null	250	1.07	1	4.539	null	0.9639	[0,1,1]	["upstream_gene_variant"]	MODIFIER	transcript	protein_coding	WSCD1	WSCD1	c.-859G>A	[0,0]	[0,0]	[0,0]	[0,0]	[0,0]	[0,0]	[0,0]	[0,0]	[0,0]	[0,0]	[0,0]	[0,0]	[0,0]	[0,0]	[0,0]
chr5	31214850	31214851	null	T	["C"]	3898.54	["PASS"]	FALSE	[53]	0.07607	0.793	0.471	166	[2,1,5]	[0.3193]	0	0.02342	2712	0.01309	null	250	3.65	0.1051	4.133	null	0.07771	[15,18,48]	["upstream_gene_variant"]	MODIFIER	transcript	protein_coding	WSCD1	WSCD1	c.-936A>G	[1,1]	[0,0]	[0,0]	[0,0]	[1,1]	[1,1]	[1,1]	[1,1]	[0,0]	[0,0]	[0,0]	[0,1]	[1,1]	[1,1]	[0,0]
chr5	31214867	31214868	null	A	["C"]	4953	["PASS"]	FALSE	[57]	0.1728	0.796	1.264	166	[0,0,0]	[0.3434]	0.521	0.09556	2730	0.07635	null	250	3.11	0.5958	4.392	null	0.09947	[13,31,57]	["upstream_gene_variant"]	MODIFIER	transcript	protein_coding	WSCD1	WSCD1	c.-953T>G	[0,0]	[0,1]	[0,0]	[0,0]	[0,0]	[0,0]	[0,0]	[0,0]	[0,1]	[0,0]	[1,1]	[0,1]	[0,0]	[0,0]	[0,0]
chr5	31214922	31214923	null	A	["G"]	10897	["PASS"]	FALSE	[122]	0.6545	0.562	0	166	[2,1,5]	[0.7349]	3.219	0.6503	2870	0.4963	null	250	4.53	0.5702	0	null	0.7049	[51,15,117]	["upstream_gene_variant"]	MODIFIER	transcript	protein_coding	WSCD1	WSCD1	c.-1008T>C	[1,1]	[0,1]	[0,0]	[0,0]	[1,1]	[1,1]	[1,1]	[1,1]	[0,1]	[1,1]	[1,1]	[1,1]	[1,1]	[1,1]	[0,0]
chr5	31215158	31215159	null	G	["A"]	5140.18	["PASS"]	FALSE	[58]	0.1728	0.547	0.567	166	[0,0,0]	[0.3494]	0	0.09578	2800	0.07215	null	250	3.15	0.5702	4.318	null	0.09947	[14,30,58]	["upstream_gene_variant"]	MODIFIER	transcript	protein_coding	WSCD1	WSCD1	c.-1244C>T	[0,0]	[0,1]	[0,0]	[0,0]	[0,0]	[0,0]	[0,0]	[0,0]	[0,1]	[0,0]	[1,1]	[0,1]	[0,0]	[0,0]	[0,0]
chr5	31215213	31215214	null	T	["C"]	4196.52	["PASS"]	FALSE	[53]	0.07607	0.692	0	166	[2,1,5]	[0.3193]	2.444	0.02342	2900	0.01309	null	250	3.5	0.1051	4.19	null	0.07771	[15,18,48]	["upstream_gene_variant"]	MODIFIER	transcript	protein_coding	WSCD1	WSCD1	c.-1299A>G	[1,1]	[0,0]	[0,0]	[0,0]	[1,1]	[1,1]	[1,1]	[1,1]	[0,0]	[0,0]	[0,0]	[0,1]	[1,1]	[1,1]	[0,0]
chr5	31215238	31215239	null	A	["T"]	4238.52	["PASS"]	FALSE	[53]	0.07607	0.729	0	166	[2,1,5]	[0.3193]	1.1	0.02342	2912	0.01309	null	250	3.49	0.1051	4.181	null	0.07771	[15,18,48]	["upstream_gene_variant"]	MODIFIER	transcript	protein_coding	WSCD1	WSCD1	c.-1324T>A	[1,1]	[0,0]	[0,0]	[0,0]	[1,1]	[1,1]	[1,1]	[1,1]	[0,0]	[0,0]	[0,0]	[0,1]	[1,1]	[1,1]	[0,0]
chr5	31215311	31215313	null	GC	["G"]	3844.92	["PASS"]	FALSE	[53]	0.07607	0.572	0	166	[2,1,5]	[0.3193]	1.103	0.02342	2836	0.01309	null	250	3.49	0.1051	3.937	null	0.07771	[15,18,48]	["upstream_gene_variant"]	MODIFIER	transcript	protein_coding	WSCD1	WSCD1	c.-1398delG	[1,1]	[0,0]	[0,0]	[0,0]	[1,1]	[1,1]	[1,1]	[1,1]	[0,0]	[0,0]	[0,0]	[0,1]	[1,1]	[1,1]	[0,0]
chr5	31215339	31215340	null	G	["GT"]	4683.66	["PASS"]	FALSE	[57]	0.1877	0.804	0	166	[0,0,0]	[0.3434]	1.729	0.1031	2771	0.07635	null	250	2.97	0.5702	4.308	null	0.1075	[14,29,57]	["upstream_gene_variant"]	MODIFIER	transcript	protein_coding	WSCD1	WSCD1	c.-1426dupA	[0,0]	[0,1]	[0,0]	[0,0]	[0,0]	[0,0]	[0,0]	[0,0]	[0,1]	[0,0]	[1,1]	[0,1]	[0,0]	[0,0]	[0,0]
chr5	31215441	31215442	null	C	["G"]	31.34	["PASS"]	FALSE	[1]	NaN	1.624	2.15	166	[0,0,0]	[0.006]	9.548	0.8455	2675	0.9639	null	250	0.78	1	5.396	null	0.9639	[0,1,1]	["upstream_gene_variant"]	MODIFIER	transcript	protein_coding	WSCD1	WSCD1	c.-1527G>C	[0,0]	[0,0]	[0,0]	[0,0]	[0,0]	[0,0]	[0,0]	[0,0]	[0,0]	[0,0]	[0,0]	[0,0]	[0,0]	[0,0]	[0,0]
chr5	31215465	31215467	null	GT	["G"]	3813.34	["PASS"]	FALSE	[53]	0.07607	0.699	0	166	[2,1,5]	[0.3193]	3.226	0.02342	2669	0.01309	null	250	3.34	0.1051	3.932	null	0.07771	[15,18,48]	["upstream_gene_variant"]	MODIFIER	transcript	protein_coding	WSCD1	WSCD1	c.-1552delA	[1,1]	[0,0]	[0,0]	[0,0]	[1,1]	[1,1]	[1,1]	[1,1]	[0,0]	[0,0]	[0,0]	[0,1]	[1,1]	[1,1]	[0,0]
chr5	31215468	31215469	null	G	["C"]	3978.57	["PASS"]	FALSE	[53]	0.07607	0.686	0	166	[2,1,5]	[0.3193]	4.012	0.02342	2651	0.01309	null	250	3.47	0.1051	3.889	null	0.07771	[15,18,48]	["upstream_gene_variant"]	MODIFIER	transcript	protein_coding	WSCD1	WSCD1	c.-1554C>G	[1,1]	[0,0]	[0,0]	[0,0]	[1,1]	[1,1]	[1,1]	[1,1]	[0,0]	[0,0]	[0,0]	[0,1]	[1,1]	[1,1]	[0,0]
chr5	31215533	31215534	null	G	["C"]	4029.55	["PASS"]	FALSE	[53]	0.07607	0.646	0	166	[2,1,5]	[0.3193]	1.1	0.02342	2566	0.01309	null	250	3.77	0.1051	3.788	null	0.07771	[15,18,48]	["upstream_gene_variant"]	MODIFIER	transcript	protein_coding	WSCD1	WSCD1	c.-1619C>G	[1,1]	[0,0]	[0,0]	[0,0]	[1,1]	[1,1]	[1,1]	[1,1]	[0,0]	[0,0]	[0,0]	[0,1]	[1,1]	[1,1]	[0,0]
chr5	31215539	31215540	null	G	["A"]	4860.13	["PASS"]	FALSE	[58]	0.1728	0.836	0.409	166	[0,0,0]	[0.3494]	2.419	0.09578	2655	0.07215	null	250	3.27	0.5702	4.113	null	0.09947	[14,30,58]	["upstream_gene_variant"]	MODIFIER	transcript	protein_coding	WSCD1	WSCD1	c.-1625C>T	[0,0]	[0,1]	[0,0]	[0,0]	[0,0]	[0,0]	[0,0]	[0,0]	[0,1]	[0,0]	[1,1]	[0,1]	[0,0]	[0,0]	[0,0]
chr5	31215564	31215565	null	G	["A"]	225.26	["PASS"]	FALSE	[3]	0.9623	0.76	0.534	166	[0,0,0]	[0.0181]	0	0.7928	2620	0.8948	null	250	2.75	0.9639	4.771	null	0.9286	[1,1,3]	["upstream_gene_variant"]	MODIFIER	transcript	protein_coding	WSCD1	WSCD1	c.-1650C>T	[0,0]	[0,0]	[0,0]	[0,0]	[0,0]	[0,0]	[0,0]	[0,0]	[0,0]	[0,1]	[0,0]	[0,0]	[0,0]	[0,0]	[0,0]
chr5	31215688	31215689	null	G	["A"]	3887.52	["PASS"]	FALSE	[53]	0.07607	0.314	0.659	166	[2,1,5]	[0.3193]	8.243	0.02342	2532	0.01309	null	250	4.13	0.1051	3.242	null	0.07771	[15,18,48]	["upstream_gene_variant"]	MODIFIER	transcript	protein_coding	WSCD1	WSCD1	c.-1774C>T	[1,1]	[0,0]	[0,0]	[0,0]	[1,1]	[1,1]	[1,1]	[1,1]	[0,0]	[0,0]	[0,0]	[0,1]	[1,1]	[1,1]	[0,0]
chr5	31215921	31215922	null	A	["G"]	9879.5	["PASS"]	FALSE	[111]	0.6395	0.763	0	166	[2,1,5]	[0.6687]	1.092	0.4736	2949	0.3511	null	250	4.22	0.4754	0	null	0.582	[44,18,106]	["upstream_gene_variant"]	MODIFIER	transcript	protein_coding	WSCD1	WSCD1	c.-2007T>C	[1,1]	[0,1]	[0,0]	[0,0]	[1,1]	[1,1]	[1,1]	[1,1]	[0,1]	[0,0]	[1,1]	[1,1]	[1,1]	[1,1]	[0,0]
chr5	31216062	31216063	null	C	["A"]	23.06	["PASS"]	FALSE	[1]	NaN	0.332	1.581	166	[0,0,0]	[0.006]	1.493	0.8455	2924	0.9639	null	250	0.66	1	4.778	null	0.9639	[0,1,1]	["upstream_gene_variant"]	MODIFIER	transcript	protein_coding	WSCD1	WSCD1	c.-2148G>T	[0,0]	[0,0]	[0,0]	[0,0]	[0,0]	[0,0]	[0,0]	[0,0]	[0,0]	[0,0]	[0,0]	[0,0]	[0,0]	[0,0]	[0,0]
chr5	31216125	31216126	null	T	["C"]	4120.07	["PASS"]	FALSE	[53]	0.07607	0.655	0	166	[2,1,5]	[0.3193]	2.443	0.02342	2902	0.01309	null	250	3.41	0.1051	4.462	null	0.07771	[15,18,48]	["upstream_gene_variant"]	MODIFIER	transcript	protein_coding	WSCD1	WSCD1	c.-2211A>G	[1,1]	[0,0]	[0,0]	[0,0]	[1,1]	[1,1]	[1,1]	[1,1]	[0,0]	[0,0]	[0,0]	[0,1]	[1,1]	[1,1]	[0,0]
chr5	31216172	31216173	null	C	["G"]	4094.8	["PASS"]	FALSE	[53]	0.07607	0.639	0	166	[2,1,5]	[0.3193]	2.448	0.02342	2818	0.01309	null	250	3.47	0.1051	4.33	null	0.07771	[15,18,48]	["upstream_gene_variant"]	MODIFIER	transcript	protein_coding	WSCD1	WSCD1	c.-2258G>C	[1,1]	[0,0]	[0,0]	[0,0]	[1,1]	[1,1]	[1,1]	[1,1]	[0,0]	[0,0]	[0,0]	[0,1]	[1,1]	[1,1]	[0,0]
chr5	31216217	31216218	null	C	["T"]	4079.41	["PASS"]	FALSE	[53]	0.07607	0.743	0	166	[2,1,5]	[0.3193]	1.117	0.02342	2918	0.01309	null	250	3.41	0.1051	4.367	null	0.07771	[15,18,48]	["upstream_gene_variant"]	MODIFIER	transcript	protein_coding	WSCD1	WSCD1	c.-2303G>A	[1,1]	[0,0]	[0,0]	[0,0]	[1,1]	[1,1]	[1,1]	[1,1]	[0,0]	[0,0]	[0,0]	[0,1]	[1,1]	[1,1]	[0,0]
chr5	31216243	31216245	null	GC	["G"]	9629.21	["PASS"]	FALSE	[111]	0.6395	0.662	0	166	[2,1,5]	[0.6687]	1.107	0.4736	2971	0.3511	null	250	4.1	0.4754	0	null	0.582	[44,18,106]	["upstream_gene_variant"]	MODIFIER	transcript	protein_coding	WSCD1	WSCD1	c.-2330delG	[1,1]	[0,1]	[0,0]	[0,0]	[1,1]	[1,1]	[1,1]	[1,1]	[0,1]	[0,0]	[1,1]	[1,1]	[1,1]	[1,1]	[0,0]
chr5	31216319	31216320	null	C	["T"]	31.04	["PASS"]	FALSE	[1]	NaN	1.244	0.395	166	[0,0,0]	[0.006]	1.468	0.8455	2649	0.9639	null	246.33	1.03	1	4.635	null	0.9639	[0,1,1]	["upstream_gene_variant"]	MODIFIER	transcript	protein_coding	WSCD1	WSCD1	c.-2405G>A	[0,0]	[0,0]	[0,0]	[0,0]	[0,0]	[0,0]	[0,0]	[0,0]	[0,0]	[0,0]	[0,0]	[0,0]	[0,0]	[0,0]	[0,0]
chr5	31216320	31216321	null	G	["A"]	18.11	["PASS"]	FALSE	[1]	NaN	2.08	-2.003	166	[0,0,0]	[0.006]	13.658	0.8455	2655	0.9639	null	250	0.44	1	5.085	null	0.9639	[0,1,1]	["upstream_gene_variant"]	MODIFIER	transcript	protein_coding	WSCD1	WSCD1	c.-2406C>T	[0,0]	[0,0]	[0,0]	[0,0]	[0,0]	[0,0]	[0,0]	[0,0]	[0,0]	[0,0]	[0,0]	[0,0]	[0,0]	[0,0]	[0,0]
chr5	31216327	31216328	null	G	["A"]	98.89	["PASS"]	FALSE	[2]	NaN	0.693	2.404	166	[0,0,0]	[0.012]	0	0.7816	2672	0.9288	null	250	1.24	1	5.669	null	0.9286	[0,2,2]	["upstream_gene_variant"]	MODIFIER	transcript	protein_coding	WSCD1	WSCD1	c.-2413C>T	[0,0]	[0,0]	[0,0]	[0,0]	[0,0]	[0,0]	[0,0]	[0,0]	[0,1]	[0,0]	[0,0]	[0,0]	[0,0]	[0,0]	[0,0]
chr5	31216358	31216359	null	C	["T"]	4018.57	["PASS"]	FALSE	[53]	0.07607	0.941	0.051	166	[2,1,5]	[0.3193]	3.227	0.02342	2661	0.01309	null	250	3.6	0.1051	3.937	null	0.07771	[15,18,48]	["upstream_gene_variant"]	MODIFIER	transcript	protein_coding	WSCD1	WSCD1	c.-2444G>A	[1,1]	[0,0]	[0,0]	[0,0]	[1,1]	[1,1]	[1,1]	[1,1]	[0,0]	[0,0]	[0,0]	[0,1]	[1,1]	[1,1]	[0,0]
chr5	31216456	31216457	null	C	["T"]	4019.6	["PASS"]	FALSE	[53]	0.07607	1.007	0	166	[2,1,5]	[0.3193]	3.263	0.02342	2796	0.01309	null	250	3.57	0.1051	3.94	null	0.07771	[15,18,48]	["upstream_gene_variant"]	MODIFIER	transcript	protein_coding	WSCD1	WSCD1	c.-2542G>A	[1,1]	[0,0]	[0,0]	[0,0]	[1,1]	[1,1]	[1,1]	[1,1]	[0,0]	[0,0]	[0,0]	[0,1]	[1,1]	[1,1]	[0,0]
chr5	31216522	31216523	null	T	["C"]	3943.88	["PASS"]	FALSE	[53]	0.07607	0.643	0	166	[2,1,5]	[0.3193]	1.761	0.02342	2666	0.01309	null	250	3.64	0.1051	4.113	null	0.07771	[15,18,48]	["upstream_gene_variant"]	MODIFIER	transcript	protein_coding	WSCD1	WSCD1	c.-2608A>G	[1,1]	[0,0]	[0,0]	[0,0]	[1,1]	[1,1]	[1,1]	[1,1]	[0,0]	[0,0]	[0,0]	[0,1]	[1,1]	[1,1]	[0,0]
chr5	31216565	31216566	null	T	["C"]	9443.59	["PASS"]	FALSE	[111]	0.6395	0.84	0	166	[2,1,5]	[0.6687]	2.445	0.4736	2728	0.3511	null	250	4.43	0.4754	0	null	0.582	[44,18,106]	["upstream_gene_variant"]	MODIFIER	transcript	protein_coding	WSCD1	WSCD1	c.-2651A>G	[1,1]	[0,1]	[0,0]	[0,0]	[1,1]	[1,1]	[1,1]	[1,1]	[0,1]	[0,0]	[1,1]	[1,1]	[1,1]	[1,1]	[0,0]
chr5	31216749	31216750	null	G	["A"]	3810.37	["PASS"]	FALSE	[53]	0.07607	0.798	1.361	166	[2,1,5]	[0.3193]	1.094	0.02342	2581	0.01309	null	250	3.76	0.1051	3.923	null	0.07771	[15,18,48]	["upstream_gene_variant"]	MODIFIER	transcript	protein_coding	WSCD1	WSCD1	c.-2835C>T	[1,1]	[0,0]	[0,0]	[0,0]	[1,1]	[1,1]	[1,1]	[1,1]	[0,0]	[0,0]	[0,0]	[0,1]	[1,1]	[1,1]	[0,0]
chr5	31216919	31216920	null	A	["G"]	9263.59	["PASS"]	FALSE	[110]	0.6459	0.847	0	166	[2,1,5]	[0.6627]	0.519	0.4562	2771	0.3392	null	250	4.31	0.4754	0	null	0.5639	[43,19,105]	["upstream_gene_variant"]	MODIFIER	transcript	protein_coding	WSCD1	WSCD1	c.-3005T>C	[1,1]	[0,1]	[0,0]	[0,0]	[1,1]	[1,1]	[1,1]	[1,1]	[0,1]	[0,0]	[1,1]	[1,1]	[1,1]	[1,1]	[0,0]
chr5	31216970	31216971	null	G	["A"]	513.77	["PASS"]	FALSE	[6]	0.9242	0.737	3.499	166	[0,0,0]	[0.0361]	0.587	0.7072	2635	0.799	null	250	1.98	0.9286	4.697	null	0.8607	[2,2,6]	["upstream_gene_variant"]	MODIFIER	transcript	protein_coding	WSCD1	WSCD1	c.-3056C>T	[0,0]	[0,0]	[0,0]	[0,0]	[0,0]	[0,0]	[0,0]	[0,0]	[0,0]	[0,0]	[0,0]	[0,0]	[0,0]	[0,0]	[0,0]
chr5	31217114	31217115	null	C	["T"]	99.89	["PASS"]	FALSE	[2]	NaN	0.869	0.988	166	[0,0,0]	[0.012]	0.909	0.7816	2629	0.9288	null	249.76	1.45	1	4.634	null	0.9286	[0,2,2]	["upstream_gene_variant"]	MODIFIER	transcript	protein_coding	WSCD1	WSCD1	c.-3200G>A	[0,0]	[0,0]	[0,0]	[0,0]	[0,0]	[0,0]	[0,0]	[0,0]	[0,0]	[0,0]	[0,0]	[0,0]	[0,0]	[0,0]	[0,0]
chr5	31217215	31217216	null	G	["A"]	3930.8	["PASS"]	FALSE	[53]	0.07607	0.718	0	166	[2,1,5]	[0.3193]	2.443	0.02342	2717	0.01309	null	250	3.51	0.1051	4.067	null	0.07771	[15,18,48]	["upstream_gene_variant"]	MODIFIER	transcript	protein_coding	WSCD1	WSCD1	c.-3301C>T	[1,1]	[0,0]	[0,0]	[0,0]	[1,1]	[1,1]	[1,1]	[1,1]	[0,0]	[0,0]	[0,0]	[0,1]	[1,1]	[1,1]	[0,0]
chr5	31217331	31217344	null	TGGGGAGCCGCAC	["T"]	3862.39	["PASS"]	FALSE	[53]	0.07607	0.412	0.72	166	[2,1,5]	[0.3193]	9.35	0.02342	2780	0.01309	null	250	0.89	0.1051	3.618	null	0.07771	[15,18,48]	["upstream_gene_variant"]	MODIFIER	transcript	protein_coding	WSCD1	WSCD1	c.-3429_-3418delGTGCGGCTCCCC	[1,1]	[0,0]	[0,0]	[0,0]	[1,1]	[1,1]	[1,1]	[1,1]	[0,0]	[0,0]	[0,0]	[0,1]	[1,1]	[1,1]	[0,0]
chr5	31217344	31217346	null	TG	["T"]	3617.3	["PASS"]	FALSE	[53]	0.07607	0.451	0.345	166	[2,1,5]	[0.3193]	7.023	0.02342	2717	0.01309	null	250	3.55	0.1051	3.477	null	0.07771	[15,18,48]	["upstream_gene_variant"]	MODIFIER	transcript	protein_coding	WSCD1	WSCD1	c.-3431delC	[1,1]	[0,0]	[0,0]	[0,0]	[1,1]	[1,1]	[1,1]	[1,1]	[0,0]	[0,0]	[0,0]	[0,1]	[1,1]	[1,1]	[0,0]
chr5	31217365	31217366	null	A	["C"]	9358.56	["PASS"]	FALSE	[111]	0.6395	0.476	0	166	[2,1,5]	[0.6687]	0	0.4736	2735	0.3511	null	250	4.4	0.4754	0	null	0.582	[44,18,106]	["upstream_gene_variant"]	MODIFIER	transcript	protein_coding	WSCD1	WSCD1	c.-3451T>G	[1,1]	[0,1]	[0,0]	[0,0]	[1,1]	[1,1]	[1,1]	[1,1]	[0,1]	[0,0]	[1,1]	[1,1]	[1,1]	[1,1]	[0,0]
chr5	31217380	31217381	null	T	["A"]	669.4	["PASS"]	FALSE	[9]	0.8665	0.814	0.668	166	[0,0,0]	[0.0542]	2.709	0.6152	2739	0.7119	null	250	2.61	0.9286	4.202	null	0.7651	[2,5,9]	["upstream_gene_variant"]	MODIFIER	transcript	protein_coding	WSCD1	WSCD1	c.-3466A>T	[0,0]	[0,0]	[0,0]	[0,0]	[0,0]	[0,0]	[0,0]	[0,0]	[0,0]	[1,1]	[0,0]	[0,0]	[0,0]	[0,0]	[0,0]
chr5	31217396	31217397	null	C	["T"]	3869.59	["PASS"]	FALSE	[53]	0.07607	0.689	0	166	[2,1,5]	[0.3193]	1.102	0.02342	2727	0.01309	null	250	3.67	0.1051	3.937	null	0.07771	[15,18,48]	["upstream_gene_variant"]	MODIFIER	transcript	protein_coding	WSCD1	WSCD1	c.-3482G>A	[1,1]	[0,0]	[0,0]	[0,0]	[1,1]	[1,1]	[1,1]	[1,1]	[0,0]	[0,0]	[0,0]	[0,1]	[1,1]	[1,1]	[0,0]
chr5	31217447	31217448	null	A	["AG"]	10596.6	["PASS"]	FALSE	[122]	0.6545	0.825	0	166	[2,1,5]	[0.7349]	3.198	0.6503	2884	0.4963	null	250	4.37	0.5702	0	null	0.7049	[51,15,117]	["upstream_gene_variant"]	MODIFIER	transcript	protein_coding	WSCD1	WSCD1	c.-3534dupC	[1,1]	[0,1]	[0,0]	[0,0]	[1,1]	[1,1]	[1,1]	[1,1]	[0,1]	[1,1]	[1,1]	[1,1]	[1,1]	[1,1]	[0,0]
chr5	31217472	31217473	null	A	["G"]	9783.49	["PASS"]	FALSE	[111]	0.6395	0.754	0	166	[2,1,5]	[0.6687]	0.523	0.4736	2909	0.3511	null	250	4.22	0.4754	0	null	0.582	[44,18,106]	["upstream_gene_variant"]	MODIFIER	transcript	protein_coding	WSCD1	WSCD1	c.-3558T>C	[1,1]	[0,1]	[0,0]	[0,0]	[1,1]	[1,1]	[1,1]	[1,1]	[0,1]	[0,0]	[1,1]	[1,1]	[1,1]	[1,1]	[0,0]
chr5	31217495	31217496	null	C	["A"]	97.89	["PASS"]	FALSE	[2]	NaN	2.734	1.926	166	[0,0,0]	[0.012]	43.755	0.7816	2740	0.9288	null	250	1.31	1	5.524	null	0.9286	[0,2,2]	["upstream_gene_variant"]	MODIFIER	transcript	protein_coding	WSCD1	WSCD1	c.-3581G>T	[0,0]	[0,0]	[0,0]	[0,0]	[0,0]	[0,0]	[0,0]	[0,0]	[0,0]	[0,0]	[0,0]	[0,0]	[0,0]	[0,0]	[0,0]
chr5	31217515	31217516	null	A	["G"]	4310.46	["PASS"]	FALSE	[57]	0.09861	0.673	0	166	[2,1,5]	[0.3434]	1.094	0.03186	2784	0.01858	null	250	3.55	0.1171	4.133	null	0.09947	[16,20,52]	["upstream_gene_variant"]	MODIFIER	transcript	protein_coding	WSCD1	WSCD1	c.-3601T>C	[1,1]	[0,0]	[0,0]	[0,0]	[1,1]	[1,1]	[1,1]	[1,1]	[0,0]	[0,0]	[0,0]	[0,1]	[1,1]	[1,1]	[0,0]
chr5	31217518	31217519	null	A	["G"]	17197.4	["PASS"]	FALSE	[115]	0.6315	0.69	0	166	[2,1,5]	[0.6928]	0	0.5374	2821	0.4012	null	250	7.56	0.498	0	null	0.6357	[47,16,110]	["upstream_gene_variant"]	MODIFIER	transcript	protein_coding	WSCD1	WSCD1	c.-3604T>C	[1,1]	[0,1]	[0,0]	[0,0]	[1,1]	[1,1]	[1,1]	[1,1]	[0,1]	[0,0]	[1,1]	[1,1]	[1,1]	[1,1]	[0,0]
chr5	31217570	31217571	null	G	["A"]	4457.45	["PASS"]	FALSE	[57]	0.09861	0.694	0	166	[2,1,5]	[0.3434]	1.095	0.03186	2702	0.01858	null	250	3.66	0.1171	3.995	null	0.09947	[16,20,52]	["upstream_gene_variant"]	MODIFIER	transcript	protein_coding	WSCD1	WSCD1	c.-3656C>T	[1,1]	[0,0]	[0,0]	[0,0]	[1,1]	[1,1]	[1,1]	[1,1]	[0,0]	[0,0]	[0,0]	[0,1]	[1,1]	[1,1]	[0,0]
chr5	31217678	31217679	null	C	["T"]	128.86	["PASS"]	FALSE	[2]	NaN	0.843	0	166	[0,0,0]	[0.012]	0	0.8455	2566	0.9288	null	250	3.14	0.9639	0	null	0.9639	[1,0,2]	["upstream_gene_variant"]	MODIFIER	transcript	protein_coding	WSCD1	WSCD1	c.-3764G>A	[0,0]	[0,0]	[0,0]	[0,0]	[0,0]	[0,0]	[0,0]	[0,0]	[0,0]	[0,0]	[0,0]	[0,0]	[0,0]	[0,0]	[0,0]
chr5	31217704	31217705	null	C	["T"]	98.89	["PASS"]	FALSE	[2]	NaN	0.397	2.218	166	[0,0,0]	[0.012]	18.74	0.7816	2554	0.9288	null	250	1.41	1	5.102	null	0.9286	[0,2,2]	["upstream_gene_variant"]	MODIFIER	transcript	protein_coding	WSCD1	WSCD1	c.-3790G>A	[0,0]	[0,0]	[0,0]	[0,0]	[0,0]	[0,0]	[0,0]	[0,0]	[0,0]	[0,0]	[0,0]	[0,0]	[0,0]	[0,0]	[0,0]
chr5	31217720	31217721	null	C	["T"]	31.04	["PASS"]	FALSE	[1]	NaN	0.143	1.953	166	[0,0,0]	[0.006]	7.545	0.8455	2689	0.9639	null	250	0.8	1	5.324	null	0.9639	[0,1,1]	["upstream_gene_variant"]	MODIFIER	transcript	protein_coding	WSCD1	WSCD1	c.-3806G>A	[0,0]	[0,0]	[0,0]	[0,0]	[0,0]	[0,0]	[0,0]	[0,0]	[0,0]	[0,0]	[0,0]	[0,0]	[0,0]	[0,0]	[0,0]
chr5	31217757	31217758	null	G	["A"]	4939.99	["PASS"]	FALSE	[57]	0.1728	0.787	1.555	166	[0,0,0]	[0.3434]	1.76	0.09556	2758	0.07635	null	250	3.11	0.5958	4.604	null	0.09947	[13,31,57]	["upstream_gene_variant"]	MODIFIER	transcript	protein_coding	WSCD1	WSCD1	c.-3843C>T	[0,0]	[0,1]	[0,0]	[0,0]	[0,0]	[0,0]	[0,0]	[0,0]	[0,1]	[0,0]	[1,1]	[0,1]	[0,0]	[0,0]	[0,0]
chr5	31217805	31217806	null	C	["T"]	4129.72	["PASS"]	FALSE	[53]	0.07607	0.891	0.528	166	[2,1,5]	[0.3193]	1.098	0.02342	2734	0.01309	null	250	3.52	0.1051	3.592	null	0.07771	[15,18,48]	["upstream_gene_variant"]	MODIFIER	transcript	protein_coding	WSCD1	WSCD1	c.-3891G>A	[1,1]	[0,0]	[0,0]	[0,0]	[1,1]	[1,1]	[1,1]	[1,1]	[0,0]	[0,0]	[0,0]	[0,1]	[1,1]	[1,1]	[0,0]
chr5	31217906	31217907	null	A	["C"]	4115.52	["PASS"]	FALSE	[53]	0.07607	0.54	1.36	166	[2,1,5]	[0.3193]	3.21	0.02342	2705	0.01309	null	250	3.52	0.1051	4.048	null	0.07771	[15,18,48]	["upstream_gene_variant"]	MODIFIER	transcript	protein_coding	WSCD1	WSCD1	c.-3992T>G	[1,1]	[0,0]	[0,0]	[0,0]	[1,1]	[1,1]	[1,1]	[1,1]	[0,0]	[0,0]	[0,0]	[0,1]	[1,1]	[1,1]	[0,0]
chr5	31218215	31218216	null	C	["G"]	28.05	["PASS"]	FALSE	[1]	NaN	1.445	3.789	166	[0,0,0]	[0.006]	3.325	0.8455	2481	0.9639	null	250	0.93	1	4.551	null	0.9639	[0,1,1]	["upstream_gene_variant"]	MODIFIER	transcript	protein_coding	WSCD1	WSCD1	c.-4301G>C	[0,0]	[0,0]	[0,0]	[0,0]	[0,0]	[0,0]	[0,0]	[0,0]	[0,0]	[0,0]	[0,0]	[0,0]	[0,0]	[0,0]	[0,0]
chr5	31218256	31218257	null	G	["A"]	99.89	["PASS"]	FALSE	[2]	NaN	0.994	4.419	166	[0,0,0]	[0.012]	1.869	0.7816	2562	0.9288	null	250	1.23	1	5.645	null	0.9286	[0,2,2]	["upstream_gene_variant"]	MODIFIER	transcript	protein_coding	WSCD1	WSCD1	c.-4342C>T	[0,0]	[0,0]	[0,0]	[0,0]	[0,0]	[0,0]	[0,0]	[0,0]	[0,0]	[0,0]	[0,0]	[0,0]	[0,0]	[0,0]	[0,0]
chr5	31218295	31218296	null	C	["G"]	99.89	["PASS"]	FALSE	[2]	NaN	1.172	2.427	166	[0,0,0]	[0.012]	5.927	0.7816	2494	0.9288	null	250	1.82	1	4.604	null	0.9286	[0,2,2]	["upstream_gene_variant"]	MODIFIER	transcript	protein_coding	WSCD1	WSCD1	c.-4381G>C	[0,0]	[0,0]	[0,0]	[0,0]	[0,0]	[0,0]	[0,0]	[0,0]	[0,0]	[0,0]	[0,0]	[0,0]	[0,0]	[0,0]	[0,0]
chr5	31218538	31218539	null	C	["T"]	4042.17	["PASS"]	FALSE	[55]	0.08175	0.738	0.415	166	[2,1,5]	[0.3313]	0	0.02601	2503	0.01565	null	250	3.71	0.1051	4.07	null	0.09181	[15,20,50]	["upstream_gene_variant"]	MODIFIER	transcript	protein_coding	WSCD1	WSCD1	c.-4624G>A	[1,1]	[0,0]	[0,0]	[0,0]	[1,1]	[1,1]	[1,1]	[1,1]	[0,0]	[0,0]	[0,0]	[0,1]	[1,1]	[1,1]	[0,0]
chr5	31218726	31218727	null	C	["A"]	3988.53	["PASS"]	FALSE	[53]	0.07607	0.463	0.743	166	[2,1,5]	[0.3193]	4.072	0.02342	2599	0.01309	null	250	3.67	0.1051	3.665	null	0.07771	[15,18,48]	["upstream_gene_variant"]	MODIFIER	transcript	protein_coding	WSCD1	WSCD1	c.-4812G>T	[1,1]	[0,0]	[0,0]	[0,0]	[1,1]	[1,1]	[1,1]	[1,1]	[0,0]	[0,0]	[0,0]	[0,1]	[1,1]	[1,1]	[0,0]
chr5	31218801	31218802	null	A	["G"]	4013.06	["PASS"]	FALSE	[53]	0.07607	0.766	0.612	166	[2,1,5]	[0.3193]	1.097	0.02342	2720	0.01309	null	250	3.69	0.1051	3.932	null	0.07771	[15,18,48]	["upstream_gene_variant"]	MODIFIER	transcript	protein_coding	WSCD1	WSCD1	c.-4887T>C	[1,1]	[0,0]	[0,0]	[0,0]	[1,1]	[1,1]	[1,1]	[1,1]	[0,0]	[0,0]	[0,0]	[0,1]	[1,1]	[1,1]	[0,0]
chr5	31218813	31218814	null	T	["C"]	4813.41	["PASS"]	FALSE	[58]	0.1728	0.663	0.082	166	[0,0,0]	[0.3494]	4.968	0.09578	2607	0.07215	null	250	3.26	0.5702	4.077	null	0.09947	[14,30,58]	["upstream_gene_variant"]	MODIFIER	transcript	protein_coding	WSCD1	WSCD1	c.-4899A>G	[0,0]	[0,1]	[0,0]	[0,0]	[0,0]	[0,0]	[0,0]	[0,0]	[0,1]	[0,0]	[1,1]	[0,1]	[0,0]	[0,0]	[0,0]
chr5	31219085	31219086	null	G	["A"]	9732.6	["PASS"]	FALSE	[110]	0.6459	0.649	0	166	[2,1,5]	[0.6627]	3.192	0.4562	2885	0.3392	null	250	4.17	0.4754	0	null	0.5639	[43,19,105]	["upstream_gene_variant"]	MODIFIER	transcript	protein_coding	WSCD1	WSCD1	c.-5171C>T	[1,1]	[0,1]	[0,0]	[0,0]	[1,1]	[1,1]	[1,1]	[1,1]	[0,1]	[0,0]	[1,1]	[1,1]	[1,1]	[1,1]	[0,0]
chr5	31219280	31219281	null	G	["A"]	5052.96	["PASS"]	FALSE	[57]	0.1728	0.719	1.583	166	[0,0,0]	[0.3434]	1.088	0.09556	2814	0.07635	null	250	2.96	0.5958	4.494	null	0.09947	[13,31,57]	["upstream_gene_variant"]	MODIFIER	transcript	protein_coding	WSCD1	WSCD1	c.-5366C>T	[0,0]	[0,1]	[0,0]	[0,0]	[0,0]	[0,0]	[0,0]	[0,0]	[0,1]	[0,0]	[1,1]	[0,1]	[0,0]	[0,0]	[0,0]
chr5	31219388	31219389	null	C	["G"]	4140.51	["PASS"]	FALSE	[53]	0.07607	0.643	1.614	166	[2,1,5]	[0.3193]	0.523	0.02342	2848	0.01309	null	250	3.46	0.1051	4.317	null	0.07771	[15,18,48]	["intron_variant"]	MODIFIER	transcript	protein_coding	WSCD1	WSCD1	c.-254+1570G>C	[1,1]	[0,0]	[0,0]	[0,0]	[1,1]	[1,1]	[1,1]	[1,1]	[0,0]	[0,0]	[0,0]	[0,1]	[1,1]	[1,1]	[0,0]
chr5	31219478	31219479	null	T	["C"]	10015.6	["PASS"]	FALSE	[110]	0.6459	0.914	0	166	[2,1,5]	[0.6627]	7.023	0.4562	2961	0.3392	null	250	4.21	0.4754	0	null	0.5639	[43,19,105]	["intron_variant"]	MODIFIER	transcript	protein_coding	WSCD1	WSCD1	c.-254+1480A>G	[1,1]	[0,1]	[0,0]	[0,0]	[1,1]	[1,1]	[1,1]	[1,1]	[0,1]	[0,0]	[1,1]	[1,1]	[1,1]	[1,1]	[0,0]
chr5	31219701	31219702	null	C	["G"]	612.36	["PASS"]	FALSE	[9]	0.8665	0.537	3.048	166	[0,0,0]	[0.0542]	1.728	0.6152	2584	0.7119	null	250	2.36	0.9286	5.038	null	0.7651	[2,5,9]	["intron_variant"]	MODIFIER	transcript	protein_coding	WSCD1	WSCD1	c.-254+1257G>C	[0,0]	[0,0]	[0,0]	[0,0]	[0,0]	[0,0]	[0,0]	[0,0]	[0,0]	[1,1]	[0,0]	[0,0]	[0,0]	[0,0]	[0,0]
chr5	31219939	31219942	null	ACC	["AC","A"]	5028.78	["PASS"]	FALSE	[103,1]	0.1584	0.979	0	166	[3,0,6]	[0.6205,0.006]	1.608	0.08851	1762	0.05721	null	250	4.41	0.498	2.054	null	0.09181	[34,29,98]	["intron_variant"]	MODIFIER	transcript	protein_coding	WSCD1	WSCD1	c.-254+1017_-254+1018delGG	[1,1]	[0,1]	[1,1]	[0,1]	[1,1]	[1,1]	[1,1]	[1,1]	[0,1]	[1,1]	[0,0]	[1,1]	[1,1]	[1,1]	[1,1]
chr5	31219940	31219941	null	C	["T"]	3738.05	["PASS"]	FALSE	[55]	NaN	1.619	0.467	88	[0,0,0]	[0.625]	5.119	NaN	1953	1	null	250	5.02	1	3.001	null	1	[14,27,55]	["intron_variant"]	MODIFIER	transcript	protein_coding	WSCD1	WSCD1	c.-254+1018G>A	[-1,-1]	[0,1]	[-1,-1]	[-1,-1]	[-1,-1]	[-1,-1]	[0,0]	[-1,-1]	[0,1]	[-1,-1]	[1,1]	[-1,-1]	[-1,-1]	[-1,-1]	[-1,-1]
chr5	31219941	31219942	null	C	["T"]	3530.38	["PASS"]	FALSE	[55]	0.4038	1.409	0.45	106	[2,1,5]	[0.5189]	9.18	0.1849	2070	0.121	null	250	5.59	0.2794	2.404	null	0.3163	[18,14,50]	["intron_variant"]	MODIFIER	transcript	protein_coding	WSCD1	WSCD1	c.-254+1017G>A	[1,1]	[-1,-1]	[-1,-1]	[-1,-1]	[1,1]	[1,1]	[1,1]	[1,1]	[-1,-1]	[-1,-1]	[0,0]	[1,1]	[1,1]	[1,1]	[-1,-1]
chr5	31219950	31219952	null	CA	["C"]	249.94	["PASS"]	FALSE	[4]	NaN	0.013	-0.053	112	[0,0,0]	[0.0357]	28.33	0.6215	2313	0.7998	null	250	4.46	1	3.001	null	0.7973	[0,4,4]	["intron_variant"]	MODIFIER	transcript	protein_coding	WSCD1	WSCD1	c.-254+1007delT	[0,0]	[-1,-1]	[-1,-1]	[-1,-1]	[0,0]	[0,0]	[0,0]	[0,0]	[-1,-1]	[-1,-1]	[0,1]	[-1,-1]	[0,0]	[0,0]	[-1,-1]
chr5	31219951	31219952	null	A	["C"]	17.4	["PASS"]	FALSE	[1]	NaN	3.226	-1.468	102	[0,0,0]	[0.0098]	12.175	0.8383	2362	0.9608	null	247.42	1.45	1	1.239	null	0.9608	[0,1,1]	["intron_variant"]	MODIFIER	transcript	protein_coding	WSCD1	WSCD1	c.-254+1007T>G	[0,0]	[-1,-1]	[-1,-1]	[-1,-1]	[0,0]	[0,0]	[0,0]	[0,0]	[-1,-1]	[-1,-1]	[-1,-1]	[-1,-1]	[0,0]	[0,0]	[-1,-1]
chr5	31220271	31220272	null	C	["T"]	213.43	["PASS"]	FALSE	[4]	NaN	0.784	0.766	166	[0,0,0]	[0.0241]	0	0.6914	2446	0.8619	null	250	2.4	1	3.937	null	0.8607	[0,4,4]	["intron_variant"]	MODIFIER	transcript	protein_coding	WSCD1	WSCD1	c.-254+687G>A	[0,0]	[0,0]	[0,0]	[0,0]	[0,0]	[0,0]	[0,0]	[0,0]	[0,0]	[0,0]	[0,1]	[0,0]	[0,0]	[0,0]	[0,0]
chr5	31220355	31220357	null	TG	["TGGG","TGGGG","TGG","T","TGGGGG"]	4659.59	["PASS"]	FALSE	[43,44,27,17,2]	0.5113	0.944	0	166	[1,2,6]	[0.259,0.2651,0.1627,0.1024,0.012]	0	0.286	2193	0.2585	null	250	2.85	0.7349	1.504	null	0.3358	[24,48,127]	["intron_variant"]	MODIFIER	transcript	protein_coding	WSCD1	WSCD1	c.-254+602delC	[2,2]	[4,5]	[4,4]	[0,3]	[2,2]	[1,2]	[1,1]	[2,2]	[0,2]	[0,3]	[1,1]	[1,2]	[1,2]	[1,2]	[0,0]
chr5	31220368	31220369	null	T	["C"]	8092.63	["PASS"]	FALSE	[109]	0.622	0.581	0	166	[2,1,5]	[0.6566]	8.208	0.4472	2189	0.3274	null	250	5.41	0.4535	0	null	0.5639	[43,18,104]	["intron_variant"]	MODIFIER	transcript	protein_coding	WSCD1	WSCD1	c.-254+590A>G	[1,1]	[0,1]	[0,0]	[0,0]	[1,1]	[1,1]	[1,1]	[1,1]	[0,1]	[0,0]	[1,1]	[1,1]	[1,1]	[1,1]	[0,0]
chr5	31220371	31220372	null	A	["C"]	46.9	["PASS"]	FALSE	[1]	NaN	7.16	-0.371	166	[0,0,0]	[0.006]	86.305	0.8455	2507	0.9639	null	250	2.23	1	3.423	null	0.9639	[0,1,1]	["intron_variant"]	MODIFIER	transcript	protein_coding	WSCD1	WSCD1	c.-254+587T>G	[0,0]	[0,0]	[0,0]	[0,0]	[0,0]	[0,0]	[0,0]	[0,0]	[0,0]	[0,0]	[0,0]	[0,0]	[0,0]	[0,0]	[0,0]
chr5	31220376	31220377	null	T	["G"]	4.21	["DRAGENSnpHardQUAL"]	FALSE	[1]	NaN	5.145	1.709	166	[0,0,0]	[0.006]	26.268	0.8455	2553	0.9639	null	249.8	0.28	1	2.684	null	0.9639	[0,1,1]	["intron_variant"]	MODIFIER	transcript	protein_coding	WSCD1	WSCD1	c.-254+582A>C	[0,0]	[0,0]	[0,0]	[0,0]	[0,0]	[0,0]	[0,0]	[0,0]	[0,0]	[0,0]	[0,0]	[0,0]	[0,0]	[0,0]	[0,0]
chr5	31220611	31220612	null	C	["A"]	8156.52	["PASS"]	FALSE	[111]	0.6395	0.406	0	166	[2,1,5]	[0.6687]	3.143	0.4736	2061	0.3511	null	250	5.1	0.4754	0	null	0.582	[44,18,106]	["intron_variant"]	MODIFIER	transcript	protein_coding	WSCD1	WSCD1	c.-254+347G>T	[1,1]	[0,1]	[0,0]	[0,0]	[1,1]	[1,1]	[1,1]	[1,1]	[0,1]	[0,0]	[1,1]	[1,1]	[1,1]	[1,1]	[0,0]
chr5	31220699	31220700	null	T	["G"]	7.66	["DRAGENSnpHardQUAL"]	FALSE	[1]	NaN	0.636	1.041	166	[0,0,0]	[0.006]	6.008	0.8455	1465	0.9639	null	249.74	0.51	1	3.001	null	0.9639	[0,1,1]	["intron_variant"]	MODIFIER	transcript	protein_coding	WSCD1	WSCD1	c.-254+259A>C	[0,0]	[0,0]	[0,0]	[0,0]	[0,0]	[0,0]	[0,0]	[0,0]	[0,0]	[0,0]	[0,0]	[0,0]	[0,0]	[0,0]	[0,0]
chr5	31220716	31220717	null	C	["A"]	5.69	["DRAGENSnpHardQUAL"]	FALSE	[1]	NaN	0.124	-1.606	164	[0,0,0]	[0.0061]	0	0.8446	1361	0.9634	null	250	0.44	1	2.451	null	0.9634	[0,1,1]	["intron_variant"]	MODIFIER	transcript	protein_coding	WSCD1	WSCD1	c.-254+242G>T	[0,0]	[0,0]	[0,0]	[0,0]	[0,0]	[0,0]	[0,0]	[0,0]	[0,0]	[0,0]	[0,0]	[0,0]	[0,0]	[0,0]	[0,0]
chr5	31220823	31220824	null	C	["T"]	54.65	["PASS"]	FALSE	[3]	0.9587	0.412	2.808	152	[0,0,0]	[0.0197]	0	0.7831	800	0.8855	null	250	3.04	0.9605	3.442	null	0.9221	[1,1,3]	["intron_variant"]	MODIFIER	transcript	protein_coding	WSCD1	WSCD1	c.-254+135G>A	[0,0]	[0,0]	[0,0]	[0,0]	[0,0]	[0,0]	[0,0]	[0,0]	[0,0]	[-1,-1]	[0,0]	[0,0]	[0,0]	[0,0]	[0,0]
chr5	31220887	31220888	null	G	["T"]	27.73	["PASS"]	FALSE	[1]	NaN	0.527	1.62	156	[0,0,0]	[0.0064]	0	0.8405	597	0.9615	null	250	2.13	1	2.7	null	0.9615	[0,1,1]	["intron_variant"]	MODIFIER	transcript	protein_coding	WSCD1	WSCD1	c.-254+71C>A	[0,0]	[0,0]	[0,0]	[0,0]	[0,0]	[0,0]	[0,0]	[0,0]	[0,0]	[0,0]	[0,0]	[0,0]	[0,1]	[0,0]	[0,0]
chr5	31221287	31221288	null	G	["A"]	172.93	["PASS"]	FALSE	[4]	0.9418	0.093	0.747	162	[0,0,0]	[0.0247]	3.245	0.7447	736	0.8586	null	250	6.18	0.963	2.45	null	0.8917	[1,2,4]	["upstream_gene_variant"]	MODIFIER	transcript	protein_coding	WSCD1	WSCD1	c.-583C>T	[0,0]	[0,0]	[0,0]	[0,0]	[0,0]	[0,0]	[0,0]	[0,0]	[0,0]	[0,0]	[0,0]	[0,0]	[0,0]	[0,0]	[0,0]
chr5	31221365	31221366	null	G	["GCC","GC"]	66.29	["PASS"]	FALSE	[1,4]	0.9071	4.047	0	104	[0,0,0]	[0.0096,0.0385]	0	0.6717	1097	0.7385	null	250	3.68	0.8869	0.727	null	0.8337	[2,1,5]	["upstream_gene_variant"]	MODIFIER	transcript	protein_coding	WSCD1	WSCD1	c.-662dupG	[0,0]	[-1,-1]	[-1,-1]	[0,0]	[-1,-1]	[0,0]	[-1,-1]	[0,0]	[-1,-1]	[0,0]	[0,1]	[0,0]	[0,0]	[0,0]	[0,0]
chr5	31221367	31221369	null	CG	["C"]	298.3	["PASS"]	FALSE	[7]	0.834	0.155	0	98	[0,0,0]	[0.0714]	8.758	0.5719	1101	0.6332	null	250	3.82	0.8801	0.804	null	0.7188	[2,3,7]	["upstream_gene_variant"]	MODIFIER	transcript	protein_coding	WSCD1	WSCD1	c.-664delC	[0,0]	[-1,-1]	[-1,-1]	[0,0]	[-1,-1]	[0,0]	[-1,-1]	[0,0]	[-1,-1]	[0,0]	[-1,-1]	[0,0]	[0,0]	[0,0]	[0,0]
chr5	31221368	31221370	null	GC	["G","GCCCC","CC","GCC","GCCC"]	4845.61	["PASS"]	FALSE	[67,30,25,1,2]	0.5356	0.735	0	154	[2,1,6]	[0.4351,0.1948,0.1623,0.0065,0.013]	11.684	0.3026	884	0.2794	null	250	6.68	0.7483	0	null	0.3586	[47,20,119]	["upstream_gene_variant"]	MODIFIER	transcript	protein_coding	WSCD1	WSCD1	c.-664C>G	[1,1]	[1,1]	[1,1]	[1,1]	[-1,-1]	[2,2]	[2,2]	[5,5]	[1,1]	[0,1]	[3,3]	[0,3]	[2,2]	[2,2]	[1,1]
chr5	31221369	31221370	null	C	["CG"]	18.83	["PASS"]	FALSE	[1]	NaN	1.179	0.736	66	[0,0,0]	[0.0152]	0	0.8575	1192	0.9697	null	204.26	6.28	1	0.736	null	0.9697	[0,1,1]	["upstream_gene_variant"]	MODIFIER	transcript	protein_coding	WSCD1	WSCD1	c.-666_-665insC	[-1,-1]	[-1,-1]	[-1,-1]	[-1,-1]	[0,0]	[0,0]	[-1,-1]	[0,0]	[-1,-1]	[-1,-1]	[0,0]	[0,0]	[0,0]	[-1,-1]	[-1,-1]
chr5	31221616	31221617	null	C	["T"]	4647.68	["PASS"]	FALSE	[55]	0.2189	0.717	1.747	166	[0,0,0]	[0.3313]	1.819	0.1185	2527	0.08537	null	250	3.44	0.5702	4.031	null	0.1249	[14,27,55]	["upstream_gene_variant"]	MODIFIER	transcript	protein_coding	WSCD1	WSCD1	c.-912G>A	[0,0]	[0,1]	[0,0]	[0,0]	[0,0]	[0,0]	[0,0]	[0,0]	[0,1]	[0,0]	[1,1]	[0,1]	[0,0]	[0,0]	[0,0]
chr5	31221730	31221731	null	G	["T"]	4771.93	["PASS"]	FALSE	[55]	0.2189	0.708	0.868	166	[0,0,0]	[0.3313]	0	0.1185	2534	0.08537	null	250	3.43	0.5702	3.783	null	0.1249	[14,27,55]	["upstream_gene_variant"]	MODIFIER	transcript	protein_coding	WSCD1	WSCD1	c.-1026C>A	[0,0]	[0,1]	[0,0]	[0,0]	[0,0]	[0,0]	[0,0]	[0,0]	[0,1]	[0,0]	[1,1]	[0,1]	[0,0]	[0,0]	[0,0]
chr5	31221746	31221747	null	G	["C"]	8942.28	["PASS"]	FALSE	[108]	0.6275	0.472	0	166	[2,1,5]	[0.6506]	4.914	0.4303	2514	0.3159	null	250	4.54	0.4535	0	null	0.5457	[42,19,103]	["upstream_gene_variant"]	MODIFIER	transcript	protein_coding	WSCD1	WSCD1	c.-1042C>G	[1,1]	[0,1]	[0,0]	[0,0]	[1,1]	[1,1]	[1,1]	[1,1]	[0,1]	[0,0]	[1,1]	[1,1]	[1,1]	[1,1]	[0,0]
chr5	31221893	31221894	null	G	["A"]	95.89	["PASS"]	FALSE	[2]	NaN	0.498	1.684	166	[0,0,0]	[0.012]	1.054	0.7816	2466	0.9288	null	250	1.81	1	4.427	null	0.9286	[0,2,2]	["upstream_gene_variant"]	MODIFIER	transcript	protein_coding	WSCD1	WSCD1	c.-1189C>T	[0,0]	[0,0]	[0,0]	[0,0]	[0,0]	[0,0]	[0,0]	[0,0]	[0,0]	[0,0]	[0,0]	[0,0]	[0,0]	[0,0]	[0,0]
chr5	31221983	31221984	null	T	["TCCCCTG"]	26.92	["PASS"]	FALSE	[1]	NaN	0.686	1.18	166	[0,0,0]	[0.006]	1.194	0.8455	2454	0.9639	null	249.2	0.31	1	4.831	null	0.9639	[0,1,1]	["upstream_gene_variant"]	MODIFIER	transcript	protein_coding	WSCD1	WSCD1	c.-1285_-1280dupCAGGGG	[0,0]	[0,0]	[0,0]	[0,0]	[0,0]	[0,0]	[0,0]	[0,0]	[0,0]	[0,0]	[0,0]	[0,0]	[0,0]	[0,0]	[0,0]
chr5	31222024	31222025	null	T	["C"]	10736	["PASS"]	FALSE	[122]	0.6545	0.525	0	166	[2,1,5]	[0.7349]	1.116	0.6503	2793	0.4963	null	250	4.52	0.5702	0	null	0.7049	[51,15,117]	["upstream_gene_variant"]	MODIFIER	transcript	protein_coding	WSCD1	WSCD1	c.-1320A>G	[1,1]	[0,1]	[0,0]	[0,0]	[1,1]	[1,1]	[1,1]	[1,1]	[0,1]	[1,1]	[1,1]	[1,1]	[1,1]	[1,1]	[0,0]
chr5	31222139	31222140	null	C	["T"]	31.04	["PASS"]	FALSE	[1]	NaN	0.799	1.399	166	[0,0,0]	[0.006]	1.204	0.8455	2438	0.9639	null	250	0.76	1	5.451	null	0.9639	[0,1,1]	["5_prime_UTR_variant"]	MODIFIER	transcript	protein_coding	WSCD1	WSCD1	c.-331G>A	[0,0]	[0,0]	[0,0]	[0,0]	[0,0]	[0,0]	[0,0]	[0,0]	[0,0]	[0,0]	[0,0]	[0,0]	[0,0]	[0,0]	[0,0]
chr5	31222236	31222237	null	T	["C"]	10010.9	["PASS"]	FALSE	[117]	0.6465	0.7	0	166	[2,1,5]	[0.7048]	0	0.567	2642	0.4275	null	250	4.61	0.5214	0	null	0.6533	[48,16,112]	["upstream_gene_variant"]	MODIFIER	transcript	protein_coding	WSCD1	WSCD1	c.-1532A>G	[1,1]	[0,1]	[0,0]	[0,0]	[1,1]	[1,1]	[1,1]	[1,1]	[0,1]	[1,1]	[1,1]	[1,1]	[1,1]	[1,1]	[0,0]
chr5	31222334	31222335	null	T	["C"]	8988.88	["PASS"]	FALSE	[106]	0.6087	0.714	0	166	[2,1,5]	[0.6386]	0.526	0.4054	2720	0.2936	null	250	4.3	0.4322	0	null	0.5274	[41,19,101]	["upstream_gene_variant"]	MODIFIER	transcript	protein_coding	WSCD1	WSCD1	c.-1630A>G	[1,1]	[0,1]	[0,0]	[0,0]	[1,1]	[1,1]	[1,1]	[1,1]	[0,1]	[0,0]	[1,1]	[1,1]	[1,1]	[1,1]	[0,0]
chr5	31222533	31222534	null	C	["CT"]	88.66	["PASS"]	FALSE	[2]	NaN	0.806	0.963	166	[0,0,0]	[0.012]	0	0.7816	2479	0.9288	null	250	1.36	1	4.865	null	0.9286	[0,2,2]	["upstream_gene_variant"]	MODIFIER	transcript	protein_coding	WSCD1	WSCD1	c.-1830_-1829insA	[0,0]	[0,0]	[0,0]	[0,0]	[0,0]	[0,0]	[0,0]	[0,0]	[0,0]	[0,0]	[0,0]	[0,0]	[0,0]	[0,0]	[0,0]
chr5	31222687	31222688	null	G	["A"]	99.89	["PASS"]	FALSE	[2]	NaN	1.355	3.823	166	[0,0,0]	[0.012]	17.467	0.7816	2504	0.9288	null	250	1.35	1	5.137	null	0.9286	[0,2,2]	["upstream_gene_variant"]	MODIFIER	transcript	protein_coding	WSCD1	WSCD1	c.-1983C>T	[0,0]	[0,0]	[0,0]	[0,0]	[0,0]	[0,0]	[0,0]	[0,0]	[0,0]	[0,0]	[0,0]	[0,0]	[0,0]	[0,0]	[0,0]
chr5	31222772	31222773	null	G	["A"]	656.36	["PASS"]	FALSE	[9]	0.8665	0.668	2.605	166	[0,0,0]	[0.0542]	1.102	0.6152	2651	0.7119	null	250	2.35	0.9286	5.137	null	0.7651	[2,5,9]	["upstream_gene_variant"]	MODIFIER	transcript	protein_coding	WSCD1	WSCD1	c.-2068C>T	[0,0]	[0,0]	[0,0]	[0,0]	[0,0]	[0,0]	[0,0]	[0,0]	[0,0]	[1,1]	[0,0]	[0,0]	[0,0]	[0,0]	[0,0]
chr5	31223102	31223103	null	A	["G"]	10101.6	["PASS"]	FALSE	[112]	0.6297	0.928	0	166	[2,1,5]	[0.6747]	1.104	0.4912	2942	0.3633	null	250	4.24	0.4754	0	null	0.6	[45,17,107]	["upstream_gene_variant"]	MODIFIER	transcript	protein_coding	WSCD1	WSCD1	c.-2398T>C	[1,1]	[0,1]	[0,0]	[0,0]	[1,1]	[1,1]	[1,1]	[1,1]	[0,1]	[0,0]	[1,1]	[1,1]	[1,1]	[1,1]	[0,0]
chr5	31223147	31223148	null	T	["A"]	174.25	["PASS"]	FALSE	[3]	0.9623	0.652	0.172	166	[0,0,0]	[0.0181]	0	0.7928	2712	0.8948	null	250	2.64	0.9639	4.96	null	0.9286	[1,1,3]	["upstream_gene_variant"]	MODIFIER	transcript	protein_coding	WSCD1	WSCD1	c.-2443A>T	[0,0]	[0,0]	[0,0]	[0,0]	[0,0]	[0,0]	[0,0]	[0,0]	[0,0]	[0,0]	[0,0]	[0,0]	[0,0]	[0,0]	[0,0]
chr5	31223200	31223201	null	C	["T"]	9786.54	["PASS"]	FALSE	[112]	0.6297	0.744	0	166	[2,1,5]	[0.6747]	0.516	0.4912	2792	0.3633	null	250	4.37	0.4754	0	null	0.6	[45,17,107]	["upstream_gene_variant"]	MODIFIER	transcript	protein_coding	WSCD1	WSCD1	c.-2496G>A	[1,1]	[0,1]	[0,0]	[0,0]	[1,1]	[1,1]	[1,1]	[1,1]	[0,1]	[0,0]	[1,1]	[1,1]	[1,1]	[1,1]	[0,0]
chr5	31223585	31223634	null	GCATCCATCCACTCATCTATCCATCCTTCCACCCACCCATCCATTCATC	["G"]	26.82	["PASS"]	FALSE	[1]	NaN	0.764	-0.284	166	[0,0,0]	[0.006]	0	0.8455	2487	0.9639	null	248.44	0.05	1	4.82	null	0.9639	[0,1,1]	["upstream_gene_variant"]	MODIFIER	transcript	protein_coding	WSCD1	WSCD1	c.-2929_-2882delGATGAATGGATGGGTGGGTGGAAGGATGGATAGATGAGTGGATGGATG	[0,0]	[0,0]	[0,0]	[0,0]	[0,0]	[0,0]	[0,0]	[0,0]	[0,0]	[0,0]	[0,0]	[0,0]	[0,0]	[0,0]	[0,0]
chr5	31223753	31223755	null	GA	["GAAA","GAA","G"]	2154.5	["PASS"]	FALSE	[49,4,4]	0.08675	0.633	0	166	[2,1,5]	[0.2952,0.0241,0.0241]	1.797	0.02873	2593	0.01858	null	250	2.36	0.1051	3.25	null	0.1075	[13,24,52]	["upstream_gene_variant"]	MODIFIER	transcript	protein_coding	WSCD1	WSCD1	c.-3050delT	[1,1]	[0,0]	[0,0]	[0,0]	[1,2]	[1,1]	[1,1]	[1,1]	[0,0]	[0,0]	[0,0]	[0,1]	[1,1]	[1,1]	[0,0]
chr5	31223852	31223853	null	G	["A"]	5347.41	["PASS"]	FALSE	[61]	0.1728	0.564	1.216	166	[0,0,0]	[0.3675]	0	0.09537	2565	0.06068	null	250	3.52	0.498	3.937	null	0.09947	[17,27,61]	["upstream_gene_variant"]	MODIFIER	transcript	protein_coding	WSCD1	WSCD1	c.-3148C>T	[0,0]	[0,1]	[0,0]	[0,0]	[0,0]	[0,0]	[0,0]	[0,0]	[0,1]	[0,0]	[1,1]	[0,1]	[0,0]	[0,0]	[0,0]
chr5	31223874	31223875	null	G	["T"]	1047.37	["PASS"]	FALSE	[15]	NaN	0.478	1.967	166	[0,0,0]	[0.0904]	4.126	0.4073	2408	0.5613	null	250	2.16	1	4.009	null	0.5454	[0,15,15]	["upstream_gene_variant"]	MODIFIER	transcript	protein_coding	WSCD1	WSCD1	c.-3170C>A	[0,0]	[0,1]	[0,0]	[0,0]	[0,0]	[0,0]	[0,0]	[0,0]	[0,1]	[0,0]	[0,0]	[0,0]	[0,0]	[0,0]	[0,0]
chr5	31223884	31223885	null	T	["A"]	29.05	["PASS"]	FALSE	[1]	NaN	1.473	1.101	166	[0,0,0]	[0.006]	3.448	0.8455	2404	0.9639	null	250	0.94	1	4.664	null	0.9639	[0,1,1]	["upstream_gene_variant"]	MODIFIER	transcript	protein_coding	WSCD1	WSCD1	c.-3180A>T	[0,0]	[0,0]	[0,0]	[0,0]	[0,0]	[0,0]	[0,0]	[0,0]	[0,0]	[0,0]	[0,0]	[0,0]	[0,0]	[0,0]	[0,0]
chr5	31223970	31223971	null	C	["A"]	9234.54	["PASS"]	FALSE	[112]	0.6297	0.629	0	166	[2,1,5]	[0.6747]	0	0.4912	2540	0.3633	null	250	4.62	0.4754	0	null	0.6	[45,17,107]	["upstream_gene_variant"]	MODIFIER	transcript	protein_coding	WSCD1	WSCD1	c.-3266G>T	[1,1]	[0,1]	[0,0]	[0,0]	[1,1]	[1,1]	[1,1]	[1,1]	[0,1]	[0,0]	[1,1]	[1,1]	[1,1]	[1,1]	[0,0]
chr5	31224090	31224091	null	T	["A"]	4480.46	["PASS"]	FALSE	[60]	0.1311	0.804	0	166	[2,1,5]	[0.3614]	0	0.04382	2362	0.02371	null	250	4.11	0.1427	2.758	null	0.1075	[18,19,55]	["upstream_gene_variant"]	MODIFIER	transcript	protein_coding	WSCD1	WSCD1	c.-3386A>T	[1,1]	[0,0]	[0,0]	[0,0]	[1,1]	[1,1]	[1,1]	[1,1]	[0,0]	[1,1]	[0,0]	[0,1]	[1,1]	[1,1]	[0,0]
chr5	31224320	31224321	null	C	["A"]	3709.19	["PASS"]	FALSE	[51]	0.0696	0.662	0.455	166	[2,1,5]	[0.3072]	0.521	0.02096	2407	0.01086	null	250	3.79	0.1051	3.873	null	0.06513	[15,16,46]	["upstream_gene_variant"]	MODIFIER	transcript	protein_coding	WSCD1	WSCD1	c.-3616G>T	[1,1]	[0,0]	[0,0]	[0,0]	[1,1]	[1,1]	[1,1]	[1,1]	[0,0]	[0,0]	[0,0]	[0,1]	[1,1]	[1,1]	[0,0]
chr5	31224321	31224322	null	G	["A"]	3710.19	["PASS"]	FALSE	[51]	0.0696	0.681	0	166	[2,1,5]	[0.3072]	1.101	0.02096	2413	0.01086	null	250	3.8	0.1051	3.873	null	0.06513	[15,16,46]	["upstream_gene_variant"]	MODIFIER	transcript	protein_coding	WSCD1	WSCD1	c.-3617C>T	[1,1]	[0,0]	[0,0]	[0,0]	[1,1]	[1,1]	[1,1]	[1,1]	[0,0]	[0,0]	[0,0]	[0,1]	[1,1]	[1,1]	[0,0]
chr5	31224504	31224505	null	C	["T"]	99.89	["PASS"]	FALSE	[2]	NaN	0.903	3.615	166	[0,0,0]	[0.012]	1.012	0.7816	2400	0.9288	null	250	1.75	1	4.635	null	0.9286	[0,2,2]	["upstream_gene_variant"]	MODIFIER	transcript	protein_coding	WSCD1	WSCD1	c.-3800G>A	[0,0]	[0,0]	[0,0]	[0,0]	[0,0]	[0,0]	[0,0]	[0,0]	[0,0]	[0,1]	[0,0]	[0,0]	[0,0]	[0,0]	[0,0]
chr5	31224801	31224802	null	A	["G"]	9919.52	["PASS"]	FALSE	[112]	0.6297	0.671	0	166	[2,1,5]	[0.6747]	0	0.4912	2789	0.3633	null	250	4.49	0.4754	0	null	0.6	[45,17,107]	["upstream_gene_variant"]	MODIFIER	transcript	protein_coding	WSCD1	WSCD1	c.-4097T>C	[1,1]	[0,1]	[0,0]	[0,0]	[1,1]	[1,1]	[1,1]	[1,1]	[0,1]	[0,0]	[1,1]	[1,1]	[1,1]	[1,1]	[0,0]
chr5	31224843	31224844	null	T	["C"]	10863.9	["PASS"]	FALSE	[124]	0.5989	0.606	0	166	[2,1,5]	[0.747]	0	0.691	2746	0.5249	null	250	4.75	0.5702	0	null	0.7145	[53,13,119]	["upstream_gene_variant"]	MODIFIER	transcript	protein_coding	WSCD1	WSCD1	c.-4139A>G	[1,1]	[0,1]	[0,0]	[0,0]	[1,1]	[1,1]	[1,1]	[1,1]	[0,1]	[1,1]	[1,1]	[1,1]	[1,1]	[1,1]	[0,0]
chr5	31224894	31224895	null	T	["C"]	10714.4	["PASS"]	FALSE	[123]	0.629	0.511	0	166	[2,1,5]	[0.741]	0	0.6706	2703	0.5105	null	250	4.71	0.5702	0	null	0.7216	[52,14,118]	["upstream_gene_variant"]	MODIFIER	transcript	protein_coding	WSCD1	WSCD1	c.-4190A>G	[1,1]	[0,1]	[0,0]	[0,0]	[1,1]	[1,1]	[1,1]	[1,1]	[0,1]	[1,1]	[1,1]	[1,1]	[1,1]	[1,1]	[0,0]
chr5	31225152	31225153	null	G	["A"]	98.11	["PASS"]	FALSE	[2]	NaN	2.041	-0.83	166	[0,0,0]	[0.012]	9.026	0.7816	2818	0.9288	null	250	2	1	4.805	null	0.9286	[0,2,2]	["upstream_gene_variant"]	MODIFIER	transcript	protein_coding	WSCD1	WSCD1	c.-4448C>T	[0,0]	[0,0]	[0,0]	[0,0]	[0,0]	[0,0]	[0,0]	[0,0]	[0,1]	[0,0]	[0,0]	[0,0]	[0,0]	[0,0]	[0,0]
chr5	31225178	31225181	null	TCC	["T","TC"]	7282.92	["PASS"]	FALSE	[72,89]	NaN	1.214	0	166	[2,1,6]	[0.4337,0.5361]	10.789	0.6551	2077	0.83	null	250	3.79	1	0	null	0.828	[49,31,155]	["upstream_gene_variant"]	MODIFIER	transcript	protein_coding	WSCD1	WSCD1	c.-4476_-4475delGG	[1,1]	[2,2]	[2,2]	[1,2]	[1,1]	[1,1]	[1,1]	[1,1]	[1,2]	[1,1]	[2,2]	[1,2]	[1,1]	[1,1]	[1,2]
[truncated: 28,237 more rows]
[truncated: 68 more columns]

## Sheet: High and Moderate impact
contigName	start	end	names	referenceAllele	alternateAlleles	qual	filters	splitFromMultiAllelic	AC	CC_GENO	SOR	ReadPosRankSum	AN	Cases	AF	FS	CC_TREND	DP	CC_ALL	NMD	MQ	QD	CC_REC	MQRankSum	LOF	CC_DOM	Controls	Annotation	Annotation_Impact	Feature_type	Transcript_BioType	Gene_Name	Gene_Id	HGVS_c	00BAN_0063MARS000MN	00BAN_0086MARS000SU	00BAN_0101MARS000G5	00BAN_0332MARS000HQ	00BAN_0472MARS0011B	00BAN_1750MARS0015G	00BAN_5237MARS000DY	ATAB30085869	ATAB30158553	ATAB30234092	ATAB30773543	ATAB33438050	ATAB36319802	BF049970	CHBD90607007
[truncated: 328 more rows]
[truncated: 68 more columns]

[truncated: 2 more sheets: SIFT ANALYSIS, Genome sequenced dogs]
